# Supplementary material for: Genome evolution in major Escherichia coli O157:H7 lineages
Source: BMC Genomics. 2007 May 16;8:121. doi: 10.1186/1471-2164-8-121 (PMC1890555; doi:10.1186/1471-2164-8-121)
Supplement: Additional File 1 — E. coli O157:H7 microarray dataset [file 1471-2164-8-121-S1.xls]

## Sheet: dataset
MWG ID	Target name assigned by MWG	Target name assigned by BlastN (>80% identity over 50 mer)			K12	Lineage I/II				Lineage I															Lineage II												Function
		EDL933	K12	Sakai	MG1655	59243	71074	EC20030338	Zap0046	LRH6	H4420	EC20011339	EC20000958	58212	F1095	63154	97701	E2328	ECI-634	EDL933	EC20000948	F1299	Sakai	F5	LRH13	R1797	EC2000623	EC20000703	EC20020119	FRIK1985	FRIK1999	FRIK2001	FRIK 920	EC970520	EC20000964	FRIK1990
mwgecov2#0001	B0001 [K]	Z0001,	b0001,	ECs0001,	+	+	+	+	+	+	+	+	+	+	+	+	+	+	+	+	+	+	+	+	+	+	+	+	+	+	+	+	+	+	+	+	thr operon leader peptide; thrL [B]
mwgecov2#0002	Z0002 [KSE]	Z0002,	b0002,	ECs0002,	+	+	+	+	+	+	+	+	+	+	+	+	+	+	+	+	+	+	+	+	+	+	+	+	+	+	+	+	+	+	+	+	aspartokinase I, homoserine dehydrogenase I; thrA [BEZ]
mwgecov2#0003	Z0003 [KSE]	Z0003,	b0003,	ECs0003,	+	+	+	+	-	+	+	+	+	+	+	+	+	+	+	+	+	+	+	+	+	+	-	-	+	+	+	+	+	+	+	+	homoserine kinase; thrB [BEZ]
mwgecov2#0004	Z0004 [KSE]	Z0004,	b0004,	ECs0004,	+	+	+	+	+	+	+	+	+	+	+	+	+	+	+	+	+	+	+	+	+	+	+	+	+	+	+	+	+	+	+	+	threonine synthase; thrC [BEZ]
mwgecov2#0005	ECS0005 [KSE]	Z0005,	b0005,	ECs0005,	+	+	+	-	+	+	+	+	+	+	+	+	+	+	+	+	+	+	+	+	+	+	+	+	+	+	+	+	+	+	+	+	orf, hypothetical protein; b0005 [BEZ]
mwgecov2#0006	Z0006 [KSE]	Z0006,	b0006,	ECs0006,	+	+	+	+	+	+	+	+	+	+	+	+	+	+	+	+	+	+	+	+	+	+	+	+	+	+	+	+	+	+	+	+	orf, hypothetical protein; yaaA [BEZ]
mwgecov2#0007	Z0007 [KSE]	Z0007,	b0007,	ECs0007,	+	+	+	+	+	+	+	+	+	+	+	+	+	+	+	+	+	+	+	+	+	+	+	+	+	+	+	+	+	+	+	+	inner membrane transport protein; yaaJ [BEZ]
mwgecov2#0008	Z0008 [KSE]	Z0008,	b0008,	ECs0008,	+	+	+	+	+	+	+	+	+	+	+	+	+	+	+	+	+	+	+	+	+	+	+	+	+	+	+	+	+	+	+	+	transaldolase B; talB [BEZ]
mwgecov2#0009	Z0009 [KSE]	Z0009,	b0009,	ECs0009,	+	+	+	+	+	+	+	+	+	+	+	+	+	+	+	+	+	+	+	+	+	+	+	+	+	+	+	+	+	+	+	+	required for the efficient incorporation of molybdate into molybdoproteins; mog [BEZ]
mwgecov2#0010	Z0010 [KSE]	Z0010,	b0010,	ECs0010,	+	+	+	+	+	+	+	+	+	+	+	+	+	+	+	+	+	+	+	+	+	+	+	+	+	+	+	+	+	+	+	-	orf, hypothetical protein; yaaH [BEZ]
mwgecov2#0011	Z0011 [KSE]	Z0012,	b0012,	ECs0011,	+	+	+	+	+	+	+	+	+	+	+	+	+	+	+	+	+	+	+	+	+	+	+	+	+	+	+	+	+	+	+	+	putative oxidoreductase; b0011 [BEZ]
mwgecov2#0012	Z0012 [KSE]	Z0012,	b0012,	ECs0011,	+	+	+	+	+	+	+	+	+	+	+	+	+	+	+	+	+	+	+	+	+	+	+	+	+	+	+	+	+	+	+	+	positive regulator for sigma 32 heat shock promoters; htgA [BEZ]
mwgecov2#0013	Z0013 [KSE]	Z0013,	b0013,	ECs0013,	+	+	+	+	+	+	+	+	+	+	+	+	+	+	+	+	+	+	+	+	+	+	+	+	+	+	+	+	+	+	+	+	orf, hypothetical protein; yaaI [BEZ]
mwgecov2#0014	ECS0014 [KSE]	Z0014,	b0014,	ECs0014,	+	+	+	+	+	+	+	+	+	+	+	+	+	+	+	+	+	+	+	+	+	+	+	+	+	+	+	+	+	+	+	+	chaperone Hsp70; DNA biosynthesis; autoregulated heat shock proteins; dnaK [BEZ]
mwgecov2#0015	Z0015 [KSE]	Z0015,	b0015,	ECs0015,	+	+	+	+	+	+	+	+	+	+	+	+	+	+	+	+	+	+	+	+	+	+	+	+	+	+	+	+	+	+	+	+	chaperone with DnaK; heat shock protein; dnaJ [BEZ]
mwgecov2#0016	B0582 [K]		b0016, b0582		+	-	-	-	-	-	-	-	-	-	-	-	-	-	-	-	-	-	-	-	-	-	-	-	-	-	-	-	-	-	-	-	IS186 hypothetical protein; yi81_1 [B]
mwgecov2#0017	B0017 [K]		b0017, b0582		+	-	-	-	-	-	-	-	-	-	-	-	-	-	-	-	-	-	-	-	-	-	-	-	-	-	-	-	-	-	-	-	IS186 and IS421 hypothetical protein; yi82_1 [B]
mwgecov2#0019	Z0018 [KSE]	Z0018,	b0019,	ECs0017,	+	+	+	+	+	+	+	+	+	+	+	+	+	+	+	+	+	+	+	+	+	+	+	+	+	+	+	+	+	+	+	+	Na+/H antiporter, pH dependent; nhaA [BEZ]
mwgecov2#0020	Z0019 [KSE]	Z0019,	b0020,	ECs0018,	+	+	+	+	+	+	+	+	+	+	+	+	+	+	+	+	+	+	+	+	+	+	+	+	+	+	+	+	+	+	+	+	transcriptional activator of nhaA; nhaR [BEZ]
mwgecov2#0021	Z0027 [KSE]	Z0027,	b0023,	ECs0026,	+	+	+	+	+	+	+	+	+	+	+	+	+	+	+	+	+	+	+	+	+	+	+	+	+	+	+	+	+	+	+	+	30S ribosomal subunit protein S20; rpsT [BEZ]
mwgecov2#0022	B0025 [KSE]	Z0029,	b0025,	ECs0028,	+	+	+	+	+	+	+	+	+	+	+	+	+	+	+	+	+	+	+	+	+	+	+	+	+	+	+	+	+	+	+	+	putative regulator; ribF [BEZ]
mwgecov2#0023	B0026 [KSE]	Z0030,	b0026,	ECs0029,	+	+	+	+	+	+	+	+	+	+	+	+	+	+	+	+	+	+	+	+	+	+	+	+	+	+	+	+	+	+	+	+	isoleucine tRNA synthetase; ileS [BEZ]
mwgecov2#0024	B0027 [KSE]	Z0031,	b0027,	ECs0030,	+	+	+	+	+	+	+	+	+	+	+	+	+	+	+	+	+	+	+	+	+	+	+	+	+	+	+	+	+	+	+	+	prolipoprotein signal peptidase (SPase II); lspA [BEZ]
mwgecov2#0025	Z0033 [KSE]	Z0033,	b0028,	ECs0031,	+	+	+	+	+	+	+	+	+	+	+	+	+	+	+	+	+	+	+	+	+	+	+	+	+	+	+	+	+	+	+	-	probable FKBX-type 16KD peptidyl-prolyl cis-trans isomerase (a rotamase); slpA [BEZ]
mwgecov2#0026	ECS0032 [KSE]	Z0034,	b0029,	ECs0032,	+	+	+	+	+	+	+	+	+	+	+	+	+	+	+	+	+	+	+	+	+	+	+	+	+	+	+	+	+	+	+	-	control of stringent response; involved in penicillin tolerance; lytB [BEZ]
mwgecov2#0027	ECS0033 [KSE]	Z0035,	b0030,	ECs0033,	+	+	+	+	+	+	+	+	+	+	+	+	+	+	+	+	+	+	+	+	+	+	+	+	+	+	+	+	+	+	+	+	orf, hypothetical protein; yaaF [BEZ]
mwgecov2#0028	ECS0034 [KSE]	Z0036,	b0031,	ECs0034,	+	+	+	+	-	+	+	+	+	+	+	+	+	+	+	+	+	+	-	+	+	+	+	+	+	-	-	-	-	+	+	-	dihydrodipicolinate reductase; dapB [BEZ]
mwgecov2#0029	ECS0035 [KSE]	Z0037,	b0032,	ECs0035,	+	+	+	+	+	+	+	+	+	+	+	+	+	+	+	+	+	+	+	+	+	+	+	+	+	+	+	+	+	+	+	+	carbamoyl-phosphate synthetase, glutamine (small) subunit; carA [BEZ]
mwgecov2#0030	B0033 [KSE]	Z0038,	b0033,	ECs0036,	+	+	+	+	+	+	+	+	+	+	+	+	+	+	+	+	+	+	+	+	+	+	+	+	+	+	+	+	+	+	+	+	carbamoyl-phosphate synthase large subunit; carB [BEZ]
mwgecov2#0031	B0034 [KSE]	Z0040,	b0034,	ECs0037,	+	+	+	+	+	+	+	+	+	+	+	+	+	+	+	+	+	+	+	+	+	+	+	-	+	+	+	+	+	+	+	+	transcriptional regulator of cai operon; caiF [BEZ]
mwgecov2#0032	B0035 [KSE]	Z0041,	b0035,	ECs0038,	+	+	-	+	+	+	+	+	+	+	+	+	+	+	+	+	+	+	-	+	+	+	+	+	+	+	+	+	+	+	+	+	possible synthesis of cofactor for carnitine racemase and dehydratase; caiE [BEZ]
mwgecov2#0033	Z0042 [KSE]	Z0042,	b0036,	ECs0039,	+	+	+	+	+	+	+	+	+	+	+	+	+	+	+	+	+	+	+	+	+	+	+	+	+	+	+	+	+	+	+	+	carnitine racemase; caiD [BEZ]
mwgecov2#0034	Z0043 [KSE]	Z0043,	b0037,	ECs0040,	+	+	+	+	+	+	+	+	+	+	+	+	+	+	+	+	+	+	+	+	+	+	+	+	+	+	+	+	+	+	+	+	probable crotonobetaine/carnitine-CoA ligase; caiC [BEZ]
mwgecov2#0035	ECS0041 [KSE]	Z0044,	b0038,	ECs0041,	+	+	+	+	+	+	+	+	+	+	+	+	+	+	+	+	+	+	+	+	+	+	+	+	+	+	+	+	+	+	+	+	l-carnitine dehydratase; caiB [BEZ]
mwgecov2#0036	ECS0042 [KSE]	Z0045,	b0039,	ECs0042,	+	+	+	+	+	+	+	+	+	+	+	+	+	+	+	+	+	+	+	+	+	+	+	+	+	+	+	+	+	+	+	-	probable carnitine operon oxidoreductase; caiA [BEZ]
mwgecov2#0037	ECS0043 [KSE]	Z0046,	b0040,	ECs0043,	+	+	+	+	+	+	+	+	+	+	+	+	+	+	+	+	+	+	+	+	+	+	+	+	+	+	+	+	+	+	+	+	probable carnitine transporter; caiT [BEZ]
mwgecov2#0038	ECS0044 [KSE]	Z0047,	b0041,	ECs0044,	+	+	+	+	+	+	+	+	+	+	+	+	+	+	+	+	+	+	+	+	+	+	+	+	+	+	+	+	+	+	+	+	probable flavoprotein subunit, carnitine metabolism; fixA [BEZ]
mwgecov2#0039	B0042 [KSE]	Z0048,	b0042,	ECs0045,	+	+	+	+	+	+	+	+	+	+	+	+	+	+	+	+	+	+	+	+	+	+	+	+	+	+	+	+	+	+	+	+	probable flavoprotein subunit, carnitine metabolism; fixB [BEZ]
mwgecov2#0040	B0043 [KSE]	Z0049,	b0043,	ECs0046,	+	+	+	+	+	+	+	+	+	+	+	+	+	+	+	+	+	+	+	+	+	+	+	+	+	+	+	+	+	+	+	+	flavoprotein; electron transport; fixC [BEZ]
mwgecov2#0041	Z0051 [KSE]	Z0051,	b0045,	ECs0048,	+	+	+	+	+	+	+	+	+	+	+	+	+	+	+	+	+	+	+	+	+	+	+	+	+	+	+	+	+	+	-	+	putative transport protein; yaaU [BEZ]
mwgecov2#0042	ECS0049 [KSE]	Z0052,	b0046,	ECs0049,	+	+	+	+	+	+	+	+	+	+	+	+	+	+	+	+	+	+	+	+	+	+	+	+	+	+	+	+	+	+	+	+	putative NAD(P)H oxidoreductase; yabF [BEZ]
mwgecov2#0043	ECS0050 [KSE]	Z0053,	b0047,	ECs0050,	+	+	+	-	+	+	+	+	+	+	+	+	+	+	+	+	+	+	+	+	+	+	+	+	+	+	-	-	-	+	+	+	K+ efflux antiporter, glutathione-regulated; kefC [BEZ]
mwgecov2#0044	ECS0051 [KSE]	Z0055,	b0048,	ECs0051,	+	+	+	+	+	+	+	+	+	+	+	+	+	+	+	+	+	+	+	+	+	+	+	+	+	+	+	+	+	+	+	+	dihydrofolate reductase type I; trimethoprim resistance; folA [BEZ]
mwgecov2#0045	ECS0054 [KSE]	Z0058,	b0049,	ECs0054,	+	+	+	+	+	+	+	+	+	+	-	+	+	+	+	+	+	+	+	+	+	+	+	+	+	+	+	+	+	+	+	+	diadenosine tetraphosphatase; apaH [BEZ]
mwgecov2#0046	Z0059 [KSE]	Z0059,	b0050,	ECs0055,	+	+	+	+	+	+	-	+	-	+	+	+	+	+	+	+	-	-	+	+	-	+	+	+	+	+	+	+	+	+	-	+	orf, hypothetical protein; apaG [BEZ]
mwgecov2#0047	Z0060 [KSE]	Z0060,	b0051,	ECs0056,	+	+	+	+	+	+	+	+	+	+	+	+	+	+	+	+	+	+	+	+	+	+	+	+	+	+	+	-	+	+	+	+	S-adenosylmethionine-6-N',N'-adenosyl (rRNA) dimethyltransferase; ksgA [BEZ]
mwgecov2#0048	Z0061 [KSE]	Z0061,	b0052,	ECs0057,	+	+	+	+	+	+	+	+	+	+	+	+	+	+	+	+	+	+	+	+	+	+	+	+	+	+	+	+	+	+	+	+	pyridoxine biosynthesis; pdxA [BEZ]
mwgecov2#0049	ECS0058 [KSE]	Z0062,	b0053,	ECs0058,	+	+	-	+	+	+	+	+	+	+	-	+	-	+	+	+	+	+	+	+	-	+	+	+	+	+	+	-	+	+	+	+	survival protein; surA [BEZ]
mwgecov2#0050	ECS0059 [KSE]	Z0063,	b0054,	ECs0059,	+	+	+	+	+	+	+	+	+	+	+	+	+	+	+	+	+	+	+	+	+	+	+	+	+	+	+	+	+	+	+	+	organic solvent tolerance; imp [BEZ]
mwgecov2#0051	ECS0060 [KSE]	Z0064,	b0055,	ECs0060,	+	+	+	+	+	+	+	+	+	+	+	+	+	+	+	+	+	+	+	+	+	+	+	+	+	+	+	+	+	+	+	+	putative DNA binding protein; yabH [BEZ]
mwgecov2#0052	Z0065 [KSE]	Z0065,	b0056,	ECs0061,	+	+	+	+	+	+	+	+	+	+	+	+	+	+	+	+	+	+	+	+	+	+	+	+	+	+	+	+	+	+	+	+	orf, hypothetical protein; yabP [BEZ]
mwgecov2#0053	B0057 [K]				+	-	-	-	-	-	-	-	-	-	-	+	-	-	+	-	-	-	-	+	-	-	-	-	-	-	-	-	-	-	-	-	orf, hypothetical protein; yabQ [B]
mwgecov2#0054	ECS0062 [KSE]	Z0066,	b0058,	ECs0062,	+	+	+	+	+	+	+	+	+	+	+	+	+	+	+	+	+	+	+	+	+	+	+	+	+	+	+	+	+	+	+	+	orf, hypothetical protein; yabO [BEZ]
mwgecov2#0055	B0059 [KSE]	Z0067,	b0059,	ECs0063,	+	+	+	+	+	+	+	+	+	+	+	+	+	+	+	+	+	+	+	+	+	+	+	+	+	+	+	+	+	+	+	+	probable ATP-dependent RNA helicase; hepA [BEZ]
mwgecov2#0056	Z0068 [KSE]	Z0068,	b0060,	ECs0064,	+	+	+	+	+	+	+	+	+	+	+	+	+	+	+	+	+	+	+	+	+	+	+	+	+	+	+	+	+	+	+	+	DNA polymerase II; polB [BEZ]
mwgecov2#0057	Z0069 [KSE]	Z0069,	b0061,	ECs0065,	+	+	+	+	+	+	+	+	+	+	+	+	+	+	+	+	+	+	+	+	+	+	-	+	+	+	+	+	-	+	+	+	L-ribulose-5-phosphate 4-epimerase; araD [BEZ]
mwgecov2#0058	Z0070 [KSE]	Z0070,	b0062,	ECs0066,	+	+	+	+	+	+	+	+	+	+	+	+	+	+	+	+	+	+	+	+	+	+	+	+	+	+	+	+	+	+	+	+	L-arabinose isomerase; araA [BEZ]
mwgecov2#0059	ECS0067 [KSE]	Z0072,	b0063,	ECs0067,	+	+	+	+	+	+	+	+	+	+	+	+	+	+	+	+	+	+	+	+	+	+	+	+	+	+	+	+	+	+	+	+	L-ribulokinase; araB [BEZ]
mwgecov2#0060	ECS0068 [KSE]	Z0073,	b0064,	ECs0068,	+	+	+	-	+	+	+	+	+	+	+	+	+	+	+	+	-	+	+	+	+	+	+	+	+	+	+	+	+	+	+	+	transcriptional regulator for ara operon; araC [BEZ]
mwgecov2#0061	ECS0069 [KSE]	Z0074,	b0065,	ECs0069,	+	+	+	+	+	+	+	+	+	+	+	+	+	+	+	+	+	+	+	+	+	+	+	+	+	+	+	+	-	+	-	+	orf, hypothetical protein; yabI [BEZ]
mwgecov2#0062	ECS0070 [KSE]	Z0075,	b0066,	ECs0070,	+	+	+	-	+	+	+	+	+	+	+	+	+	+	+	+	+	+	+	+	+	+	+	+	+	+	+	+	-	+	+	+	putative ATP-binding component of a transport system; yabJ [BEZ]
mwgecov2#0063	ECS0071 [KSE]	Z0076,	b0067,	ECs0071,	+	+	+	-	+	+	+	+	+	+	+	+	+	+	+	+	+	+	-	+	+	+	+	-	+	+	+	+	+	+	+	+	putative transport system permease protein; yabK [BEZ]
mwgecov2#0064	Z0077 [KSE]	Z0077,	b0068,	ECs0072,	+	+	+	-	+	+	+	+	+	+	+	+	+	+	+	+	+	+	+	+	+	-	+	-	+	+	-	+	-	+	+	-	thiamin-binding periplasmic protein; tbpA [BEZ]
mwgecov2#0065	B0069 [KSE]	Z0079,	b0069,	ECs0074,	+	+	+	+	+	+	+	+	+	+	+	+	+	+	+	+	+	+	+	+	+	+	+	+	+	+	+	+	+	+	-	+	putative transport protein; yabN [BEZ]
mwgecov2#0066	B0070 [K]		b0070,		+	-	-	-	-	-	-	-	-	-	-	-	-	-	-	-	-	-	-	-	-	-	-	-	-	-	-	-	-	-	-	-	putative transport protein; yabM [B]
mwgecov2#0067	Z0080 [KSE]	Z0080,	b0071,	ECs0075,	+	+	+	+	+	+	+	+	+	+	+	+	+	+	+	+	+	+	+	+	+	+	+	+	+	+	+	+	+	+	-	+	isopropylmalate isomerase subunit; leuD [BEZ]
mwgecov2#0068	ECS0076 [KSE]	Z0081,	b0072,	ECs0076,	+	+	+	-	+	+	+	+	+	+	+	+	+	+	+	+	+	+	+	+	+	+	+	+	+	+	-	+	+	+	+	-	3-isopropylmalate isomerase (dehydratase) subunit; leuC [BEZ]
mwgecov2#0069	ECS0077 [KSE]	Z0082,	b0073,	ECs0077,	+	+	+	+	+	+	+	+	+	+	+	+	+	+	+	+	+	+	+	+	+	+	+	+	+	+	+	+	+	+	+	+	3-isopropylmalate dehydrogenase; leuB [BEZ]
mwgecov2#0070	ECS0078 [KSE]	Z0083,	b0074,	ECs0078,	+	+	+	+	+	+	+	+	+	+	+	+	+	+	+	+	+	+	+	+	+	+	+	+	+	+	+	+	+	+	+	+	2-isopropylmalate synthase; leuA [BEZ]
mwgecov2#0071	ECS0079 [KSE]	Z0084,	b0075,	ECs0079,	+	-	-	+	-	+	+	+	+	+	+	+	+	+	+	+	+	+	+	+	-	+	+	+	+	+	+	+	+	+	+	+	leu operon leader peptide; leuL [BEZ]
mwgecov2#0072	B0076 [K]	Z0086,	b0076,	IR* ECs0079 ECs0080,	+	+	+	+	+	+	+	+	+	+	+	+	+	+	+	+	+	+	+	+	+	+	+	+	+	+	+	+	+	+	+	+	probable transcriptional activator for leuABCD operon; leuO [B]
mwgecov2#0073	B0077 [KSE]	Z0087,	b0077,	ECs0081,	+	+	+	+	+	+	+	+	+	+	+	+	+	+	+	+	+	+	+	+	+	+	+	+	+	+	+	+	+	+	+	+	acetolactate synthase III, valine sensitive, large subunit; ilvI [BEZ]
mwgecov2#0074	B0078 [KSE]	Z0088,	b0078,	ECs0082,	+	+	+	+	+	+	+	+	+	+	+	+	+	+	+	+	+	+	+	+	+	+	+	-	+	+	+	+	+	+	+	+	acetolactate synthase III, valine sensitive, small subunit; ilvH [BEZ]
mwgecov2#0075	B0079 [KSE]	Z0089,	b0079,	ECs0083,	+	+	+	+	+	+	+	+	+	+	+	+	+	+	+	+	+	+	+	+	+	+	+	+	+	+	+	+	+	+	+	+	fruR leader peptide; fruL [BEZ]
mwgecov2#0076	B0080 [KSE]	Z0090,	b0080,	ECs0084,	+	+	+	+	+	+	+	+	+	+	+	+	+	+	+	+	+	+	+	+	+	+	+	+	+	+	+	+	+	+	+	+	transcriptional repressor of fru operon and others; fruR [BEZ]
mwgecov2#0077	ECS0085 [KSE]	Z0091,	b0081,	ECs0085,	+	+	+	+	+	+	+	+	+	+	+	+	+	+	+	+	+	+	+	+	+	+	+	+	+	+	+	+	+	+	+	+	orf, hypothetical protein; yabB [BEZ]
mwgecov2#0078	ECS0086 [KSE]	Z0092,	b0082,	ECs0086,	+	+	+	+	+	+	+	+	+	+	+	+	+	+	+	+	+	+	+	+	+	+	+	+	+	+	+	+	+	+	+	+	putative apolipoprotein; yabC [BEZ]
mwgecov2#0079	ECS0087 [KSE]	Z0093,	b0083,	ECs0087,	+	+	+	+	+	+	+	+	+	+	+	+	+	+	+	+	+	+	+	+	+	+	+	+	+	+	+	+	+	+	+	+	cell division protein; ingrowth of wall at septum; ftsL [BEZ]
mwgecov2#0080	ECS0088 [KSE]	Z0094,	b0084,	ECs0088,	+	+	+	+	+	+	-	+	-	+	+	+	+	+	+	+	-	+	+	+	-	+	+	+	+	+	+	+	+	-	-	-	septum formation; penicillin-binding protein 3; peptidoglycan synthetase; ftsI [BEZ]
mwgecov2#0081	Z0095 [KSE]	Z0095,	b0085,	ECs0089,	+	+	+	+	+	+	+	+	+	+	-	+	+	+	+	+	+	+	-	+	+	+	+	+	+	+	+	+	+	+	+	+	meso-diaminopimelate-adding enzyme; murE [BEZ]
mwgecov2#0082	B0086 [KSE]	Z0096,	b0086,	ECs0090,	+	+	+	+	+	+	+	+	+	+	+	+	+	+	+	+	+	+	+	+	+	+	+	+	+	+	+	+	+	+	+	-	D-alanine:D-alanine-adding enzyme; murF [BEZ]
mwgecov2#0083	B0087 [KSE]	Z0097,	b0087,	ECs0091,	+	+	+	+	+	+	+	+	+	+	+	+	+	+	+	+	+	+	+	+	+	+	+	+	+	+	+	+	+	+	+	+	phospho-N-acetylmuramoyl-pentapeptide transferase?; mraY [BEZ]
mwgecov2#0084	B0088 [KSE]	Z0098,	b0088,	ECs0092,	+	+	+	+	+	+	+	+	+	+	+	+	+	+	+	+	+	+	+	+	+	+	+	+	+	+	+	+	+	+	+	-	UDP-N-acetylmuramoylalanine-D-glutamate ligase; murD [BEZ]
mwgecov2#0085	B0089 [KSE]	Z0099,	b0089,	ECs0093,	+	+	+	+	+	+	+	+	+	+	+	+	+	+	+	+	+	+	+	+	+	+	+	+	+	+	+	+	+	+	+	+	cell division; membrane protein involved in shape determination; ftsW [BEZ]
mwgecov2#0086	ECS0094 [KSE]	Z0100,	b0090,	ECs0094,	+	+	+	+	+	+	+	+	+	+	+	+	+	+	+	+	+	+	+	+	+	+	+	+	+	+	+	+	+	+	+	+	UDP-N-acetylglucosamine:N-acetylmuramyl- (pentapeptide) pyrophosphoryl-undecaprenol N-acetylglucosamine transferase; murG [BEZ]
mwgecov2#0087	ECS0095 [KSE]	Z0101,	b0091,	ECs0095,	+	+	+	+	+	+	+	+	+	+	+	+	+	+	+	+	+	+	+	+	+	+	+	+	+	+	+	+	+	+	+	+	L-alanine adding enzyme, UDP-N-acetyl-muramate:alanine ligase; murC [BEZ]
mwgecov2#0088	ECS0096 [KSE]	Z0102,	b0092,	ECs0096,	+	+	+	+	+	+	+	+	+	+	+	+	+	+	+	+	+	+	+	+	+	+	+	+	+	+	+	+	+	+	+	+	D-alanine-D-alanine ligase B, affects cell division; ddlB [BEZ]
mwgecov2#0089	ECS0097 [KSE]	Z0104,	b0094,	ECs0098,	+	+	-	+	+	+	+	+	+	-	+	+	+	+	+	+	+	+	+	+	+	+	+	+	+	+	+	+	+	+	+	+	cell division protein; ingrowth of wall at septum; ftsQ [BEZ]
mwgecov2#0090	ECS0098 [KSE]	Z0104,	b0094,	ECs0098,	+	+	+	+	+	+	+	+	+	+	+	+	+	+	+	+	+	+	+	+	+	+	+	+	+	+	+	+	+	+	+	+	ATP-binding cell division protein, septation process, complexes with FtsZ, associated with junctions of inner and outer membranes; ftsA [BEZ]
mwgecov2#0091	Z0105 [KSE]	Z0105,	b0095,	ECs0099,	+	+	+	+	+	+	+	+	+	+	+	+	+	+	+	+	+	+	+	+	+	+	+	+	+	+	+	+	+	+	+	+	cell division; forms circumferential ring; tubulin-like GTP-binding protein and GTPase; ftsZ [BEZ]
mwgecov2#0092	Z0106 [KSE]	Z0106,	b0096,	ECs0100,	+	+	-	+	+	+	+	+	+	+	+	+	+	+	+	+	+	+	+	+	+	+	+	+	+	+	+	+	+	+	+	+	UDP-3-O-acyl N-acetylglucosamine deacetylase; lipid A biosynthesis; lpxC [BEZ]
mwgecov2#0093	Z0107 [KSE]	Z0107,	b0097,	ECs0101,	+	+	+	+	+	+	+	+	+	+	+	+	+	+	+	+	+	+	+	+	+	+	+	+	+	+	+	+	+	+	+	+	orf, hypothetical protein; yacA [BEZ]
mwgecov2#0094	Z0108 [KSE]	Z0108,	b0098,	ECs0102,	+	+	+	-	+	+	+	+	+	+	+	+	+	+	+	+	+	+	+	+	+	+	+	+	+	+	+	+	+	+	+	+	preprotein translocase; secretion protein; secA [BEZ]
mwgecov2#0095	Z0109 [KSE]	Z0109,	b0099,	ECs0103,	+	+	+	+	+	+	+	+	+	+	+	+	+	+	+	+	+	+	+	+	+	+	+	+	+	+	+	+	+	+	+	+	7,8-dihydro-8-oxoguanine-triphosphatase, prefers dGTP, causes AT-GC transversions; mutT [BEZ]
mwgecov2#0096	ECS0106 [KSE]	Z0112,	b0102,	ECs0106,	+	+	+	+	+	+	+	+	+	+	+	+	+	+	+	+	+	+	+	+	+	+	+	+	+	+	+	+	+	+	+	+	orf, hypothetical protein; yacF [BEZ]
mwgecov2#0097	ECS0107 [KSE]	Z0113,	b0103,	ECs0107,	+	+	+	+	+	+	+	+	+	+	+	+	+	+	+	+	+	+	+	+	+	+	+	+	+	+	+	+	+	+	+	+	putative DNA repair protein; yacE [BEZ]
mwgecov2#0098	Z0114 [KSE]	Z0114,	b0104,	ECs0108,	+	+	+	+	+	+	+	+	+	+	+	+	+	+	+	+	+	+	+	+	+	+	+	+	+	+	+	+	+	+	+	+	GMP reductase; guaC [BEZ]
mwgecov2#0099	B0106 [KSE]	Z0116,	b0106,	ECs0110,	+	+	+	+	+	+	+	+	+	+	+	+	+	+	+	+	+	+	+	+	+	+	+	+	+	+	+	+	+	+	+	+	putative integral membrane protein involved in biogenesis of fimbriae, protein transport, DNA uptake; hofC [BEZ]
mwgecov2#0100	B0107 [KSE]	Z0117,	b0107,	ECs0111,	+	+	+	+	+	+	+	+	+	+	+	+	+	+	+	+	+	+	+	+	+	+	+	+	+	+	+	+	+	+	+	+	putative integral membrane protein involved in biogenesis of fimbriae, protein transport, DNA uptake; hofB [BEZ]
mwgecov2#0101	B0108 [KSE]	Z0118,	b0108,	ECs0112,	+	+	+	+	+	+	+	+	+	+	+	+	+	+	+	+	+	+	+	+	+	+	+	+	+	+	+	+	+	+	+	+	prelipin peptidase dependent protein; ppdD [BEZ]
mwgecov2#0102	ECS0113 [KSE]	Z0119,	b0109,	ECs0113,	+	+	+	+	+	+	+	+	+	+	+	+	+	+	+	+	+	+	+	+	+	+	+	+	+	+	+	+	+	+	+	+	quinolinate phosphoribosyltransferase; nadC [BEZ]
mwgecov2#0103	ECS0114 [KSE]	Z0120,	b0110,	ECs0114,	+	+	+	+	+	+	+	+	+	+	+	+	+	+	+	+	+	+	+	+	+	+	+	+	+	+	+	+	+	+	+	+	regulates ampC; ampD [BEZ]
mwgecov2#0104	ECS0115 [KSE]	Z0121,	b0111,	ECs0115,	+	+	+	+	+	+	+	+	+	+	+	+	+	+	+	+	+	+	+	+	+	+	+	+	+	+	+	+	+	+	+	+	regulates ampC; ampE [BEZ]
mwgecov2#0105	ECS0116 [KSE]	Z0122,	b0112,	ECs0116,	+	+	+	+	+	+	+	+	+	+	+	+	+	+	+	+	+	+	+	+	+	+	+	+	+	+	+	+	+	+	+	+	aromatic amino acid transport protein; aroP [BEZ]
mwgecov2#0106	Z0123 [KSE]	Z0123,	b0113,	ECs0117,	+	+	+	+	+	+	+	+	+	+	+	+	+	+	+	+	+	+	+	+	+	+	+	+	+	+	+	+	+	+	+	+	transcriptional regulator for pyruvate dehydrogenase complex; pdhR [BEZ]
mwgecov2#0107	B0114 [KSE]	Z0124,	b0114,	ECs0118,	+	+	-	-	+	+	+	+	+	+	-	+	+	+	+	+	+	+	+	+	-	+	+	+	+	+	+	+	+	+	+	-	pyruvate dehydrogenase (decarboxylase component); aceE [BEZ]
mwgecov2#0108	B0115 [KSE]	Z0125,	b0115,	ECs0119,	+	+	+	+	+	+	+	+	+	+	+	+	+	+	+	+	+	+	+	+	+	+	+	+	+	+	+	+	+	+	-	+	pyruvate dehydrogenase (dihydrolipoyltransacetylase component); aceF [BEZ]
mwgecov2#0109	B0116 [KSE]	Z0126,	b0116,	ECs0120,	+	+	+	+	+	+	+	+	+	+	+	+	+	+	+	+	+	+	+	+	+	+	+	+	+	+	+	+	+	+	+	+	lipoamide dehydrogenase (NADH); component of 2-oxodehydrogenase and pyruvate complexes; L-protein of glycine cleavage complex; lpdA [BEZ]
mwgecov2#0110	B0117 [KSE]	Z0127,	b0117,	ECs0121,	+	+	+	+	+	+	+	+	+	+	+	+	+	+	+	+	+	+	+	+	+	+	+	+	+	+	+	+	+	+	+	+	putative membrane protein; yacH [BEZ]
mwgecov2#0111	ECS0122 [KSE]	Z0128,	b0118,	ECs0122,	+	+	+	+	+	+	+	+	+	+	+	+	+	+	+	+	+	+	+	+	+	+	+	+	+	+	+	+	+	+	-	+	aconitate hydrase B; acnB [BEZ]
mwgecov2#0112	ECS0123 [KSE]	Z0129,	b0119,	ECs0123,	+	+	+	+	+	+	+	+	+	+	+	+	+	+	+	+	+	+	+	+	+	+	+	+	+	+	+	+	+	+	+	+	orf, hypothetical protein; yacL [BEZ]
mwgecov2#0113	ECS0124 [KSE]	Z0130,	b0120,	ECs0124,	+	+	-	+	+	+	+	+	+	+	+	+	+	+	+	+	+	+	+	+	+	+	+	+	+	+	+	+	+	+	+	+	S-adenosylmethionine decarboxylase; speD [BEZ]
mwgecov2#0114	ECS0125 [KSE]	Z0131,	b0121,	ECs0125,	+	+	+	+	+	+	+	+	+	+	+	+	+	+	+	+	+	+	+	+	+	+	+	+	+	+	+	+	+	+	+	+	spermidine synthase = putrescine aminopropyltransferase; speE [BEZ]
mwgecov2#0115	Z0132 [KSE]	Z0132,	b0122,	ECs0126,	+	+	+	+	+	+	+	+	+	+	+	+	+	+	+	+	+	+	+	+	+	+	+	+	+	+	+	+	+	+	+	+	orf, hypothetical protein; yacC [BEZ]
mwgecov2#0116	B0123 [KSE]	Z0133,	b0123,	ECs0127,	+	+	+	+	+	+	+	+	+	+	+	+	+	+	+	+	+	+	+	+	+	+	+	+	+	+	+	+	+	+	+	+	orf, hypothetical protein; yacK [BEZ]
mwgecov2#0117	B0124 [KSE]	Z0134,	b0124,	ECs0128,	+	+	+	+	+	+	+	+	+	+	+	+	+	+	+	+	+	+	+	+	+	+	+	+	+	+	+	+	+	+	+	+	glucose dehydrogenase; gcd [BEZ]
mwgecov2#0118	B0125 [KSE]	Z0136,	b0125,	ECs0129,	+	+	+	+	+	+	+	+	+	+	+	+	+	+	+	+	+	+	+	+	+	+	+	+	+	+	+	+	+	+	+	+	hypoxanthine phosphoribosyltransferase; hpt [BEZ]
mwgecov2#0119	B0126 [KSE]	Z0137,	b0126,	ECs0130,	+	+	+	+	+	+	+	-	-	-	-	+	+	+	+	+	-	+	+	+	+	+	+	+	+	+	+	+	+	+	+	-	putative carbonic anhdrase (EC 4.2.1.1); yadF [BEZ]
mwgecov2#0120	ECS0131 [KSE]	Z0138,	b0127,	ECs0131,	+	+	+	+	+	+	+	+	+	+	+	+	+	+	+	+	+	+	+	+	+	+	+	+	+	+	+	+	+	+	+	+	putative ATP-binding component of a transport system; yadG [BEZ]
mwgecov2#0121	ECS0132 [KSE]	Z0139,	b0128,	ECs0132,	+	+	+	+	+	+	+	+	+	+	+	+	+	+	+	+	+	+	+	+	+	+	+	+	+	+	+	+	+	+	+	+	orf, hypothetical protein; yadH [BEZ]
mwgecov2#0122	ECS0133 [KSE]	Z0140,	b0129,	ECs0133,	+	+	+	+	+	+	+	+	+	+	+	+	+	+	+	+	+	+	+	+	+	+	+	+	+	+	+	+	+	+	+	+	putative PTS enzyme II B component; yadI [BEZ]
mwgecov2#0123	Z0141 [KSE]	Z0141,	b0130,	ECs0134,	+	+	+	+	+	+	+	+	+	+	+	+	+	+	+	+	+	+	+	+	+	+	+	+	+	+	+	+	+	+	+	+	orf, hypothetical protein; yadE [BEZ]
mwgecov2#0124	Z0142 [KSE]	Z0142,	b0131,	ECs0135,	+	+	+	+	+	+	+	+	+	+	+	+	+	+	+	+	+	+	+	+	+	+	+	+	+	+	+	+	+	+	+	+	aspartate 1-decarboxylase; panD [BEZ]
mwgecov2#0125	B0132 [KSE]	Z0143,	b0132,	ECs0136,	+	+	+	+	+	+	+	+	+	+	+	+	+	+	+	+	+	+	+	+	+	+	+	+	+	+	+	+	+	+	+	+	orf, hypothetical protein; yadD [BEZ]
mwgecov2#0126	B0133 [KSE]	Z0144,	b0133,	ECs0137,	+	+	+	+	+	+	+	+	+	+	+	+	+	+	+	+	+	+	+	+	+	+	+	+	+	+	+	+	+	+	+	+	pantothenate synthetase; panC [BEZ]
mwgecov2#0127	B0134 [KSE]	Z0145,	b0134,	ECs0138,	+	+	+	-	+	+	+	+	+	+	+	+	+	+	+	+	+	+	-	+	+	+	+	+	+	+	+	-	-	+	+	+	3-methyl-2-oxobutanoate hydroxymethyltransferase; panB [BEZ]
mwgecov2#0128	B0135 [K]		b0135,		+	-	-	-	-	-	-	-	-	-	-	-	-	-	-	-	-	-	-	-	-	-	-	-	-	-	-	-	-	-	-	-	putative fimbrial-like protein; yadC [B]
mwgecov2#0129	B0136 [K]		b0136,		+	-	-	-	-	-	-	-	-	-	-	-	-	-	-	-	-	-	-	-	-	-	-	-	-	-	-	-	-	-	-	-	putative fimbrial protein; yadK [B]
mwgecov2#0130	B0137 [K]		b0137,		+	-	-	-	-	-	-	-	-	-	-	-	-	-	-	-	-	-	-	-	-	-	-	-	-	-	-	-	-	-	-	-	putative fimbrial protein; yadL [B]
mwgecov2#0131	B0138 [K]		b0138,		+	-	-	-	-	-	-	-	-	-	-	-	-	-	-	-	-	-	-	-	-	-	-	-	-	-	-	-	-	-	-	-	putative fimbrial-like protein; yadM [B]
mwgecov2#0132	B0139 [K]		b0139,		+	-	-	-	-	-	-	-	-	-	-	-	-	-	-	-	-	-	-	-	-	-	-	-	-	-	-	-	-	-	-	-	probable outer membrane porin protein involved in fimbrial assembly; htrE [B]
mwgecov2#0133	B0140 [K]		b0140,		+	-	-	+	-	-	-	-	-	-	-	-	-	-	-	-	-	-	-	-	-	-	-	-	-	-	-	-	-	-	-	-	probable pilin chaperone similar to PapD; ecpD [B]
mwgecov2#0134	B0141 [K]		b0141,		+	-	-	-	-	+	-	-	-	-	-	-	-	-	-	-	-	-	-	-	-	-	-	-	-	-	-	-	-	-	-	-	putative fimbrial-like protein; yadN [B]
mwgecov2#0135	B0142 [KSE]	Z0153,	b0142,	ECs0146,	+	+	-	+	+	+	+	+	+	+	+	+	+	+	+	+	-	+	+	+	+	+	+	+	+	+	+	+	+	+	+	+	7,8-dihydro-6-hydroxymethylpterin- pyrophosphokinase; folK [BEZ]
mwgecov2#0136	B0143 [KSE]	Z0154,	b0143,	ECs0147,	+	+	+	+	+	+	+	+	+	+	+	+	+	+	+	+	+	+	+	+	+	-	+	+	+	+	+	+	+	+	+	+	poly(A) polymerase I; pcnB [BEZ]
mwgecov2#0137	ECS0148 [KSE]	Z0155,	b0144,	ECs0148,	+	+	+	+	+	+	+	+	+	+	+	+	+	+	+	+	+	+	+	+	+	+	+	+	+	+	+	+	+	+	+	+	putative tRNA synthetase; yadB [BEZ]
mwgecov2#0138	ECS0149 [KSE]	Z0156,	b0145,	ECs0149,	+	+	+	+	-	+	+	+	+	+	+	+	+	+	+	+	+	+	+	+	+	+	+	+	+	+	+	+	+	+	+	+	dnaK suppressor protein; dksA [BEZ]
mwgecov2#0139	ECS0150 [KSE]	Z0157,	b0146,	ECs0150,	+	+	+	+	+	+	+	+	+	+	+	+	+	+	+	+	+	+	+	+	+	+	+	+	+	+	+	+	+	+	+	+	probable regulator for maltose metabolism; sfsA [BEZ]
mwgecov2#0140	Z0158 [KSE]	Z0158,	b0147,	ECs0151,	+	+	+	+	+	+	+	+	+	+	+	+	+	+	+	+	+	+	+	+	+	+	+	+	+	+	+	+	+	+	+	+	orf, hypothetical protein; yadP [BEZ]
mwgecov2#0141	Z0159 [KSE]	Z0159,	b0148,	ECs0152,	+	+	+	+	+	+	+	+	+	+	+	+	+	+	+	+	+	+	+	+	+	+	+	+	+	+	+	+	+	+	+	+	helicase, ATP-dependent; hrpB [BEZ]
mwgecov2#0142	B0149 [KSE]	Z0160,	b0149,	ECs0153,	+	+	+	+	+	+	+	+	+	+	+	+	+	+	+	+	-	+	+	+	+	+	+	-	+	+	-	-	-	-	+	+	peptidoglycan synthetase; penicillin-binding protein 1B; mrcB [BEZ]
mwgecov2#0143	B0150 [KSE]	Z0161,	b0150,	ECs0154,	+	-	-	-	+	+	+	+	-	-	-	+	+	+	+	+	+	+	-	-	-	+	+	-	-	+	-	-	-	-	-	-	outer membrane protein receptor for ferrichrome, colicin M, and phages T1, T5, and phi80; fhuA [BEZ]
mwgecov2#0144	B0151 [KSE]	Z0162,	b0151,	ECs0155,	+	+	+	+	+	+	+	+	+	+	+	+	+	+	+	+	+	+	+	+	+	+	+	+	+	+	+	+	+	+	-	+	ATP-binding component of hydroxymate-dependent iron transport; fhuC [BEZ]
mwgecov2#0145	B0152 [KSE]	Z0163,	b0152,	ECs0156,	+	+	+	+	-	+	+	+	+	+	+	+	+	+	+	+	+	+	-	+	+	+	-	-	+	+	-	-	-	-	+	-	hydroxamate-dependent iron uptake, cytoplasmic membrane component; fhuD [BEZ]
mwgecov2#0146	ECS0158 [KSE]	Z0165,	b0154,	ECs0158,	+	+	+	+	+	+	+	+	+	+	+	+	+	+	+	+	+	+	+	+	+	+	+	+	+	+	+	+	+	+	+	+	glutamate-1-semialdehyde aminotransferase (aminomutase); hemL [BEZ]
mwgecov2#0147	ECS0159 [KSE]	Z0166,	b0155,	ECs0159,	+	+	+	+	+	+	+	+	+	+	+	+	+	+	+	+	+	+	+	+	+	+	+	+	+	+	+	+	+	+	+	+	putative channel transporter; yadQ [BEZ]
mwgecov2#0148	Z0167 [KSE]	Z0167,	b0156,	ECs0160,	+	+	+	+	+	+	+	+	+	+	+	+	+	+	+	+	+	+	+	+	+	+	+	+	+	+	+	+	+	+	+	+	orf, hypothetical protein; yadR [BEZ]
mwgecov2#0149	Z0168 [KSE]	Z0168,	b0157,	ECs0161,	+	+	+	+	+	+	+	+	+	+	+	+	+	+	+	+	+	+	+	+	+	+	+	+	+	+	+	+	+	+	+	-	orf, hypothetical protein; yadS [BEZ]
mwgecov2#0150	B0158 [KSE]	Z0169,	b0158,	ECs0162,	+	+	+	+	+	+	+	+	+	+	+	+	+	+	+	+	+	+	+	+	+	+	+	+	+	+	+	+	+	+	+	+	orf, hypothetical protein; yadT [BEZ]
mwgecov2#0151	B0159 [KSE]	Z0170,	b0159,	ECs0163,	+	+	+	-	+	+	+	+	+	+	+	+	+	+	+	+	+	+	+	+	+	+	+	+	+	+	+	+	+	+	+	+	orf, hypothetical protein; pfs [BEZ]
mwgecov2#0152	B0160 [KSE]	Z0171,	b0160,	ECs0164,	-	+	+	+	+	+	+	+	+	+	+	+	+	+	+	+	+	+	+	+	+	+	+	+	+	+	+	+	+	+	-	+	deoxyguanosine triphosphate triphosphohydrolase; dgt [BEZ]
mwgecov2#0153	B0161 [KSE]	Z0173,	b0161,	ECs0165,	+	-	+	-	-	-	+	-	+	-	+	+	-	+	+	+	-	+	-	+	+	-	+	+	+	-	-	+	+	+	+	-	periplasmic serine protease Do; heat shock protein HtrA; htrA [BEZ]
mwgecov2#0154	ECS0166 [KSE]	Z0174,	b0162,	ECs0166,	+	+	+	+	+	+	+	+	+	+	+	+	+	+	+	+	+	+	-	+	+	+	+	+	+	+	+	+	+	+	+	+	orf, hypothetical protein; yaeG [BEZ]
mwgecov2#0155	ECS0167 [KSE]	Z0175,	b0163,	ECs0167,	+	+	+	-	+	+	+	+	+	+	+	+	+	+	+	+	+	+	-	+	+	+	+	+	+	+	-	-	-	+	+	-	putative structural protein; yaeH [BEZ]
mwgecov2#0156	B0164 [K]		b0164,		+	-	-	-	-	-	-	-	-	-	-	-	-	-	-	-	-	-	-	-	-	-	+	-	-	-	-	-	-	-	-	-	orf, hypothetical protein; yaeI [B]
mwgecov2#0157	B0165 [K]		b0165,		+	-	-	-	-	-	-	-	-	-	-	-	-	-	-	-	-	-	-	-	-	-	-	-	-	-	-	-	-	-	-	-	orf, hypothetical protein; b0165 [B]
mwgecov2#0158	Z0176 [KSE]	Z0176,	b0166,	ECs0168,	+	+	+	+	+	+	+	+	+	+	+	+	+	+	+	+	+	+	+	+	+	+	+	+	+	+	-	+	+	+	+	-	2,3,4,5-tetrahydropyridine-2-carboxylate N-succinyltransferase; dapD [BEZ]
mwgecov2#0159	B0167 [KSE]	Z0177,	b0167,	ECs0169,	+	+	+	+	+	+	+	+	+	+	+	+	+	+	+	+	+	+	+	+	+	+	+	+	+	+	+	+	+	+	+	+	protein PII; uridylyltransferase acts on regulator of glnA; glnD [BEZ]
mwgecov2#0160	B0168 [KSE]	Z0178,	b0168,	ECs0170,	+	+	+	-	-	+	+	-	+	+	+	-	+	+	+	+	+	+	+	+	-	-	+	+	+	+	-	+	+	+	+	+	methionine aminopeptidase; map [BEZ]
mwgecov2#0161	B0169 [KSE]	Z0180,	b0169,	ECs0171,	+	+	+	+	+	+	+	+	+	+	+	+	+	+	+	+	+	+	+	+	+	+	+	+	+	+	+	+	+	+	+	+	30S ribosomal subunit protein S2; rpsB [BEZ]
mwgecov2#0162	B0170 [KSE]	Z0181,	b0170,	ECs0172,	+	+	+	+	+	+	+	+	+	+	+	+	+	+	+	+	+	+	+	+	+	+	+	+	+	+	+	+	+	+	+	+	protein chain elongation factor EF-Ts; tsf [BEZ]
mwgecov2#0163	B0171 [KSE]	Z0182,	b0171,	ECs0173,	+	+	+	+	+	+	+	+	+	+	+	+	+	+	+	+	+	+	+	+	+	+	+	+	+	+	+	+	+	+	+	+	uridylate kinase; pyrH [BEZ]
mwgecov2#0164	B0172 [KSE]	Z0183,	b0172,	ECs0174,	+	+	+	+	+	+	+	+	+	+	+	+	+	+	+	+	+	+	+	+	+	+	+	+	+	+	+	+	+	+	+	+	ribosome releasing factor; frr [BEZ]
mwgecov2#0165	ECS0175 [KSE]	Z0184,	b0173,	ECs0175,	+	+	+	+	+	+	+	+	+	+	+	+	+	+	+	+	+	+	+	+	+	+	+	+	+	+	+	+	+	+	+	+	putative ATP-binding component of a transport system; yaeM [BEZ]
mwgecov2#0166	Z0185 [KSE]	Z0185,	b0174,	ECs0176,	+	+	+	+	+	+	+	+	+	+	+	+	+	+	+	+	+	+	+	+	+	+	+	+	+	+	+	+	+	+	+	+	orf, hypothetical protein; yaeS [BEZ]
mwgecov2#0167	Z0186 [KSE]	Z0186,	b0175,	ECs0177,	+	+	+	+	+	+	+	+	+	+	+	+	+	+	+	+	+	+	+	+	+	+	+	+	+	+	+	+	+	+	+	+	CDP-diglyceride synthetase; cdsA [BEZ]
mwgecov2#0168	B0176 [KSE]	Z0187,	b0176,	ECs0178,	+	+	+	+	+	+	+	+	+	+	+	+	+	+	+	+	+	+	+	+	+	+	+	+	+	+	+	+	+	+	+	+	orf, hypothetical protein; yaeL [BEZ]
mwgecov2#0169	B0177 [KSE]	Z0188,	b0177,	ECs0179,	+	+	+	+	+	+	+	+	+	+	+	+	+	+	+	+	+	+	+	+	+	+	+	+	+	+	+	+	+	+	+	+	orf, hypothetical protein; yaeT [BEZ]
mwgecov2#0170	B0178 [KSE]	Z0190,	b0178,	ECs0180,	+	+	-	+	+	+	+	+	+	+	+	+	+	+	+	+	+	+	+	+	+	+	+	+	+	+	+	+	+	+	+	+	histone-like protein, located in outer membrane or nucleoid; hlpA [BEZ]
mwgecov2#0171	B0179 [KSE]	Z0191,	b0179,	ECs0181,	+	+	+	+	+	+	+	+	+	+	+	+	+	+	+	+	+	+	+	+	+	+	+	+	+	+	+	+	+	+	+	+	UDP-3-O-(3-hydroxymyristoyl)-glucosamine N-acyltransferase; third step of endotoxin (lipidA) synthesis; lpxD [BEZ]
mwgecov2#0172	B0180 [KSE]	Z0192,	b0180,	ECs0182,	+	+	+	+	+	+	+	+	+	+	+	+	+	+	+	+	+	+	+	+	+	+	+	+	+	+	+	+	+	+	+	+	(3R)-hydroxymyristol acyl carrier protein dehydratase; fabZ [BEZ]
mwgecov2#0173	B0181 [KSE]	Z0193,	b0181,	ECs0183,	+	+	+	+	+	+	+	+	+	+	+	+	+	+	+	+	+	+	+	+	+	+	+	+	+	+	+	+	+	+	+	+	UDP-N-acetylglucosamine acetyltransferase; lipid A biosynthesis; lpxA [BEZ]
mwgecov2#0174	Z0194 [KSE]	Z0194,	b0182,	ECs0184,	+	+	+	+	+	+	+	+	+	+	+	+	+	+	+	+	+	+	+	+	+	+	+	+	+	+	+	+	+	+	+	+	tetraacyldisaccharide-1-P; lipid A biosynthesis, penultimate step; lpxB [BEZ]
mwgecov2#0175	Z0195 [KSE]	Z0195,	b0183,	ECs0185,	+	+	+	+	+	+	+	+	+	+	+	+	+	+	+	+	+	+	+	+	+	+	+	+	+	+	+	+	+	+	+	+	RNAse HII, degrades RNA of DNA-RNA hybrids; rnhB [BEZ]
mwgecov2#0176	Z0196 [KSE]	Z0196,	b0184,	ECs0186,	+	+	+	+	+	+	+	+	+	+	+	+	+	+	+	+	+	+	+	+	+	+	+	+	+	+	+	+	+	+	+	+	DNA polymerase III, alpha subunit; dnaE [BEZ]
mwgecov2#0177	B0185 [KSE]	Z0197,	b0185,	ECs0187,	+	+	+	-	-	+	+	+	+	+	+	+	+	+	+	+	+	+	+	+	+	+	+	+	+	+	+	+	+	+	+	-	acetylCoA carboxylase, carboxytransferase component, alpha subunit; accA [BEZ]
mwgecov2#0178	B0186 [KSE]	Z0198,	b0186,	ECs0188,	+	+	+	+	+	+	+	+	+	+	+	+	+	+	+	+	+	+	+	+	+	+	+	+	+	+	+	+	+	+	+	+	lysine decarboxylase 2, constitutive; ldcC [BEZ]
mwgecov2#0179	B0187 [KSE]	Z0199,	b0187,	ECs0189,	+	+	+	+	+	+	+	+	+	+	+	+	+	+	+	+	+	+	+	+	+	+	+	+	+	+	+	+	+	+	+	+	orf, hypothetical protein; yaeR [BEZ]
mwgecov2#0180	B0188 [KSE]	Z0200,	b0188,	ECs0190,	+	+	+	+	+	+	+	+	+	+	+	+	+	+	+	+	+	+	+	+	+	+	+	+	+	+	+	+	+	+	+	+	cell cycle protein; mesJ [BEZ]
mwgecov2#0181	B0189 [KSE]	Z0201,	b0189,	ECs0191,	+	+	+	+	+	+	+	+	+	+	+	+	+	+	+	+	+	+	+	+	+	+	+	+	+	+	+	+	+	+	+	+	orf, hypothetical protein; yaeO [BEZ]
mwgecov2#0182	B0190 [K]	IR Z0202 Z0203,	b0190,	IR ECs0192 ECs0193,	+	+	+	+	+	+	+	+	+	+	+	+	+	+	+	+	+	+	-	+	+	+	+	+	+	+	+	+	+	+	+	+	orf, hypothetical protein; yaeQ [B]
mwgecov2#0183	ECS0193 [KSE]	Z0203,	b0191,	ECs0193,	+	+	+	+	+	+	+	+	+	+	+	+	+	+	+	+	+	+	-	+	+	+	+	+	+	+	+	+	+	+	+	+	orf, hypothetical protein; yaeJ [BEZ]
mwgecov2#0184	Z0204 [KSE]	Z0204,	b0192,	ECs0194,	+	+	+	+	+	+	+	+	+	+	+	+	+	+	+	+	+	+	+	+	+	+	+	+	+	+	+	+	+	+	+	+	copper homeostasis protein (lipoprotein); cutF [BEZ]
mwgecov2#0185	B0193 [K]	Z0205,	b0193,	ECs0195,	+	-	+	+	+	+	+	+	+	+	+	+	-	+	+	+	-	+	+	+	+	+	+	+	+	+	+	+	+	+	+	+	orf, hypothetical protein; yaeF [B]
mwgecov2#0186	B0194 [KSE]	Z0206,	b0194,	ECs0196,	+	+	+	+	+	+	+	+	+	+	+	+	+	+	+	+	+	+	+	+	+	+	+	+	+	+	+	+	+	+	+	+	proline tRNA synthetase; proS [BEZ]
mwgecov2#0187	B0195 [KSE]	Z0207,	b0195,	ECs0197,	+	+	+	+	+	+	+	+	+	+	+	+	+	+	+	+	+	+	+	+	+	+	+	+	+	+	+	+	+	+	+	+	orf, hypothetical protein; yaeB [BEZ]
mwgecov2#0188	B0196 [KSE]	Z0208,	b0196,	ECs0198,	+	+	+	+	+	+	+	+	+	+	+	+	+	+	+	+	+	+	+	+	+	+	+	+	+	+	+	+	+	+	+	-	regulator in colanic acid synthesis; interacts with RcsB; rcsF [BEZ]
mwgecov2#0189	B0197 [KSE]	Z0209,	b0197,	ECs0199,	+	+	+	+	+	+	+	+	+	+	+	+	+	+	+	+	+	+	+	+	+	+	+	+	+	+	+	+	+	+	+	+	putative lipoprotein; yaeC [BEZ]
mwgecov2#0190	B0198 [KSE]	Z0210,	b0198,	ECs0200,	+	+	+	+	+	+	+	+	+	+	+	+	+	+	+	+	+	+	+	+	+	+	+	+	+	+	+	+	+	+	+	+	putative transport system permease protein; yaeE [BEZ]
mwgecov2#0191	B0199 [KSE]	Z0211,	b0199,	ECs0201,	+	-	-	+	+	+	+	+	+	+	+	+	-	+	+	+	+	+	+	+	+	+	+	+	+	+	+	+	+	+	+	+	ATP-binding component of a transporter; abc [BEZ]
mwgecov2#0192	B0200 [KSE]	Z0212,	b0200,	ECs0202,	+	+	-	+	+	+	+	+	+	+	+	+	+	+	+	+	+	+	+	+	+	+	+	+	+	+	+	+	+	+	+	+	putative phosphatase; yaeD [BEZ]
mwgecov2#0193	ECS0203 [KSE]	Z0229,	b0207,	ECs0203,	+	+	+	+	+	+	+	+	+	+	+	+	+	+	+	+	+	+	+	+	+	+	+	+	+	+	+	+	+	+	+	+	putative aldose reductase (EC 1.1.1.21); yafB [BEZ]
mwgecov2#0194	ECS0204 [KSE]	Z0230,	b0208,	ECs0204,	+	+	+	+	+	+	+	+	+	+	+	+	+	+	+	+	+	+	+	+	+	+	+	+	+	+	+	+	+	+	+	+	putative transcriptional regulator LYSR-type; yafC [BEZ]
mwgecov2#0195	Z0232 [KSE]	Z0232,	b0209,	ECs0205,	+	+	+	+	+	+	+	+	+	+	+	+	+	+	+	+	+	+	+	+	+	+	+	+	+	+	+	+	+	+	+	+	orf, hypothetical protein; yafD [BEZ]
mwgecov2#0196	ECS0206 [KSE]	Z0233,	b0210,	ECs0206,	+	+	+	+	+	+	+	+	+	+	+	+	+	+	+	+	+	+	+	+	+	+	+	+	+	+	+	+	+	+	+	+	putative biotin synthesis protein; yafE [BEZ]
mwgecov2#0197	Z0235 [KSE]	Z0235,	b0211,	ECs0207,	+	-	+	+	+	+	+	+	+	+	+	+	+	+	+	+	+	+	+	+	+	+	+	+	+	+	+	+	+	+	+	+	transcriptional regulator for nitrite reductase (cytochrome c552); dniR [BEZ]
mwgecov2#0198	Z0236 [KSE]	Z0236,	b0212,	ECs0208,	+	+	+	+	+	+	+	+	+	+	+	+	+	+	+	+	+	+	+	+	+	+	+	+	+	+	+	+	+	+	+	+	probable hydroxyacylglutathione hydrolase; gloB [BEZ]
mwgecov2#0199	B0213 [KSE]	Z0239,	b0214,	ECs0210,	+	+	+	+	-	+	+	+	+	+	+	+	+	+	+	+	+	+	+	+	+	+	+	+	+	+	+	+	+	+	+	+	orf, hypothetical protein; yafS [BEZ]
mwgecov2#0200	Z0239 [KSE]	Z0239,	b0214,	ECs0210,	+	+	+	+	+	+	+	+	+	+	+	+	+	+	+	+	+	+	+	+	+	+	+	+	+	+	+	+	+	+	+	+	RNase HI, degrades RNA of DNA-RNA hybrids, participates in DNA replication; rnhA [BEZ]
mwgecov2#0201	Z0241 [KSE]	Z0241,	b0215,	ECs0211,	+	+	-	+	+	+	+	+	+	+	+	+	+	+	+	+	+	+	+	+	+	+	+	+	+	+	+	+	+	+	+	+	DNA polymerase III, epsilon subunit; dnaQ [BEZ]
mwgecov2#0202	B0217 [K]		b0217,		+	-	-	-	-	-	+	-	-	-	-	-	-	-	-	-	-	-	-	-	-	-	-	-	-	-	-	-	-	-	-	-	putative aminopeptidase; yafT [B]
mwgecov2#0203	B0218 [K]		b0218,		+	-	-	+	+	+	+	-	+	-	-	+	-	+	+	-	-	-	-	+	-	+	+	+	-	+	+	+	-	+	-	+	orf, hypothetical protein; yafU [B]
mwgecov2#0204	Z0276 [KSE]	Z0276,	b0219,	ECs0246,	+	+	+	+	+	+	+	+	+	+	+	+	+	+	+	+	+	+	+	+	+	+	+	+	+	+	+	+	+	+	+	+	putative EC 3.5. amidase-type enzyme; yafV [BEZ]
mwgecov2#0205	ECS0247 [KSE]	Z0277,	b0220,	ECs0247,	+	+	+	+	+	+	+	+	+	+	+	+	+	+	+	+	+	+	+	+	+	+	+	+	+	+	+	+	+	+	+	+	orf, hypothetical protein; ykfE [BEZ]
mwgecov2#0206	ECS0248 [KSE]	Z0278,	b0221,	ECs0248,	+	+	+	+	+	+	+	+	+	+	+	+	+	+	+	+	+	+	+	+	+	+	+	+	+	+	+	+	+	+	+	+	putative acyl-CoA dehydrogenase (EC 1.3.99.-); yafH [BEZ]
mwgecov2#0207	B0222 [KSE]	Z0280,	b0222,	ECs0249,	+	+	+	+	+	+	+	+	+	+	+	+	+	+	+	+	+	+	+	+	+	+	+	+	+	+	+	+	+	+	+	+	phosphoheptose isomerase; gmhA [BEZ]
mwgecov2#0209	B0224 [KSE]	Z0282,	b0224,	ECs0251,	+	+	+	+	+	+	+	+	+	+	+	+	+	+	+	+	+	+	+	+	+	+	+	+	+	+	+	+	+	+	+	+	orf, hypothetical protein; yafK [BEZ]
mwgecov2#0210	Z0285 [KSE]	Z0285,	b0226,	ECs0253,	+	+	+	+	+	+	+	+	+	+	+	+	+	+	+	+	+	+	+	+	+	+	+	+	+	+	+	+	+	+	+	+	damage-inducible protein J; dinJ [BEZ]
mwgecov2#0211	Z0287 [KSE]	Z0287,	b0227,	ECs0254,	+	+	+	+	+	+	+	+	+	+	+	+	+	+	+	+	+	+	+	+	+	+	+	+	+	+	+	+	+	+	+	+	putative lipoprotein; yafL [BEZ]
mwgecov2#0212	B0228 [K]	IR Z0288 Z0290,	b0228,	IR ECs0255 ECs0257,	+	+	+	+	+	+	+	+	+	+	+	+	+	+	+	+	+	+	+	+	+	+	+	+	+	+	+	+	+	+	+	+	orf, hypothetical protein; yafM [B]
mwgecov2#0213	ECS0257 [KSE]	Z0291,	b0230,	ECs0256,	+	+	+	+	+	+	+	+	+	+	+	+	+	+	+	+	+	+	+	+	+	+	+	+	+	+	+	+	+	+	+	+	flagellar biosynthesis; fhiA [BEZ]
mwgecov2#0214	ECS0256 [KSE]	Z0291,	b0230,	ECs0256,	+	+	+	+	+	+	+	+	+	+	+	+	+	+	+	+	+	+	+	+	+	+	+	+	+	+	+	+	+	+	+	+	putative motility protein; mbhA [BEZ]
mwgecov2#0215	B0231 [KSE]	Z0292,	b0231,	ECs0258,	+	+	+	+	+	+	+	+	+	+	+	+	+	+	+	+	+	+	+	+	+	+	+	+	+	+	+	+	+	+	+	+	damage-inducible protein P; putative tRNA synthetase; dinP [BEZ]
mwgecov2#0216	Z0294 [KSE]	Z0294,	b0233,	ECs0260,	+	+	+	+	+	+	+	+	+	+	+	+	+	+	+	+	+	+	+	+	+	+	+	+	+	+	+	+	+	+	+	+	orf, hypothetical protein; yafO [BEZ]
mwgecov2#0217	Z0295 [KSE]	Z0295,	b0234,	ECs0261,	+	+	+	+	+	+	+	+	+	+	+	+	+	+	+	+	+	+	+	+	+	+	+	+	+	+	+	+	+	+	+	+	orf, hypothetical protein; yafP [BEZ]
mwgecov2#0218	Z0296 [KSE]	Z0296,	b0235,	ECs0262,	+	+	+	+	+	+	+	+	+	+	+	+	+	+	+	+	+	+	+	+	+	+	+	+	+	+	+	+	+	+	+	+	orf, hypothetical protein; b0235 [BEZ]
mwgecov2#0219	Z0297 [KSE]	Z0297,	b0236,	ECs0263,	+	+	+	+	+	+	+	+	+	+	+	+	+	+	+	+	+	+	+	+	+	+	+	+	+	+	+	+	+	+	+	+	probable peptide chain release factor; prfH [BEZ]
mwgecov2#0220	Z0298 [KSE]	Z0298,	b0237,	ECs0264,	+	+	+	+	+	+	+	+	+	+	+	+	+	+	+	+	+	+	+	+	+	+	+	+	+	+	+	+	+	+	+	+	aminoacyl-histidine dipeptidase (peptidase D); pepD [BEZ]
mwgecov2#0221	ECS0265 [KSE]	Z0299,	b0238,	ECs0265,	+	+	+	+	+	+	+	+	+	+	+	+	+	+	+	+	+	+	+	+	+	+	+	+	+	+	+	+	+	+	+	+	guanine-hypoxanthine phosphoribosyltransferase; gpt [BEZ]
mwgecov2#0222	B0239 [KSE]	Z0300,	b0239,	ECs0266,	+	+	+	+	+	+	+	+	+	+	+	+	+	+	+	+	+	+	+	+	+	+	+	+	+	+	+	+	+	+	+	+	orf, hypothetical protein; yafA [BEZ]
mwgecov2#0223	B0240 [KSE]	Z0301,	b0240,	ECs0267,	+	+	+	+	+	+	+	+	+	+	+	+	+	+	+	+	+	+	+	+	+	+	+	+	+	+	+	+	+	+	+	+	transcriptional regulator of cryptic csgA gene for curli surface fibers; crl [BEZ]
mwgecov2#0224	B0241 [KSE]	Z0302,	b0241,	ECs0268,	+	+	+	+	+	+	+	+	+	+	+	+	+	+	+	+	+	+	+	+	+	+	+	+	+	+	+	+	+	+	+	+	outer membrane pore protein E (E,Ic,NmpAB); phoE [BEZ]
mwgecov2#0225	Z0303 [KSE]	Z0303,	b0242,	ECs0269,	+	+	+	+	+	+	+	+	+	+	+	+	+	+	+	+	+	+	+	+	+	+	+	+	+	+	+	+	+	+	+	+	gamma-glutamate kinase; proB [BEZ]
mwgecov2#0226	Z0304 [KSE]	Z0304,	b0243,	ECs0270,	+	+	+	+	+	+	+	+	+	+	+	+	+	+	+	+	+	+	+	+	+	+	+	+	+	+	+	+	+	+	+	-	gamma-glutamylphosphate reductase; proA [BEZ]
mwgecov2#0227	B0245 [K]		b0245,		+	-	-	-	-	-	-	-	-	-	-	-	-	-	-	-	-	-	-	-	-	-	-	-	-	-	-	-	-	-	-	-	orf, hypothetical protein; b0245 [B]
mwgecov2#0228	B0246 [K]		b0246,		+	-	-	-	-	-	-	-	-	-	-	-	-	-	-	-	-	-	-	-	-	-	-	-	-	-	-	-	-	-	-	-	orf, hypothetical protein; yafW [B]
mwgecov2#0229	B0247 [K]		b0247, b2644		+	-	-	-	-	-	-	-	-	-	-	-	-	-	-	-	-	-	-	-	-	-	-	-	-	-	-	-	-	-	-	-	putative DNA repair protein; ykfG [B]
mwgecov2#0230	B0248 [K]		b0248,		+	-	-	-	-	-	-	-	-	-	-	-	-	-	-	-	-	-	-	-	-	-	-	-	-	-	-	-	-	-	-	-	orf, hypothetical protein; yafX [B]
mwgecov2#0231	B0249 [K]		b0249,		+	-	-	-	-	-	-	-	-	-	-	-	-	-	-	-	-	-	-	-	-	-	-	-	-	-	-	-	-	-	-	-	orf, hypothetical protein; ykfF [B]
mwgecov2#0232	B0250 [K]		b0250,		+	-	-	-	-	-	-	-	-	-	-	-	-	-	-	-	-	-	-	-	-	-	-	-	-	-	-	-	-	-	-	-	orf, hypothetical protein; ykfB [B]
mwgecov2#0233	B0251 [K]		b0251, b2636		+	-	-	+	-	-	-	-	-	+	-	-	-	-	-	-	-	-	-	-	-	-	-	-	-	-	-	-	-	-	-	-	orf, hypothetical protein; yafY [B]
mwgecov2#0234	B0252 [K]		b0252, b2633		+	-	-	-	-	-	-	-	-	-	-	-	-	-	-	-	-	-	-	-	-	-	-	-	-	-	-	-	-	-	-	-	orf, hypothetical protein; yafZ [B]
mwgecov2#0235	B0253 [K]		b0253,		+	-	-	-	-	-	-	-	-	-	-	-	-	-	-	-	-	-	-	-	-	-	-	-	-	-	-	-	-	-	-	-	putative GTP-binding protein; ykfA [B]
mwgecov2#0236	B0254 [K]		b0254,		+	-	-	-	-	-	-	-	-	-	-	-	-	-	-	-	-	-	-	-	-	-	-	-	-	-	-	-	-	-	-	-	putative transcriptional regulator LYSR-type; perR [B]
mwgecov2#0237	B0255 [K]		b0255,		+	-	-	-	-	-	-	-	-	-	-	-	-	-	-	-	-	-	-	-	-	-	-	-	-	-	-	-	-	-	-	-	IS911 hypothetical protein, variant (IS911A); yi91a [B]
mwgecov2#0238	B1404 [KSE]	Z2993,	b0256, IR b0265 b0266	ECs2646,	+	+	+	+	-	+	-	-	+	+	-	+	-	+	-	-	-	-	-	+	-	+	-	+	+	-	-	-	-	+	+	-	IS30 transposase; tra8_1 [BEZ]
mwgecov2#0239	B0257 [K]		b0257,		+	-	-	+	-	-	-	+	+	+	-	-	-	-	-	+	-	-	-	-	-	-	+	+	+	-	-	-	-	+	+	-	putative transposase; b0257 [B]
mwgecov2#0240	B0258 [K]		b0258,		+	-	-	-	-	-	-	-	-	-	-	-	-	-	-	-	-	-	-	-	-	-	-	-	-	-	-	-	-	-	-	-	orf, hypothetical protein; ykfC [B]
mwgecov2#0241	B3218 [K]		b0259, b0552		+	-	-	-	-	-	-	-	-	-	-	-	-	-	-	-	-	-	-	-	-	-	-	-	-	-	-	-	-	-	-	-	IS5 transposase; trs5_1 [B]
mwgecov2#0242	B0260 [K]		b0261,		+	-	-	-	-	-	-	-	-	-	-	-	-	-	-	-	-	-	-	-	-	-	-	-	-	-	-	-	-	-	-	-	putative amino acid/amine transport protein; ykfD [B]
mwgecov2#0243	B0261 [K]		b0261,		+	-	-	-	-	-	-	-	-	-	-	-	-	-	-	-	-	-	-	-	-	-	-	-	-	-	-	-	-	-	-	-	putative enzyme; yagD [B]
mwgecov2#0244	B0262 [K]		b0262,		+	-	-	-	-	-	-	-	-	-	-	-	-	-	-	-	-	-	-	-	-	-	-	-	-	-	-	-	-	-	-	-	putative ATP-binding component of a transport system; afuC [B]
mwgecov2#0245	B0263 [K]		b0263,		+	-	-	-	-	-	-	-	-	-	-	-	-	-	-	-	-	-	-	-	-	-	-	-	-	-	-	-	-	-	-	-	putative transport system permease protein; b0263 [B]
mwgecov2#0246	ECS1372 [KSE]	Z1192, Z1632	b0264, b0274	ECs1372,	+	-	-	-	-	-	-	-	-	-	-	-	-	-	-	-	-	-	-	-	-	-	-	-	-	-	-	-	-	-	-	-	IS1 protein InsB; insB_1 [BEZ]
mwgecov2#0247	B0266 [K]		b0266,		+	-	-	+	-	-	-	+	+	+	-	-	-	-	-	+	+	-	-	-	-	-	+	+	+	-	-	-	-	+	+	-	orf, hypothetical protein; yagB [B]
mwgecov2#0249	B0268 [K]		b0268,		+	-	-	-	-	-	-	-	-	-	-	-	-	-	-	-	-	-	-	-	-	-	-	-	-	-	-	-	-	-	-	-	putative lyase/synthase; yagE [B]
mwgecov2#0250	B0269 [K]		b0269,		+	-	-	-	-	-	-	-	-	-	-	-	-	-	-	-	-	-	-	-	-	-	-	-	-	-	-	-	-	-	-	-	putative dehydratase; yagF [B]
mwgecov2#0251	B0270 [K]		b0270,		+	-	-	-	-	-	-	-	-	-	-	-	-	-	-	-	-	-	-	-	-	-	-	-	-	-	-	-	-	-	-	-	putative permease; yagG [B]
mwgecov2#0252	B0271 [K]		b0271,		+	-	-	-	-	-	-	-	-	-	-	-	-	-	-	-	-	-	-	-	-	-	-	-	-	-	-	-	-	-	-	-	putative beta-xylosidase (EC 3.2.1.37); yagH [B]
mwgecov2#0253	B0272 [K]		b0272,		+	-	-	-	-	-	-	-	-	-	-	-	-	-	-	-	-	-	-	-	-	-	-	-	-	-	-	-	-	-	-	-	putative regulator; yagI [B]
mwgecov2#0254	B0273 [K]		b0273,		+	-	-	-	-	-	-	-	-	-	-	-	-	-	-	-	-	-	-	-	-	-	-	-	-	-	-	-	-	-	-	-	ornithine carbamoyltransferase 2, chain F; argF [B]
mwgecov2#0255	B0276 [K]		b0276,		+	-	-	-	-	-	-	-	-	-	-	-	-	-	-	-	-	-	-	-	-	+	-	-	-	-	-	-	-	-	-	-	orf, hypothetical protein; yagJ [B]
mwgecov2#0256	B0277 [K]		b0277,		+	-	-	-	+	-	-	-	-	-	-	-	-	-	-	-	-	-	-	-	-	-	-	-	-	-	-	-	-	-	-	-	orf, hypothetical protein; yagK [B]
mwgecov2#0257	B0278 [K]		b0278,		+	-	-	-	-	-	-	-	-	-	-	-	-	-	-	-	-	-	-	-	-	-	-	-	-	-	-	-	-	-	-	-	DNA-binding protein; yagL [B]
mwgecov2#0258	B0279 [K]		b0279,		+	-	-	-	-	-	-	-	-	-	-	-	-	-	-	-	-	-	-	-	-	-	-	-	-	-	-	-	-	-	-	-	orf, hypothetical protein; yagM [B]
mwgecov2#0259	B0280 [K]		b0280,		+	-	-	-	-	-	-	-	-	-	-	-	-	-	-	-	-	-	-	-	-	-	-	-	-	-	-	-	-	-	-	-	orf, hypothetical protein; yagN [B]
mwgecov2#0260	B0281 [K]		b0281,		+	-	-	-	-	-	-	-	-	-	-	-	-	-	-	-	-	-	-	-	-	-	-	-	-	-	-	-	-	-	-	-	putative phage integrase; intF [B]
mwgecov2#0261	B0282 [KSE]	Z0342,	b0282,	ECs0305,	+	-	+	+	-	+	+	+	-	+	+	+	+	+	+	+	+	-	+	+	-	+	+	+	+	+	+	+	+	+	+	+	putative transcriptional regulator LYSR-type; yagP [BEZ]
mwgecov2#0262	Z0349 [KSE]	Z0349,	b0283,	ECs0313,	+	+	+	+	+	+	+	+	+	+	+	+	+	+	+	+	+	+	+	+	+	+	+	+	+	+	+	+	+	+	+	+	orf, hypothetical protein; yagQ [BEZ]
mwgecov2#0263	B0284 [KSE]	Z0350,	b0284,	ECs0314,	+	+	+	+	+	+	+	+	+	+	+	+	+	+	+	+	+	+	+	+	+	+	+	+	+	+	+	+	+	+	-	+	orf, hypothetical protein; yagR [BEZ]
mwgecov2#0264	B0285 [KSE]	Z0351,	b0285,	ECs0315,	+	+	+	+	+	+	+	+	+	+	+	+	+	+	+	+	+	+	+	+	+	+	+	-	+	+	+	+	+	+	+	+	orf, hypothetical protein; yagS [BEZ]
mwgecov2#0265	B0286 [KSE]	Z0352,	b0286,	ECs0316,	+	+	+	+	+	+	+	+	+	+	+	+	+	+	+	+	+	+	+	+	+	+	+	+	+	+	+	+	+	+	+	+	putative xanthine dehydrogenase (EC 1.1.1.20); yagT [BEZ]
mwgecov2#0266	B0287 [KSE]	Z0353,	b0287,	ECs0317,	+	+	+	+	+	+	+	+	+	+	+	+	+	+	+	+	+	+	+	+	+	+	+	+	+	+	+	+	+	+	+	+	orf, hypothetical protein; yagU [BEZ]
mwgecov2#0267	B0288 [KSE]	Z0354,	b0288,	ECs0318,	+	+	+	+	+	+	+	+	+	+	+	+	+	+	+	+	+	+	+	+	+	+	+	+	+	+	+	+	+	+	+	+	putative ferredoxin; ykgJ [BEZ]
mwgecov2#0268	Z0356 [KSE]	Z0356,	b0289,	ECs0319,	+	+	+	+	+	+	+	+	+	+	+	+	+	+	+	+	+	+	+	+	+	+	+	+	+	+	+	+	+	+	+	+	orf, hypothetical protein; yagV [BEZ]
mwgecov2#0269	ECS0320 [KSE]	Z0357,	b0290,	ECs0320,	+	+	+	+	+	+	+	+	+	+	+	+	+	+	+	+	+	+	+	+	+	+	+	+	+	+	+	+	+	+	+	+	putative receptor; yagW [BEZ]
mwgecov2#0270	ECS0321 [KSE]	Z0358,	b0291,	ECs0321,	+	+	+	+	+	+	+	+	+	+	+	+	+	+	+	+	+	+	+	+	+	+	+	+	+	+	+	+	+	+	+	+	putative enzyme; yagX [BEZ]
mwgecov2#0271	ECS0322 [KSE]	Z0359,	b0292,	ECs0322,	+	+	+	+	+	+	+	+	+	+	+	+	+	+	+	+	+	+	+	+	+	+	+	+	+	+	+	+	+	+	+	+	orf, hypothetical protein; yagY [BEZ]
mwgecov2#0272	B0293 [KSE]	Z0360,	b0293,	ECs0323,	+	+	+	+	+	+	+	+	+	+	+	+	+	+	+	+	+	+	+	+	+	+	+	+	+	+	+	-	+	+	+	+	orf, hypothetical protein; yagZ [BEZ]
mwgecov2#0273	B0294 [KSE]	Z0361,	b0294,	ECs0324,	+	+	+	+	+	+	+	+	+	+	+	+	+	+	+	+	+	+	+	+	+	+	+	+	+	-	+	+	-	+	+	+	putative regulator; ykgK [BEZ]
mwgecov2#0274	B0295 [KSE]	Z0363,	b0295,	ECs0326,	+	+	+	+	+	+	+	+	+	+	+	+	+	+	+	+	+	+	+	+	+	+	+	+	+	+	+	+	+	+	+	+	orf, hypothetical protein; ykgL [BEZ]
mwgecov2#0275	B0296 [KSE]	Z0364,	b0296,	ECs0327,	+	+	+	+	+	+	+	+	+	+	+	+	+	+	+	+	+	+	+	+	+	+	+	+	+	+	+	+	+	+	+	+	putative ribosomal protein; ykgM [BEZ]
mwgecov2#0276	B0297 [KSE]	Z0375,	b0297,	ECs0336,	+	+	+	+	+	+	+	+	+	+	+	+	+	+	+	+	+	+	+	+	+	+	+	+	+	+	+	+	+	+	+	+	attaching and effacing protein, pathogenesis factor; eaeH [BEZ]
mwgecov2#0277	B0540 [K]		b0298, b0373		+	-	-	-	-	-	-	-	-	-	-	-	-	-	-	-	-	-	-	-	-	-	-	-	-	-	-	-	-	-	-	-	putative factor; b0298 [B]
mwgecov2#0278	B0300 [K]		b0300,		+	-	-	-	+	-	-	-	-	-	-	-	-	-	-	-	-	-	-	-	-	-	-	-	-	-	-	-	-	-	-	-	putative ARAC-type regulatory protein; ykgA [B]
mwgecov2#0279	ECS0340 [KSE]	Z0378,	b0301,	ECs0340,	+	+	+	+	+	+	+	+	+	+	+	+	+	+	+	+	+	+	+	+	+	+	+	+	+	+	+	+	+	+	+	+	orf, hypothetical protein; ykgB [BEZ]
mwgecov2#0280	ECS0339 [KSE]	Z0380,	b0303,	ECs0341,	+	+	+	+	+	+	+	+	+	+	+	+	+	+	+	+	+	+	+	+	+	+	+	+	+	+	+	+	+	+	+	+	orf, hypothetical protein; b0302 [BEZ]
mwgecov2#0281	B0303 [KSE]	Z0380,	b0303,	ECs0341,	+	+	+	+	+	+	+	+	+	+	+	+	+	+	+	+	+	+	+	+	+	+	+	+	+	+	+	+	+	+	+	+	orf, hypothetical protein; ykgI [BEZ]
mwgecov2#0282	B0304 [KSE]	Z0381,	b0304,	ECs0342,	+	+	+	+	+	+	+	+	+	+	+	+	+	+	+	+	+	+	+	+	+	+	+	+	+	+	+	+	+	+	+	+	putative oxidoreductase; ykgC [BEZ]
mwgecov2#0283	B0305 [KSE]	Z0382,	b0305,	ECs0343,	+	+	+	+	+	+	+	+	+	+	+	+	+	+	+	+	+	+	+	+	+	+	+	+	+	+	+	+	+	+	+	+	putative ARAC-type regulatory protein; ykgD [BEZ]
mwgecov2#0284	Z0384 [KSE]	Z0384,	b0306,	ECs0344,	+	+	+	+	+	+	+	+	+	+	+	+	+	+	+	+	+	+	+	+	+	+	+	+	+	+	+	+	+	+	+	+	putative dehydrogenase subunit; ykgE [BEZ]
mwgecov2#0285	Z0385 [KSE]	Z0385,	b0307,	ECs0345,	+	+	+	+	+	+	+	+	+	+	+	+	+	+	+	+	+	+	+	+	+	+	+	+	+	+	+	+	+	+	+	+	orf, hypothetical protein; ykgF [BEZ]
mwgecov2#0286	ECS0346 [KSE]	Z0386,	b0308,	ECs0346,	+	+	+	+	+	+	+	+	+	+	+	+	+	+	+	+	+	+	+	+	+	+	+	+	+	+	+	+	+	+	+	+	putative transporter; ykgG [BEZ]
mwgecov2#0287	ECS0347 [KSE]	Z0387,	b0309,	ECs0347,	+	-	+	+	-	+	+	+	+	+	+	+	+	+	+	+	+	+	+	+	+	+	+	+	+	+	+	+	+	+	+	+	orf, hypothetical protein; b0309 [BEZ]
mwgecov2#0288	B0310 [K]	IR Z0387 Z0388,	b0310,	IR ECs0347 ECs0348,	+	-	+	+	+	+	+	+	+	+	+	+	+	+	+	+	+	+	+	+	+	+	+	+	+	+	+	+	+	+	+	-	orf, hypothetical protein; ykgH [B]
mwgecov2#0289	ECS0357 [KSE]	Z0398,	b0311,	ECs0357,	+	+	+	+	+	+	+	+	+	+	+	+	+	+	+	+	+	+	+	+	+	+	+	+	+	+	+	+	+	+	+	+	choline dehydrogenase, a flavoprotein; betA [BEZ]
mwgecov2#0290	B0312 [KSE]	Z0399,	b0312,	ECs0358,	+	+	+	+	+	+	+	-	+	+	+	+	+	+	+	+	+	+	+	+	+	+	+	+	+	+	+	-	-	+	+	-	NAD+-dependent betaine aldehyde dehydrogenase; betB [BEZ]
mwgecov2#0291	B0313 [KSE]	Z0400,	b0313,	ECs0359,	+	+	+	+	+	+	+	+	+	+	+	+	+	+	+	+	+	+	+	+	+	+	+	+	+	+	+	+	+	+	+	+	probably transcriptional repressor of bet genes; betI [BEZ]
mwgecov2#0292	B0314 [KSE]	Z0401,	b0314,	ECs0360,	+	+	+	+	+	+	+	+	+	+	+	+	+	+	+	+	+	+	+	+	+	+	+	+	+	+	+	+	+	+	+	+	high-affinity choline transport; betT [BEZ]
mwgecov2#0293	B0315 [K]		b0315,		+	-	-	-	-	-	-	-	-	-	-	-	-	-	-	-	-	-	-	+	-	-	-	-	-	-	-	-	-	-	-	-	orf, hypothetical protein; yahA [B]
mwgecov2#0294	ECS0365 [KSE]	Z0405,	b0316,	IR ECs0365 ECs0366,	+	+	+	+	+	+	+	+	+	+	+	+	+	+	+	+	+	+	+	+	+	+	+	+	+	+	+	+	+	+	+	+	putative transcriptional regulator LYSR-type; yahB [BEZ]
mwgecov2#0295	B0317 [K]	IR Z0406 Z0407,	b0317,	IR ECs0366 ECs0367,	+	+	+	+	+	+	+	+	+	+	+	+	+	+	+	+	+	+	+	+	+	+	+	+	+	+	+	+	+	+	+	+	orf, hypothetical protein; yahC [B]
mwgecov2#0296	ECS0367 [KSE]	Z0407,	b0318,	ECs0367,	+	+	+	+	+	+	+	+	+	+	-	+	+	+	+	+	+	+	+	+	+	+	+	+	+	+	+	-	+	-	+	+	putative transcription factor; yahD [BEZ]
mwgecov2#0297	ECS0368 [KSE]	Z0409,	b0320,	ECs0369,	+	+	+	+	+	+	+	+	+	+	+	+	+	+	+	+	+	+	+	+	+	+	+	+	+	+	+	+	+	+	+	+	orf, hypothetical protein; yahE [BEZ]
mwgecov2#0298	ECS0369 [KSE]	Z0409,	b0320,	ECs0369,	+	+	+	+	+	+	+	+	+	+	+	+	+	+	+	+	+	+	+	+	+	+	+	+	+	+	+	+	+	+	+	+	putative oxidoreductase subunit; yahF [BEZ]
mwgecov2#0299	B0321 [KSE]	Z0410,	b0321,	ECs0370,	+	+	+	+	+	+	+	+	+	+	+	+	+	+	+	+	+	+	+	+	+	+	+	+	+	+	+	+	+	+	+	+	orf, hypothetical protein; yahG [BEZ]
mwgecov2#0300	B0322 [KS]	IR Z0410 Z0412, IR Z0410 Z0412	IR b0321 b0323, IR b0321 b0323	ECs0371, ECs0371	+	+	+	+	+	+	+	+	+	+	+	+	+	+	+	+	+	+	+	+	+	+	+	+	+	+	+	+	+	+	+	+	orf, hypothetical protein; yahH [BE]
mwgecov2#0301	Z0412 [KSE]	Z0412,	b0323,	ECs0372,	+	+	+	+	+	+	+	+	+	+	+	+	+	+	+	+	+	+	+	+	+	+	+	+	+	+	+	+	+	+	+	+	putative kinase (EC 2.7.2.2).; yahI [BEZ]
mwgecov2#0302	ECS0373 [KSE]	Z0413,	b0324,	ECs0373,	+	+	+	+	+	+	+	+	+	+	+	+	+	+	+	+	+	+	+	+	+	+	+	+	+	+	+	+	+	+	+	+	putative deaminase; yahJ [BEZ]
mwgecov2#0303	Z0420 [KSE]	Z0420,	b0325,	ECs0379,	+	+	+	+	+	+	+	+	+	+	+	+	+	+	+	+	+	+	+	+	+	+	+	+	+	+	+	+	+	+	+	+	putative oxidoreductase; yahK [BEZ]
mwgecov2#0304	Z0421 [KSE]	Z0421,	b0326,	ECs0380,	+	+	+	+	+	+	+	+	+	+	+	+	+	+	+	+	+	+	+	+	+	+	+	+	+	+	+	+	+	+	+	+	orf, hypothetical protein; yahL [BEZ]
mwgecov2#0305	B0327 [K]	Z0423,	b0327,	IR ECs0380 ECs0381,	+	+	+	+	+	+	+	+	+	+	+	+	+	+	+	+	+	+	+	+	+	+	+	+	+	-	-	-	-	+	+	-	orf, hypothetical protein; yahM [B]
mwgecov2#0306	ECS0382 [KSE]	Z0424,	b0328,	ECs0382,	+	+	+	+	+	+	+	+	+	+	+	+	+	+	+	+	+	+	+	+	+	+	+	+	+	+	+	+	+	+	+	+	putative cytochrome subunit of dehydrogenase; yahN [BEZ]
mwgecov2#0307	B0329 [KSE]	Z0425,	b0329,	ECs0383,	+	+	+	+	+	+	+	+	+	+	+	+	+	+	+	+	+	+	+	+	+	+	+	+	+	+	+	+	+	+	+	+	orf, hypothetical protein; yahO [BEZ]
mwgecov2#0308	B0330 [KSE]	Z0426,	b0330,	ECs0384,	+	+	+	+	+	+	+	+	+	+	+	+	+	+	+	+	+	+	+	+	+	+	+	+	+	+	+	+	+	+	+	+	regulator for prp operon; prpR [BEZ]
mwgecov2#0309	B0331 [KSE]	Z0427,	b0331,	ECs0385,	+	+	+	+	+	+	+	+	+	+	+	+	+	+	+	+	+	+	+	+	+	+	+	+	+	+	+	-	-	-	-	+	putative phosphonomutase 2; prpB [BEZ]
mwgecov2#0310	B0332 [K]	Z0427,	b0331,	ECs0385,	+	+	+	+	+	+	+	+	+	+	-	+	+	+	+	+	+	+	+	+	+	+	+	+	+	+	+	+	-	-	-	+	orf, hypothetical protein; b0332 [B]
mwgecov2#0311	Z0428 [KSE]	Z0428,	b0333,	ECs0386,	+	+	+	+	+	+	+	+	+	+	+	+	+	+	+	+	+	+	+	+	+	+	+	+	+	+	+	+	+	+	+	+	putative citrate synthase; propionate metabolism?; prpC [BEZ]
mwgecov2#0312	Z0429 [KSE]	Z0429,	b0334,	ECs0387,	+	+	+	+	+	+	+	+	+	+	+	+	+	+	+	+	+	+	+	+	+	+	+	+	+	+	+	+	+	+	+	+	orf, hypothetical protein; prpD [BEZ]
mwgecov2#0313	Z0430 [KSE]	Z0430,	b0335,	ECs0388,	+	+	+	+	+	+	+	+	+	+	+	+	+	+	+	+	+	+	+	+	+	+	+	+	+	+	+	+	+	+	+	-	putative propionyl-CoA synthetase; prpE [BEZ]
mwgecov2#0314	Z0432 [KSE]	Z0432,	b0336,	ECs0389,	+	-	+	+	+	+	+	+	+	+	+	+	+	+	+	+	+	+	+	+	+	+	+	+	+	+	+	+	+	+	+	+	cytosine permease/transport; codB [BEZ]
mwgecov2#0315	Z0433 [KSE]	Z0433,	b0337,	ECs0390,	+	+	+	+	+	+	+	+	+	+	+	+	+	+	+	+	+	+	+	+	+	+	+	+	+	+	+	+	+	+	-	+	cytosine deaminase; codA [BEZ]
mwgecov2#0316	ECS0391 [KSE]	Z0434,	b0338, IR b0337 b0338	ECs0391,	+	+	+	-	-	+	+	+	+	-	-	+	+	+	+	+	+	+	-	+	-	+	-	-	-	-	-	-	-	-	-	-	cyn operon positive regulator; cynR [BEZ]
mwgecov2#0317	ECS0392 [KSE]	Z0435,	b0339,	ECs0392,	+	+	+	+	+	+	+	+	+	+	+	+	+	+	+	+	+	+	+	+	+	+	-	-	+	+	-	-	+	+	+	-	carbonic anhydrase; cynT [BEZ]
mwgecov2#0318	B0340 [KSE]	Z0436,	b0340,	ECs0393,	+	+	+	+	+	+	+	+	+	+	+	+	+	+	+	+	+	+	+	+	+	+	-	-	+	+	-	-	+	+	+	-	cyanate aminohydrolase, cyanase; cynS [BEZ]
mwgecov2#0319	Z0437 [KSE]	Z0437,	b0341,	ECs0394,	+	+	+	+	+	+	+	+	+	+	+	+	+	+	+	+	+	+	+	+	+	+	-	+	+	+	+	+	+	+	+	+	cyanate transport; cynX [BEZ]
mwgecov2#0320	Z0438 [KSE]	Z0438,	b0342,	ECs0395,	+	+	+	+	+	+	+	+	+	+	+	+	+	+	+	+	+	+	+	+	+	+	-	-	+	+	-	-	+	+	+	-	thiogalactoside acetyltransferase; lacA [BEZ]
mwgecov2#0321	Z0439 [KSE]	Z0439,	b0343,	ECs0396,	+	+	+	+	+	+	+	+	+	+	+	+	+	+	+	+	+	+	+	+	+	+	+	+	+	+	+	+	+	+	+	+	galactoside permease (M protein); lacY [BEZ]
mwgecov2#0322	Z0440 [KSE]	Z0440,	b0344,	ECs0397,	+	+	+	+	+	+	+	+	+	+	+	+	+	+	+	+	+	+	+	+	+	+	-	+	+	+	-	+	+	+	+	-	beta-D-galactosidase; lacZ [BEZ]
mwgecov2#0323	Z0441 [KSE]	Z0441,	b0345,	ECs0398,	+	+	+	+	+	+	+	+	+	+	+	+	+	+	+	+	+	+	+	+	+	+	+	+	+	+	+	+	+	+	+	+	transcriptional repressor of the lac operon; lacI [BEZ]
mwgecov2#0324	ECS0401 [KS]	IR Z0444 Z0445,	b0346,	ECs0401,	+	+	+	+	+	+	+	+	+	+	+	+	+	+	+	+	-	+	+	+	+	+	+	+	+	+	+	-	+	+	+	-	transcriptional regulator for mhp operon; mhpR [BE]
mwgecov2#0325	B0347 [KSE]	Z0445,	b0347,	ECs0402,	+	+	+	+	+	+	+	+	+	+	+	+	+	+	+	+	+	+	+	+	+	+	+	+	+	+	+	+	+	+	+	+	3-(3-hydroxyphenyl)propionate hydroxylase; mhpA [BEZ]
mwgecov2#0327	Z0447 [KSE]	Z0447,	b0349,	ECs0404,	+	+	+	+	+	+	+	+	+	+	+	+	+	+	+	+	+	+	+	+	+	+	+	+	+	+	+	+	+	+	+	+	2-hydroxy-6-ketonona-2,4-dienedioic acid hydrolase; mhpC [BEZ]
mwgecov2#0328	Z0448 [KSE]	Z0448,	b0350,	ECs0405,	+	+	+	+	+	+	+	+	+	+	+	+	+	+	+	+	+	+	+	+	+	+	+	+	+	+	+	+	+	+	+	+	2-keto-4-pentenoate hydratase; mhpD [BEZ]
mwgecov2#0329	Z0450 [KSE]	Z0450,	b0351,	ECs0406,	+	+	-	+	+	+	+	+	+	+	+	+	+	+	+	+	+	+	+	+	+	+	+	+	+	+	+	+	+	+	+	+	acetaldehyde dehydrogenase; mhpF [BEZ]
mwgecov2#0330	B0352 [KSE]	Z0452,	b0352,	ECs0407,	+	+	+	+	+	+	+	+	+	+	+	+	+	+	+	+	+	+	+	+	+	+	+	+	+	+	+	+	+	+	+	+	4-hydroxy-2-ketovalerate aldolase; mhpE [BEZ]
mwgecov2#0331	B0353 [KSE]	Z0453,	b0353,	ECs0408,	+	+	+	+	+	+	+	+	+	+	+	+	+	+	+	+	+	+	+	+	+	+	+	+	+	+	+	+	+	+	+	+	putative transport protein; mhpT [BEZ]
mwgecov2#0332	ECS0409 [KSE]	Z0454,	b0354,	ECs0409,	+	+	+	+	+	+	+	+	+	+	+	+	+	+	+	+	+	+	+	+	+	+	+	+	+	+	+	-	+	+	+	+	nucleoprotein/polynucleotide-associated enzyme; yaiL [BEZ]
mwgecov2#0333	Z0455 [KSE]	Z0455,	b0355,	ECs0410,	+	+	+	+	+	+	+	+	+	+	+	+	+	+	+	+	+	+	+	+	+	+	+	+	+	+	+	+	+	+	-	+	putative esterase (EC 3.1.1.1); yaiM [BEZ]
mwgecov2#0334	B0356 [KSE]	Z0456,	b0356,	ECs0411,	+	+	+	+	+	+	+	+	+	+	+	+	+	+	+	+	+	+	+	+	+	+	+	+	+	+	+	+	+	+	+	+	alcohol dehydrogenase class III; formaldehyde dehydrogenase, glutathione-dependent; adhC [BEZ]
mwgecov2#0335	B0357 [KSE]	Z0457,	b0357,	ECs0412,	+	+	+	+	+	+	+	+	+	+	+	+	+	+	+	+	+	+	+	+	+	+	+	+	+	+	+	+	+	+	+	+	putative alpha helix chain; yaiN [BEZ]
mwgecov2#0336	B0358 [K]		b0358,		+	-	-	-	-	-	-	-	-	-	-	-	-	-	-	-	-	-	-	-	-	-	-	-	-	-	-	-	-	-	-	-	orf, hypothetical protein; yaiO [B]
mwgecov2#0337	B0359 [K]		b0359,		+	-	-	-	-	-	-	-	-	-	-	-	-	-	-	-	-	-	-	-	-	-	-	-	-	-	-	-	-	-	-	-	putative transferase; b0359 [B]
mwgecov2#0338	B0362 [K]		b0362,		+	-	-	-	-	-	-	-	-	-	-	+	-	-	-	-	-	-	-	-	-	-	-	-	-	-	-	-	-	-	-	-	orf, hypothetical protein; b0362 [B]
mwgecov2#0339	B0363 [K]		b0363,		+	-	-	-	-	-	-	-	-	-	-	-	-	-	-	-	-	-	-	-	-	-	-	-	-	-	-	-	-	-	-	-	polysaccharide metabolism; yaiP [B]
mwgecov2#0340	B0364 [K]		b0364,		+	-	-	-	-	-	-	-	-	-	-	-	-	-	-	-	-	-	-	-	-	-	-	+	-	-	-	-	-	-	-	-	orf, hypothetical protein; yaiS [B]
mwgecov2#0341	B0365 [K]	Z0464,	b0365,	ECs0419,	+	+	+	+	-	+	+	+	+	+	+	+	+	+	+	+	+	+	+	+	+	+	+	-	+	+	+	+	-	+	+	+	taurine transport system periplasmic protein; tauA [B]
mwgecov2#0342	Z0465 [KSE]	Z0465,	b0366,	ECs0420,	+	+	+	-	+	+	+	+	+	+	+	+	+	+	+	+	+	+	+	+	+	+	+	-	+	+	+	+	-	+	+	+	taurine ATP-binding component of a transport system; tauB [BEZ]
mwgecov2#0343	Z0467 [KSE]	Z0467,	b0368,	ECs0422,	+	-	+	-	+	+	+	-	+	-	-	-	+	+	+	+	+	+	-	+	-	+	-	-	+	+	-	-	+	-	-	-	taurine dioxygenase, 2-oxoglutarate-dependent; tauD [BEZ]
mwgecov2#0344	Z0468 [KSE]	Z0468,	b0369,	ECs0423,	+	+	+	-	+	+	+	+	+	+	+	+	+	+	+	+	+	+	+	+	+	+	+	+	+	+	+	+	+	+	+	-	5-aminolevulinate dehydratase = porphobilinogen synthase; hemB [BEZ]
mwgecov2#0345	B0370 [K]		b0370,		+	-	-	-	-	-	-	-	-	-	-	-	-	-	-	-	-	-	-	-	-	+	-	-	-	-	-	-	-	-	-	-	orf, hypothetical protein; b0370 [B]
mwgecov2#0346	B0371 [K]		b0371,		+	-	-	-	-	-	-	-	-	-	-	-	-	-	-	-	-	-	-	-	-	-	-	-	-	-	-	-	-	-	-	-	orf, hypothetical protein; yaiT [B]
mwgecov2#0347	B1026 [K]	IR Z4340 Z4341,	b0299, b0372	IR ECs3869 ECs3870,	+	-	-	-	-	-	-	-	-	-	-	-	-	-	-	-	-	-	-	-	-	-	-	-	-	-	-	-	-	-	-	-	IS3 putative transposase; tra5_5 [B]
mwgecov2#0348	B0374 [K]		b0374,		+	-	-	-	-	-	-	-	-	-	-	-	-	-	-	-	-	-	-	-	-	+	-	+	-	-	-	-	-	-	-	-	putative flagellin structural protein; yaiU [B]
mwgecov2#0349	B0375 [KSE]	Z0470,	b0375,	ECs0425,	+	+	+	+	+	+	+	+	+	+	+	+	+	+	+	+	+	+	+	+	+	+	+	+	+	+	+	+	+	+	+	+	orf, hypothetical protein; yaiV [BEZ]
mwgecov2#0350	B0376 [KSE]	Z0472,	b0376,	ECs0426,	+	+	+	+	+	+	+	+	+	+	+	+	+	+	+	+	+	+	+	+	+	+	+	+	+	+	+	+	+	+	+	+	putative enzyme; yaiH [BEZ]
mwgecov2#0351	Z0473 [KSE]	Z0473,	b0377,	ECs0427,	+	+	+	+	+	+	+	+	+	+	+	+	+	+	+	+	+	+	+	+	+	+	+	+	+	+	+	+	+	+	+	+	sensitivity to microcin B17, possibly envelop protein; sbmA [BEZ]
mwgecov2#0352	Z0474 [KSE]	Z0474,	b0378,	ECs0428,	+	+	+	+	+	+	+	+	+	+	+	+	+	+	+	+	+	+	+	+	+	+	+	+	+	+	+	+	+	+	+	+	orf, hypothetical protein; yaiW [BEZ]
mwgecov2#0353	Z0475 [KSE]	Z0475,	b0379,	ECs0429,	+	+	+	+	+	+	+	+	+	+	+	+	+	+	+	+	+	+	+	+	+	+	+	+	+	+	+	+	+	+	+	+	orf, hypothetical protein; b0379 [BEZ]
mwgecov2#0354	ECS0430 [KSE]	Z0476,	b0380,	ECs0430,	+	+	+	+	+	+	+	+	+	+	+	+	+	+	+	+	+	+	+	+	+	+	-	-	+	+	+	+	+	+	+	+	orf, hypothetical protein; b0380 [BEZ]
mwgecov2#0355	ECS0431 [KSE]	Z0477,	b0381,	ECs0431,	+	+	+	+	+	+	+	+	+	+	+	+	+	+	+	+	+	+	+	+	+	+	-	-	+	+	+	+	+	+	+	+	D-alanine-D-alanine ligase A; ddlA [BEZ]
mwgecov2#0356	ECS0432 [KSE]	Z0478,	b0382,	ECs0432,	+	+	+	+	+	+	+	+	+	+	+	+	+	+	+	+	+	+	+	+	+	+	-	+	+	+	+	+	+	+	+	-	orf, hypothetical protein; yaiB [BEZ]
mwgecov2#0357	B0383 [KSE]	Z0479,	b0383,	ECs0433,	+	+	+	+	+	+	+	+	+	+	+	+	+	+	+	+	+	+	+	+	+	+	+	+	+	+	+	+	+	+	+	+	alkaline phosphatase; phoA [BEZ]
mwgecov2#0358	B0384 [KSE]	Z0480,	b0384,	ECs0434,	+	+	+	+	+	+	+	+	+	+	+	+	+	+	+	+	+	+	+	+	+	+	+	+	+	+	+	+	+	+	+	+	induced by phosphate starvation; psiF [BEZ]
mwgecov2#0359	B0385 [KSE]	Z0481,	b0385,	ECs0435,	+	+	+	+	+	+	+	+	+	+	+	+	+	+	+	+	+	+	+	+	+	+	+	+	+	+	+	+	+	+	+	+	orf, hypothetical protein; yaiC [BEZ]
mwgecov2#0360	Z0482 [KSE]	Z0482,	b0386,	ECs0437,	+	+	+	+	-	+	+	+	+	+	-	+	+	+	+	+	-	+	+	+	+	+	+	+	+	+	-	-	-	+	+	-	pyrroline-5-carboxylate reductase; proC [BEZ]
mwgecov2#0361	ECS0436 [KSE]	Z0483,	b0387,	ECs0436,	+	+	+	+	+	+	+	+	+	+	+	+	+	+	+	+	+	+	+	+	+	+	+	+	+	+	+	+	+	+	+	+	orf, hypothetical protein; yaiI [BEZ]
mwgecov2#0362	Z0484 [KSE]	Z0484,	b0388,	ECs0438,	+	+	+	+	+	+	+	+	+	+	+	+	+	+	+	+	+	+	+	+	+	+	+	+	+	+	+	+	+	+	+	-	shikimate kinase II; aroL [BEZ]
mwgecov2#0363	Z0485 [KSE]	Z0485,	b0389,	ECs0439,	+	+	+	+	+	+	+	+	+	+	+	+	+	+	+	+	+	+	+	+	+	+	+	+	+	+	+	+	+	+	+	+	orf, hypothetical protein; yaiA [BEZ]
mwgecov2#0364	ECS0441 [KSE]	Z0487,	b0391,	ECs0441,	+	+	+	+	+	+	+	+	+	+	+	+	+	+	+	+	+	+	+	+	+	+	+	+	+	+	+	+	+	+	-	+	orf, hypothetical protein; yaiE [BEZ]
mwgecov2#0365	ECS0445 [KSE]	Z0492,	b0393,	ECs0445,	+	+	+	+	+	+	+	+	+	+	+	+	+	+	+	+	+	+	+	+	+	+	+	+	+	+	+	+	+	+	+	+	orf, hypothetical protein; yaiD [BEZ]
mwgecov2#0366	Z0493 [KSE]	Z0493,	b0394,	ECs0444,	+	+	+	+	+	+	+	+	+	+	+	+	+	+	+	+	+	+	+	+	+	+	+	+	+	+	+	+	+	+	+	+	possible NAGC-like transcriptional regulator; yajF [BEZ]
mwgecov2#0367	B0395 [K]	IR Z0493 Z0494, IR Z0602 Z0604	IR b0394 b0396, IR b0394 b0396	IR ECs0444 ECs0446, IR ECs0536 ECs0537	+	+	-	-	+	+	+	-	+	-	+	+	-	+	+	-	-	+	-	+	-	+	-	-	+	-	-	-	-	+	+	-	orf, hypothetical protein; b0395 [B]
mwgecov2#0368	ECS0446 [KSE]	Z0494,	b0396,	ECs0446,	+	+	+	+	+	+	+	+	+	+	+	+	+	+	+	+	+	+	+	+	+	+	+	+	+	+	+	+	+	+	+	+	involved in either transport or processing of arabinose polymers; araJ [BEZ]
mwgecov2#0369	ECS0447 [KSE]	Z0495,	b0397,	ECs0447,	+	+	+	+	+	+	+	+	+	+	+	+	+	+	+	+	+	+	+	+	+	+	+	+	+	+	+	+	+	+	+	+	ATP-dependent dsDNA exonuclease; sbcC [BEZ]
mwgecov2#0370	ECS0448 [KSE]	Z0496,	b0398,	ECs0448,	+	+	+	+	+	+	+	+	+	+	+	+	+	+	+	+	+	+	+	+	+	+	+	+	+	+	+	+	+	+	+	+	ATP-dependent dsDNA exonuclease; sbcD [BEZ]
mwgecov2#0371	ECS0449 [KSE]	Z0497,	b0399,	ECs0449,	+	+	+	+	+	+	+	+	+	+	+	+	+	+	+	+	+	+	+	+	+	+	+	+	+	+	+	+	+	+	+	+	positive response regulator for pho regulon, sensor is PhoR (or CreC); phoB [BEZ]
mwgecov2#0372	ECS0450 [KSE]	Z0498,	b0400,	ECs0450,	+	+	+	+	+	+	+	+	+	+	+	+	+	+	+	+	+	+	+	+	+	+	+	+	+	+	+	+	+	+	+	+	positive and negative sensor protein for pho regulon; phoR [BEZ]
mwgecov2#0373	Z0499 [KSE]	Z0499,	b0401,	ECs0451,	+	+	+	+	+	+	+	+	+	+	+	+	+	+	+	+	+	+	+	+	+	+	+	+	+	+	+	+	+	+	+	+	branched chain amino acid transport system II carrier protein; brnQ [BEZ]
mwgecov2#0374	B0402 [KSE]	Z0500,	b0402,	ECs0452,	+	+	+	+	+	+	+	+	+	+	+	+	+	+	+	+	+	+	+	+	+	+	+	+	+	+	+	+	+	+	+	+	proline permease transport protein; proY [BEZ]
mwgecov2#0375	Z0501 [KSE]	Z0501,	b0403,	ECs0453,	+	+	+	+	+	+	+	+	+	+	+	+	+	+	+	+	+	+	+	+	+	+	+	+	+	+	+	+	+	+	+	+	maltodextrin glucosidase; malZ [BEZ]
mwgecov2#0376	ECS0455 [KSE]	Z0503,	b0404,	ECs0455,	+	+	+	+	+	+	+	+	+	+	+	+	+	+	+	+	+	+	+	+	+	+	+	+	+	+	+	+	+	+	+	+	putative glycoprotein; yajB [BEZ]
mwgecov2#0377	ECS0456 [KSE]	Z0504,	b0405,	ECs0456,	+	+	+	+	+	+	+	+	+	+	+	+	+	+	+	+	+	+	+	+	+	+	+	+	+	+	+	+	+	+	+	+	synthesis of queuine in tRNA; probably S-adenosylmethionine:tRNA ribosyltransferase-isomerase; queA [BEZ]
mwgecov2#0378	ECS0457 [KSE]	Z0505,	b0406,	ECs0457,	+	+	+	+	+	+	+	+	+	+	+	+	+	+	+	+	+	+	+	+	+	+	+	+	+	+	+	+	+	+	+	+	tRNA-guanine transglycosylase; tgt [BEZ]
mwgecov2#0380	ECS0459 [KSE]	Z0507,	b0408,	ECs0459,	+	+	+	+	+	+	+	+	+	+	+	+	+	+	+	+	+	+	+	+	+	+	+	+	+	+	+	+	+	+	+	+	protein secretion; membrane protein, part of the channel; secD [BEZ]
mwgecov2#0381	ECS0460 [KSE]	Z0508,	b0409,	ECs0460,	+	+	+	+	+	+	+	+	+	+	+	+	+	+	+	+	+	+	+	+	+	+	+	+	+	+	+	+	+	+	+	+	protein secretion, membrane protein; secF [BEZ]
mwgecov2#0382	ECS0463 [KSE]	Z0511,	b0410,	ECs0463,	+	+	+	+	+	+	+	+	+	+	+	+	+	+	+	+	+	+	+	+	+	+	+	+	+	+	+	+	+	+	+	+	orf, hypothetical protein; yajD [BEZ]
mwgecov2#0383	B0411 [KSE]	Z0512,	b0411,	ECs0464,	+	+	+	+	+	+	+	+	+	+	+	+	+	+	+	+	+	+	+	+	+	+	+	+	+	+	+	+	+	+	+	+	nucleoside channel; receptor of phage T6 and colicin K; tsx [BEZ]
mwgecov2#0384	B0412 [KSE]	Z0513,	b0412,	ECs0465,	+	+	+	+	+	+	+	+	+	+	+	+	+	+	+	+	+	+	+	+	+	+	+	+	+	+	+	+	+	+	+	+	orf, hypothetical protein; yajI [BEZ]
mwgecov2#0385	B0413 [KSE]	Z0514,	b0413,	ECs0466,	+	+	+	+	+	+	+	+	+	+	+	+	+	+	+	+	+	+	+	+	+	+	+	+	+	+	+	+	+	+	+	+	orf, hypothetical protein; ybaD [BEZ]
mwgecov2#0386	B0414 [KSE]	Z0515,	b0414,	ECs0467,	+	+	+	+	+	+	+	+	+	+	+	+	+	+	+	+	+	+	+	+	+	+	+	+	+	+	+	+	+	+	+	+	bifunctional pyrimidine deaminase/reductase in pathway of riboflavin synthesis; ribD [BEZ]
mwgecov2#0387	B0415 [KSE]	Z0516,	b0415,	ECs0468,	+	+	+	+	+	+	+	+	+	+	+	+	+	+	+	+	+	+	+	+	+	+	+	+	+	+	+	+	+	+	+	+	riboflavin synthase, beta chain; ribH [BEZ]
mwgecov2#0388	Z0518 [KSE]	Z0518,	b0416,	ECs0469,	+	+	+	+	+	+	+	+	+	+	+	+	+	+	+	+	+	+	+	+	+	+	+	+	+	+	+	+	+	+	+	+	transcription termination; L factor; nusB [BEZ]
mwgecov2#0389	Z0519 [KSE]	Z0519,	b0417,	ECs0470,	+	+	+	+	+	+	+	+	+	+	+	+	+	+	+	+	+	+	+	+	+	+	+	+	+	+	+	+	+	+	+	+	thiamin-monophosphate kinase; thiL [BEZ]
mwgecov2#0390	Z0520 [KSE]	Z0520,	b0418,	ECs0471,	+	+	+	+	+	+	+	+	+	+	+	+	+	+	+	+	+	+	+	+	+	+	+	+	+	+	+	+	+	+	+	+	phosphatidylglycerophosphatase; pgpA [BEZ]
mwgecov2#0391	B0419 [KE]	IR Z0295 Z0296, IR Z0941 Z0942	b0419, IR b0234 b0235	IR ECs0261 ECs0262, IR ECs0798 ECs0799	+	-	+	+	+	+	+	+	+	+	+	+	+	+	+	+	-	+	-	+	+	+	+	+	+	+	+	-	-	+	+	+	putative NAD(P)H-dependent xylose reductase; yajO [BZ]
mwgecov2#0392	B0420 [KSE]	Z0523,	b0420,	ECs0474,	+	+	+	+	+	+	+	+	+	+	+	+	+	+	+	+	+	+	+	+	+	+	+	+	+	+	+	+	-	+	+	-	1-deoxyxylulose-5-phosphate synthase; flavoprotein; dxs [BEZ]
mwgecov2#0393	B0421 [KSE]	Z0524,	b0421,	ECs0475,	+	+	+	+	+	+	+	+	+	+	+	+	+	+	+	+	+	+	+	+	+	+	+	+	+	+	+	+	+	+	+	+	geranyltranstransferase (farnesyldiphosphate synthase); ispA [BEZ]
mwgecov2#0394	B0422 [KSE]	Z0525,	b0422,	ECs0476,	+	+	+	+	+	+	+	+	+	+	+	+	+	+	+	+	+	+	+	+	+	+	+	+	+	+	+	+	-	+	+	+	exonuclease VII, small subunit; xseB [BEZ]
mwgecov2#0395	B0423 [KSE]	Z0526,	b0423,	ECs0477,	+	+	+	+	+	+	+	+	+	+	+	+	+	+	+	+	+	+	+	+	+	+	+	+	+	+	+	+	+	+	+	+	putative oxidoreductase; yajK [BEZ]
mwgecov2#0396	Z0527 [KSE]	Z0527,	b0424,	ECs0478,	+	+	-	+	+	+	+	+	+	+	+	+	+	+	+	+	+	+	+	+	+	+	+	+	+	+	+	+	+	+	+	+	4-methyl-5(beta-hydroxyethyl)-thiazole monophosphate synthesis; thiJ [BEZ]
mwgecov2#0397	Z0528 [KSE]	Z0528,	b0425,	ECs0479,	+	+	-	+	+	+	+	+	+	+	-	+	-	+	+	+	-	+	+	+	+	+	+	+	+	+	+	-	+	+	+	+	involved in thiamin biosynthesis, alternative pyrimidine biosynthesis; apbA [BEZ]
mwgecov2#0398	Z0529 [KSE]	Z0529,	b0426,	ECs0480,	+	+	+	+	+	+	+	+	+	+	+	+	+	+	+	+	+	+	-	+	+	+	+	+	+	+	+	-	-	+	+	+	orf, hypothetical protein; yajQ [BEZ]
mwgecov2#0399	ECS0481 [KSE]	Z0530,	b0427,	ECs0481,	+	+	+	+	+	+	+	+	+	+	+	+	+	+	+	+	+	+	+	+	+	+	+	+	+	+	+	+	+	+	+	+	putative transport protein; yajR [BEZ]
mwgecov2#0400	B0428 [KSE]	Z0531,	b0428,	ECs0482,	+	+	+	+	+	+	+	+	+	+	+	+	+	+	+	+	+	+	+	+	+	+	+	+	+	+	+	+	+	+	+	+	protoheme IX farnesyltransferase (haeme O biosynthesis); cyoE [BEZ]
mwgecov2#0401	B0429 [KSE]	Z0532,	b0429,	ECs0483,	+	+	+	+	+	+	+	+	+	+	+	+	+	+	+	+	+	+	+	+	+	+	+	+	+	+	+	+	+	+	+	+	cytochrome o ubiquinol oxidase subunit IV; cyoD [BEZ]
mwgecov2#0402	B0430 [KSE]	Z0533,	b0430,	ECs0484,	+	+	+	+	+	+	+	+	+	+	+	+	+	+	+	+	+	+	+	+	+	+	+	+	+	+	+	+	+	+	+	+	cytochrome o ubiquinol oxidase subunit III; cyoC [BEZ]
mwgecov2#0403	B0431 [KSE]	Z0534,	b0431,	ECs0485,	+	+	+	+	+	+	+	+	+	+	+	+	+	+	+	+	+	+	+	+	+	+	+	+	+	+	+	+	+	+	+	+	cytochrome o ubiquinol oxidase subunit I; cyoB [BEZ]
mwgecov2#0404	B0432 [KSE]	Z0535,	b0432,	ECs0486,	+	+	+	+	+	+	+	+	+	+	+	+	+	+	+	+	+	+	+	+	+	+	+	+	+	+	+	+	+	+	+	-	cytochrome o ubiquinol oxidase subunit II; cyoA [BEZ]
mwgecov2#0405	Z0536 [KSE]	Z0536,	b0433,	ECs0487,	+	+	+	+	+	+	+	+	+	+	+	+	+	+	+	+	+	+	+	+	+	+	+	+	+	+	+	+	+	+	+	+	regulates beta-lactamase synthesis; ampG [BEZ]
mwgecov2#0406	Z0537 [KSE]	Z0537,	b0434,	ECs0488,	+	+	+	+	+	+	+	+	+	+	+	+	+	+	+	+	+	+	+	+	+	+	+	+	+	+	+	+	+	+	+	+	putative polymerase/proteinase; yajG [BEZ]
mwgecov2#0407	ECS0489 [KSE]	Z0539,	b0435,	ECs0489,	+	+	+	+	+	+	+	+	+	+	+	+	+	+	+	+	+	+	+	+	+	+	+	+	+	+	+	+	+	+	+	+	possible regulator of murein genes; bolA [BEZ]
mwgecov2#0408	ECS0490 [KSE]	Z0541,	b0436,	ECs0490,	+	+	+	+	+	+	+	+	+	+	+	+	+	+	+	+	+	+	+	+	+	+	+	+	+	+	+	+	+	+	+	+	trigger factor; a molecular chaperone involved in cell division; tig [BEZ]
mwgecov2#0409	B0437 [KSE]	Z0542,	b0437,	ECs0491,	+	+	+	+	+	+	+	+	+	+	+	+	+	+	+	+	+	+	+	+	+	+	+	+	+	+	+	+	+	+	+	+	ATP-dependent proteolytic subunit of clpA-clpP serine protease, heat shock protein F21.5; clpP [BEZ]
mwgecov2#0410	B0438 [KSE]	Z0543,	b0438,	ECs0492,	+	+	+	+	+	+	+	+	+	+	+	+	+	+	+	+	+	+	+	+	+	+	+	+	+	+	+	+	+	+	+	+	ATP-dependent specificity component of clpP serine protease, chaperone; clpX [BEZ]
mwgecov2#0411	Z0545 [KSE]	Z0545,	b0439,	ECs0493,	+	+	+	+	+	+	+	+	+	+	+	+	+	+	+	+	+	+	+	+	+	+	+	+	+	+	+	+	+	+	+	+	DNA-binding, ATP-dependent protease La; heat shock K-protein; lon [BEZ]
mwgecov2#0412	Z0547 [KSE]	Z0547,	b0440,	ECs0494,	+	+	+	+	+	+	+	+	+	+	+	+	+	+	+	+	+	+	+	+	+	+	+	+	+	+	+	+	+	+	+	+	DNA-binding protein HU-beta, NS1 (HU-1); hupB [BEZ]
mwgecov2#0413	Z0548 [KSE]	Z0548,	b0441,	ECs0495,	+	+	+	+	+	+	+	+	+	+	-	+	+	+	+	+	+	+	+	+	+	+	+	+	+	+	+	+	+	+	+	+	putative protease maturation protein; ybaU [BEZ]
mwgecov2#0414	Z0549 [KSE]	Z0549,	b0442,	ECs0496,	+	+	+	+	+	+	+	+	+	+	+	+	+	+	+	+	+	+	+	+	+	+	+	+	+	+	+	+	+	+	+	+	orf, hypothetical protein; ybaV [BEZ]
mwgecov2#0415	Z0550 [KSE]	Z0550,	b0443,	ECs0497,	+	+	+	+	+	+	+	+	+	+	+	+	+	+	+	+	+	+	+	+	+	+	+	+	+	+	+	+	+	+	+	+	orf, hypothetical protein; ybaW [BEZ]
mwgecov2#0416	ECS0498 [KSE]	Z0551,	b0444,	ECs0498,	+	+	+	+	+	+	+	+	+	+	+	+	+	+	+	+	+	+	+	+	+	+	+	+	+	+	+	+	+	+	+	+	orf, hypothetical protein; ybaX [BEZ]
mwgecov2#0417	ECS0499 [KSE]	Z0552,	b0445,	ECs0499,	+	+	+	+	+	+	+	+	+	+	+	+	+	+	+	+	+	+	+	+	+	+	+	+	+	+	+	+	+	+	+	+	orf, hypothetical protein; ybaE [BEZ]
mwgecov2#0418	ECS0500 [KSE]	Z0553,	b0446,	ECs0500,	+	+	+	+	+	+	+	+	+	+	+	+	+	+	+	+	+	+	+	+	+	+	+	+	+	+	+	+	+	+	-	+	orf, hypothetical protein; cof [BEZ]
mwgecov2#0419	Z0555 [KSE]	Z0555,	b0447,	ECs0501,	+	+	+	+	+	+	+	+	+	+	+	+	+	+	+	+	+	+	+	+	+	+	+	+	+	+	+	+	+	+	+	+	putative LRP-like transcriptional regulator; ybaO [BEZ]
mwgecov2#0420	ECS0502 [KSE]	Z0557,	b0448,	ECs0502,	+	+	+	+	+	+	+	+	+	+	+	+	+	+	+	+	+	+	+	+	+	+	+	+	+	+	+	+	+	+	+	+	ATP-binding component of a transport system; mdlA [BEZ]
mwgecov2#0421	ECS0503 [KSE]	Z0559,	b0449,	ECs0503,	+	+	+	+	+	+	+	+	+	+	+	+	+	+	+	+	+	+	+	+	+	+	+	+	+	+	+	+	+	+	-	+	putative ATP-binding component of a transport system; mdlB [BEZ]
mwgecov2#0422	B0450 [KSE]	Z0562,	b0450,	ECs0504,	+	+	+	+	+	+	+	+	+	+	+	+	+	+	+	+	+	+	+	+	+	+	+	+	+	+	+	+	+	+	+	+	nitrogen regulatory protein P-II 2; glnK [BEZ]
mwgecov2#0423	Z0563 [KSE]	Z0563,	b0451,	ECs0505,	+	+	+	+	+	+	+	+	+	+	+	+	+	+	+	+	+	+	+	+	+	+	+	+	+	+	+	+	+	+	-	+	probable ammonium transporter; amtB [BEZ]
mwgecov2#0424	Z0564 [KSE]	Z0564,	b0452,	ECs0506,	+	+	+	+	+	+	+	+	+	+	+	+	+	+	+	+	+	+	+	+	+	+	+	+	+	+	+	+	+	+	+	+	acyl-CoA thioesterase II; tesB [BEZ]
mwgecov2#0425	ECS0508 [KSE]	Z0566,	b0454,	ECs0508,	+	+	+	+	+	+	+	+	+	+	+	+	+	+	+	+	+	+	+	+	+	+	+	+	+	+	+	+	+	+	+	+	orf, hypothetical protein; ybaZ [BEZ]
mwgecov2#0426	ECS0509 [KSE]	Z0568,	b0456,	ECs0509,	+	+	+	+	+	+	+	+	+	+	+	+	+	+	+	+	+	+	+	+	+	+	+	+	+	+	+	+	+	+	+	+	orf, hypothetical protein; ybaA [BEZ]
mwgecov2#0427	ECS0510 [KSE]	Z0569,	b0457,	ECs0510,	+	+	+	+	+	+	+	+	+	+	+	+	+	+	+	+	+	+	+	+	+	+	+	+	+	+	+	+	+	+	+	+	orf, hypothetical protein; ylaB [BEZ]
mwgecov2#0428	ECS0511 [KSE]	Z0570,	b0458,	ECs0511,	+	-	-	+	+	+	-	-	-	-	+	+	-	+	+	+	-	-	-	-	-	-	+	+	+	-	-	-	-	-	-	-	orf, hypothetical protein; ylaC [BEZ]
mwgecov2#0429	ECS0512 [KSE]	Z0571,	b0459,	ECs0512,	+	+	+	+	+	+	+	+	+	+	+	+	+	+	+	+	+	+	+	+	+	+	+	+	+	+	+	+	+	+	+	+	putative transferase; ylaD [BEZ]
mwgecov2#0430	Z0573 [KSE]	Z0573,	b0460,	ECs0513,	+	+	+	-	+	+	+	+	+	+	+	+	+	+	+	+	+	+	+	+	+	+	+	+	+	+	+	+	+	+	+	+	haemolysin expression modulating protein; hha [BEZ]
mwgecov2#0431	Z0574 [KSE]	Z0574,	b0461,	ECs0514,	+	+	+	+	+	+	+	+	+	+	+	+	+	+	+	+	+	+	+	+	+	+	+	+	+	+	+	+	+	+	+	+	orf, hypothetical protein; ybaJ [BEZ]
mwgecov2#0432	Z0576 [KSE]	Z0576,	b0462,	ECs0515,	+	+	+	+	+	+	+	+	-	+	+	+	-	+	+	+	-	+	+	+	-	+	+	+	+	+	+	+	+	+	-	-	acridine efflux pump; acrB [BEZ]
mwgecov2#0433	Z0578 [KSE]	Z0578,	b0463,	ECs0516,	+	-	+	+	+	+	+	+	+	+	+	+	+	+	+	+	-	+	-	+	+	+	+	+	+	+	+	+	+	+	+	+	acridine efflux pump; acrA [BEZ]
mwgecov2#0434	ECS0517 [KSE]	Z0579,	b0464,	ECs0517,	+	+	+	+	+	+	+	+	+	+	+	+	+	+	+	+	+	+	+	+	+	+	+	+	+	+	+	+	+	+	+	+	acrAB operon repressor; acrR [BEZ]
mwgecov2#0435	Z0581 [KSE]	Z0581,	b0465,	ECs0518,	+	+	+	+	+	+	+	+	+	+	+	+	+	+	+	+	+	+	+	+	+	+	-	+	+	+	-	+	+	+	+	-	putative alpha helix protein; aefA [BEZ]
mwgecov2#0436	Z0583 [KSE]	Z0583,	b0466,	ECs0519,	+	+	+	-	+	+	+	+	+	+	+	+	+	+	+	+	+	+	+	+	+	+	+	-	+	+	-	+	-	+	+	-	orf, hypothetical protein; ybaM [BEZ]
mwgecov2#0437	ECS0520 [KSE]	Z0584,	b0467,	ECs0520,	+	+	+	-	+	+	+	+	+	+	+	+	+	+	+	+	+	+	+	+	+	+	+	-	+	+	-	-	-	+	+	-	primosomal replication protein N''; priC [BEZ]
mwgecov2#0438	ECS0521 [KSE]	Z0585,	b0468,	ECs0521,	+	-	+	-	-	+	+	+	+	+	+	+	+	+	+	+	+	+	+	+	-	+	+	+	+	+	+	+	-	+	-	+	putative gene 58; ybaN [BEZ]
mwgecov2#0439	ECS0522 [KSE]	Z0586,	b0469,	ECs0522,	+	+	+	-	-	+	+	+	+	+	+	+	+	+	+	+	+	+	+	+	+	+	-	-	+	+	-	-	-	-	+	-	adenine phosphoribosyltransferase; apt [BEZ]
mwgecov2#0440	ECS0523 [KSE]	Z0587,	b0470,	ECs0523,	+	+	+	+	+	+	+	+	+	+	+	+	+	+	+	+	+	+	+	+	+	+	+	-	+	+	+	+	+	+	+	+	DNA polymerase III, tau and gamma subunits; DNA elongation factor III; dnaX [BEZ]
mwgecov2#0441	ECS0524 [KSE]	Z0588,	b0471,	ECs0524,	+	-	+	-	-	+	+	+	+	+	+	+	+	+	+	+	+	+	+	+	-	+	-	+	+	+	+	+	+	+	-	+	orf, hypothetical protein; ybaB [BEZ]
mwgecov2#0442	Z0589 [KSE]	Z0589,	b0472,	ECs0525,	+	+	+	+	+	+	+	+	+	+	+	+	+	+	+	+	+	+	+	+	+	+	+	+	+	+	+	+	+	+	+	+	recombination and repair; recR [BEZ]
mwgecov2#0443	Z0590 [KSE]	Z0590,	b0473,	ECs0526,	+	+	+	+	+	+	+	+	+	+	+	+	+	+	+	+	+	+	+	+	+	+	+	+	+	+	+	+	+	+	-	+	chaperone Hsp90, heat shock protein C 62.5; htpG [BEZ]
mwgecov2#0444	Z0591 [KSE]	Z0591,	b0474,	ECs0527,	+	+	+	+	+	+	+	+	+	+	+	+	+	+	+	+	+	+	+	+	+	+	+	+	+	+	+	+	+	+	+	+	adenylate kinase activity; pleiotropic effects on glycerol-3-phosphate acyltransferase activity; adk [BEZ]
mwgecov2#0445	Z0592 [KSE]	Z0592,	b0475,	ECs0528,	+	+	+	+	+	+	+	+	+	+	+	+	+	+	+	+	+	+	+	+	+	+	+	+	+	+	+	+	+	+	+	+	ferrochelatase: final enzyme of heme biosynthesis; hemH [BEZ]
mwgecov2#0446	Z0593 [KSE]	Z0593,	b0476,	ECs0529,	+	+	+	+	+	+	+	+	+	+	+	+	+	+	+	+	+	+	+	+	+	+	+	+	+	+	+	+	+	+	+	+	putative lipase (EC 3.1.1.-); ybaC [BEZ]
mwgecov2#0447	ECS0530 [KSE]	Z0596,	b0477,	ECs0530,	+	+	+	+	+	+	+	+	+	+	+	+	+	+	+	+	+	+	+	+	+	+	+	+	+	+	+	+	+	+	+	+	inosine-guanosine kinase; gsk [BEZ]
mwgecov2#0448	ECS0531 [KSE]	Z0597,	b0478,	ECs0531,	+	+	+	+	+	+	+	+	+	+	+	+	+	+	+	+	+	+	+	+	+	+	+	-	+	+	+	+	+	+	+	+	putative transport protein; ybaL [BEZ]
mwgecov2#0449	Z0598 [KSE]	Z0598,	b0479,	ECs0532,	+	+	+	+	+	+	+	+	+	+	+	+	+	+	+	+	+	+	+	+	+	+	+	+	+	+	+	+	+	+	+	+	fosmidomycin resistance protein; fsr [BEZ]
mwgecov2#0450	Z0599 [KSE]	Z0599,	b0480,	ECs0533,	+	+	+	-	+	+	+	+	+	+	+	+	+	+	+	+	+	+	+	+	+	+	+	+	+	+	+	+	+	+	+	+	UDP-sugar hydrolase (5'-nucleotidase); ushA [BEZ]
mwgecov2#0451	Z0600 [KSE]	Z0600,	b0481,	ECs0534,	+	+	+	+	+	+	+	+	+	+	+	+	+	+	+	+	+	+	+	+	+	+	+	+	+	+	+	+	+	+	+	+	orf, hypothetical protein; ybaK [BEZ]
mwgecov2#0452	ECS0535 [KSE]	Z0601,	b0482,	ECs0535,	+	+	+	+	+	+	+	+	+	+	+	+	+	+	+	+	+	+	+	+	+	+	+	+	+	+	+	+	+	+	+	+	putative ligase; ybaP [BEZ]
mwgecov2#0453	ECS0536 [KSE]	Z0602,	b0483,	ECs0536,	+	+	+	+	+	+	+	+	+	+	+	+	+	+	+	+	+	+	+	+	+	+	+	+	+	+	+	+	+	+	-	+	orf, hypothetical protein; ybaQ [BEZ]
mwgecov2#0454	ECS0537 [KSE]	Z0604,	b0484,	ECs0537,	+	+	+	+	+	+	+	+	+	+	+	+	+	+	+	+	+	+	+	+	+	+	+	+	+	+	+	+	+	+	+	+	putative ATPase; ybaR [BEZ]
mwgecov2#0455	ECS0538 [KSE]	Z0606,	b0485,	ECs0538,	+	+	+	+	+	+	+	+	+	+	+	+	+	+	+	+	+	+	+	+	+	+	+	+	+	+	+	+	+	+	+	+	putative glutaminase; ybaS [BEZ]
mwgecov2#0456	ECS0539 [KSE]	Z0607,	b0486,	ECs0539,	+	+	+	+	+	+	+	+	+	+	+	+	+	+	+	+	+	+	+	+	+	+	+	+	+	+	+	+	+	+	+	+	putative amino acid/amine transport protein; ybaT [BEZ]
mwgecov2#0457	ECS0545 [KS]	Z0636,	b0487,	ECs0545,	+	+	+	+	+	+	+	+	+	+	+	+	+	+	+	+	+	+	+	+	+	+	+	+	+	+	+	+	+	+	+	+	putative transcriptional regulator; ybbI [BE]
mwgecov2#0458	Z0641 [KSE]	Z0641,	b0488,	ECs0551,	+	+	+	+	+	+	+	+	+	+	+	+	+	+	+	+	+	+	-	+	+	+	+	+	+	+	+	-	-	+	+	-	orf, hypothetical protein; ybbJ [BEZ]
mwgecov2#0459	Z0642 [KSE]	Z0642,	b0489,	ECs0552,	+	+	+	+	+	+	+	+	+	+	+	+	+	+	+	+	+	+	+	+	+	+	+	+	+	+	+	+	+	+	+	+	putative protease; ybbK [BEZ]
mwgecov2#0460	ECS0553 [KSE]	Z0643,	b0490,	ECs0553,	+	+	+	+	+	+	+	+	+	+	+	+	+	+	+	+	+	+	+	+	+	+	+	+	+	+	+	+	+	+	+	+	putative ATP-binding component of a transport system; ybbL [BEZ]
mwgecov2#0461	Z0644 [KSE]	Z0644,	b0491,	ECs0554,	+	+	+	+	+	+	+	+	+	+	+	+	+	+	+	+	+	+	+	+	+	+	+	+	+	+	+	+	+	+	+	+	putative metal resistance protein; ybbM [BEZ]
mwgecov2#0462	Z0645 [KSE]	Z0645,	b0492,	ECs0555,	+	+	+	+	+	+	+	+	+	+	+	+	+	+	+	+	+	+	+	+	+	+	+	+	+	+	+	+	+	+	+	+	putative thioredoxin-like protein; ybbN [BEZ]
mwgecov2#0463	Z0646 [KSE]	Z0646,	b0493,	ECs0556,	+	+	+	+	+	+	+	+	+	+	+	+	+	+	+	+	+	+	+	+	+	+	+	+	+	+	+	+	-	+	+	+	putative oxidoreductase; ybbO [BEZ]
mwgecov2#0464	Z0647 [KSE]	Z0647,	b0494,	ECs0558,	+	+	+	+	+	+	+	+	+	+	+	+	+	+	+	+	+	+	+	+	+	+	+	+	+	+	+	+	+	+	+	+	acyl-CoA thioesterase I; also functions as protease I; tesA [BEZ]
mwgecov2#0465	Z0648 [KSE]	Z0648,	b0495,	ECs0557,	+	+	+	+	+	+	+	+	+	+	+	+	+	+	+	+	+	+	+	+	+	+	+	+	+	+	+	+	+	+	+	+	putative ATP-binding component of a transport system; ybbA [BEZ]
mwgecov2#0466	Z0649 [KSE]	Z0649,	b0496,	ECs0559,	+	+	+	+	+	+	+	+	+	+	+	+	+	+	+	+	+	+	+	+	+	+	+	+	+	+	+	+	+	+	-	+	putative oxidoreductase; ybbP [BEZ]
mwgecov2#0467	B0497 [K]		b0497,		+	-	+	+	+	+	+	-	-	-	-	+	-	+	+	+	-	-	-	+	-	-	+	+	+	-	-	-	-	+	+	-	rhsD protein in rhs element; rhsD [B]
mwgecov2#0468	B0498 [K]		b0498,		+	+	-	+	+	+	+	-	+	+	+	+	-	+	+	-	-	+	-	+	+	+	+	+	+	-	+	-	-	+	+	-	orf, hypothetical protein; ybbC [B]
mwgecov2#0469	B0499 [KSE]	Z0651,	b0499,	ECs0560,	-	+	+	+	+	+	+	+	+	+	+	-	+	+	+	+	+	+	+	+	+	+	+	+	+	+	+	-	-	+	+	-	orf, hypothetical protein; b0499 [BEZ]
mwgecov2#0470	Z0653 [KSE]	Z0653,	b0500,	ECs0561,	+	+	+	+	+	+	+	+	+	+	+	+	+	+	+	+	+	+	+	+	+	+	+	+	+	+	+	+	+	+	+	+	orf, hypothetical protein; ybbD [BEZ]
mwgecov2#0471	ECS0562 [KSE]	Z0654,	b0501,	IR ECs0562 ECs0563,	+	+	+	+	+	+	+	+	+	+	+	+	+	+	+	+	+	+	+	+	+	+	+	+	+	+	+	+	+	+	+	+	orf, hypothetical protein; b0501 [BEZ]
mwgecov2#0472	ECS0563 [KSE]	Z0656,	b0502,	ECs0563,	+	+	+	+	-	+	+	+	+	+	+	+	+	+	+	+	+	+	-	+	+	+	+	-	+	+	+	+	+	+	+	+	orf, hypothetical protein; b0502 [BEZ]
mwgecov2#0473	ECS0564 [KSE]	Z0657,	b0503,	ECs0564,	+	+	+	+	+	+	+	+	+	+	+	+	+	+	+	+	+	+	+	+	+	+	+	+	+	+	+	+	+	+	+	+	putative capsule anchoring protein; ybbB [BEZ]
mwgecov2#0474	ECS0565 [KSE]	Z0658,	b0504,	ECs0565,	+	+	+	+	+	+	+	+	+	+	+	+	+	+	+	+	+	+	+	+	+	+	+	+	+	+	+	+	+	+	-	+	putative transcriptional regulator LYSR-type; ybbS [BEZ]
mwgecov2#0475	ECS0566 [KSE]	Z0659,	b0505,	ECs0566,	+	+	+	+	+	+	+	+	+	+	+	+	+	+	+	+	+	+	+	+	+	+	+	+	+	+	+	+	+	+	+	+	orf, hypothetical protein; ybbT [BEZ]
mwgecov2#0476	ECS0567 [KSE]	Z0660,	b0506,	ECs0567,	+	+	+	+	+	+	+	+	+	+	+	+	+	+	+	+	+	+	+	+	+	+	+	+	+	+	+	+	+	+	+	+	putative regulator; ybbU [BEZ]
mwgecov2#0477	ECS0568 [KSE]	Z0661,	b0507,	ECs0568,	+	+	+	+	+	+	+	+	+	+	+	+	+	+	+	+	+	+	+	+	+	+	+	+	+	+	+	+	+	+	-	+	glyoxylate carboligase; gcl [BEZ]
mwgecov2#0478	Z0662 [KSE]	Z0662,	b0508,	ECs0569,	+	+	+	+	+	+	+	+	+	+	+	+	+	+	+	+	+	+	+	+	+	+	+	+	+	+	+	+	+	+	+	+	glyoxylate-induced protein; gip [BEZ]
mwgecov2#0479	B0509 [KSE]	Z0663,	b0509,	ECs0570,	+	+	+	+	+	+	+	+	+	+	+	+	+	+	+	+	+	+	+	+	+	+	+	+	+	+	+	+	+	+	+	+	putative oxidoreductase; ybbQ [BEZ]
mwgecov2#0480	ECS0571 [KSE]	Z0665,	b0510,	ECs0572,	+	+	+	+	+	+	+	+	+	+	+	+	+	+	+	+	+	+	+	+	+	+	+	+	+	+	+	+	+	+	+	+	orf, hypothetical protein; ybbV [BEZ]
mwgecov2#0481	B0511 [K]		b0511,		+	-	-	-	+	-	+	+	+	-	+	-	+	-	-	-	-	-	-	+	-	-	+	-	+	-	-	-	+	-	-	-	putative transport protein; ybbW [B]
mwgecov2#0482	B0512 [KSE]	Z0667,	b0512,	IR ECs0574 ECs0575,	+	+	+	+	+	+	+	+	+	+	+	+	+	+	+	+	+	+	+	+	+	+	+	+	+	+	+	+	+	+	+	+	putative hydrolase; ybbX [BEZ]
mwgecov2#0483	B0513 [KSE]	Z0668,	b0513,	ECs0575,	+	+	+	+	+	+	+	+	+	+	+	+	+	+	+	+	+	+	+	+	+	+	+	+	+	+	+	+	+	+	+	+	putative transport; ybbY [BEZ]
mwgecov2#0484	B0514 [KSE]	Z0669,	b0514,	ECs0576,	+	+	+	+	+	+	+	+	+	+	+	+	+	+	+	+	+	+	+	+	+	+	+	+	+	+	+	+	+	+	+	+	orf, hypothetical protein; ybbZ [BEZ]
mwgecov2#0485	B0515 [KSE]	Z0670,	b0515,	ECs0577,	+	+	+	+	+	+	+	+	+	+	+	+	+	+	+	+	+	+	+	+	+	+	+	+	+	+	+	-	+	+	+	+	orf, hypothetical protein; ylbA [BEZ]
mwgecov2#0486	Z0671 [KSE]	Z0671,	b0516,	ECs0578,	+	+	+	+	+	+	+	+	+	+	+	+	+	+	+	+	+	+	+	+	+	+	+	+	+	+	+	+	+	+	+	+	putative hydantoin utilization protein; ylbB [BEZ]
mwgecov2#0487	ECS0579 [KSE]	Z0672,	b0517,	ECs0579,	+	+	+	+	+	+	+	+	+	+	+	+	+	+	+	+	+	+	+	+	+	+	+	+	+	+	+	+	+	+	+	+	putative malate dehydrogenase (EC 1.1.1.37); ylbC [BEZ]
mwgecov2#0488	ECS0580 [KSE]	Z0673,	b0518,	ECs0580,	+	+	+	+	+	+	+	+	+	+	+	+	+	+	+	+	+	+	+	+	+	+	-	+	+	+	+	+	+	+	+	+	involved in protein transport; multicopy suppressor of dominant negative ftsH mutants; fdrA [BEZ]
mwgecov2#0489	ECS0581 [KSE]	Z0674,	b0519,	ECs0581,	+	+	+	+	+	+	+	+	+	+	+	+	+	+	+	+	+	+	+	+	+	+	+	+	+	+	+	+	+	+	+	+	orf, hypothetical protein; ylbE [BEZ]
mwgecov2#0490	B0520 [KSE]	Z0675,	b0520,	ECs0582,	+	+	+	+	+	+	+	+	+	+	+	+	+	+	+	+	+	+	+	+	+	+	+	+	+	+	+	+	+	+	+	+	putative carboxylase; ylbF [BEZ]
mwgecov2#0491	B0521 [KSE]	Z0676,	b0521,	ECs0583,	+	+	+	+	+	+	+	+	+	+	+	+	+	+	+	+	+	+	+	+	+	+	-	-	+	+	+	+	+	+	+	+	putative carbamate kinase (EC 2.7.2.2); arcC [BEZ]
mwgecov2#0492	B0522 [KSE]	Z0677,	b0522,	ECs0584,	+	+	+	+	+	+	+	+	+	-	+	+	+	+	+	+	+	+	+	+	+	+	-	-	+	+	+	+	-	+	+	-	phosphoribosylaminoimidazole carboxylase = AIR carboxylase, CO(2)-fixing subunit; purK [BEZ]
mwgecov2#0493	B0523 [KSE]	Z0678,	b0523,	ECs0585,	+	-	+	+	+	+	+	+	+	+	+	+	+	+	+	+	+	+	+	+	+	+	-	+	+	+	+	+	+	+	+	+	phosphoribosylaminoimidazole carboxylase = AIR carboxylase, catalytic subunit; purE [BEZ]
mwgecov2#0494	Z0679 [KSE]	Z0679,	b0524,	ECs0586,	+	+	+	+	+	+	+	+	+	+	+	+	+	+	+	+	+	+	+	+	+	+	+	+	+	+	+	+	+	+	+	+	orf, hypothetical protein; ybbF [BEZ]
mwgecov2#0495	Z0680 [KSE]	Z0680,	b0525,	ECs0587,	+	+	+	+	+	+	+	+	+	+	+	+	+	+	+	+	+	+	+	+	+	+	+	+	+	+	+	+	+	+	+	+	peptidyl-prolyl cis-trans isomerase B (rotamase B); ppiB [BEZ]
mwgecov2#0496	ECS0588 [KSE]	Z0681,	b0526,	ECs0588,	+	+	+	+	+	+	+	+	+	+	+	+	+	+	+	+	+	+	+	+	+	+	+	+	+	+	+	+	+	+	+	+	cysteine tRNA synthetase; cysS [BEZ]
mwgecov2#0497	B0527 [KSE]	Z0682,	b0527,	ECs0589,	+	+	+	+	+	+	+	+	+	+	+	+	+	+	+	+	+	+	+	+	+	+	+	+	+	+	+	+	+	+	+	+	orf, hypothetical protein; ybcI [BEZ]
mwgecov2#0498	ECS0590 [KSE]	Z0684,	b0529,	ECs0591,	+	+	+	+	+	+	+	+	+	+	+	+	+	+	+	+	+	+	+	+	+	+	+	+	+	+	+	+	+	+	+	-	orf, hypothetical protein; ybcJ [BEZ]
mwgecov2#0499	ECS0591 [KSE]	Z0684,	b0529,	ECs0591,	+	+	+	+	+	+	+	+	+	+	+	+	+	+	+	+	+	+	+	+	+	+	+	+	+	+	+	+	+	+	+	+	5,10-methylene-tetrahydrofolate dehydrogenase; 5,10-methylene-tetrahydrofolate cyclohydrolase; folD [BEZ]
mwgecov2#0500	B0530 [KSE]	Z0686,	b0530,	ECs0592,	+	+	+	+	+	+	+	+	+	+	+	+	+	+	+	+	+	+	+	+	+	+	+	+	+	+	+	+	+	+	+	+	putative fimbrial-like protein; sfmA [BEZ]
mwgecov2#0501	Z0688 [KSE]	Z0688,	b0531,	ECs0593,	+	+	+	+	+	+	+	+	+	+	+	+	+	+	+	+	+	+	+	+	+	+	+	+	+	+	+	+	+	+	+	+	putative chaperone; sfmC [BEZ]
mwgecov2#0502	Z0689 [KSE]	Z0689,	b0532,	ECs0594,	+	+	+	+	+	+	+	+	+	+	+	+	+	+	+	+	+	+	+	+	+	+	+	+	+	+	+	+	+	+	+	+	putative outer membrane protein, export function; sfmD [BEZ]
mwgecov2#0503	Z0690 [KSE]	Z0690,	b0533,	ECs0595,	+	+	+	+	+	+	+	+	+	+	+	+	+	+	+	+	+	+	+	+	+	+	+	+	+	+	+	+	+	+	+	+	involved in fimbrial asembly; sfmH [BEZ]
mwgecov2#0504	Z0691 [KSE]	Z0691,	b0534,	ECs0596,	+	+	+	+	+	+	+	+	+	+	+	+	+	+	+	+	+	+	+	+	+	+	+	+	+	+	+	+	+	+	+	+	putative fimbrial-like protein; sfmF [BEZ]
mwgecov2#0505	ECS0597 [KSE]	Z0693,	b0535,	ECs0597,	+	+	+	+	+	+	+	+	+	+	+	+	+	+	+	+	+	+	+	+	+	+	+	+	+	+	+	+	+	+	+	+	fimbrial Z protein; probable signal transducer; fimZ [BEZ]
mwgecov2#0506	B0537 [K]		b0537,		+	-	-	-	-	-	-	-	-	-	-	-	-	-	-	-	-	-	-	-	-	-	-	-	-	-	-	-	-	-	-	-	prophage DLP12 integrase; intD [B]
mwgecov2#0507	B0538 [K]	Z1435, Z3367	b0539,	ECs3002, ECs1174	-	+	+	+	+	+	+	+	+	+	+	+	+	+	+	+	+	+	+	+	+	+	+	+	+	+	+	+	+	+	+	+	putative sensory transduction regulator; b0538 [B]
mwgecov2#0508	ECS1174 [KSE]	Z1435, Z3367	b0539,	ECs3002, ECs1174	-	+	+	+	+	+	+	+	+	+	+	+	+	+	+	+	+	+	+	+	+	+	+	+	+	+	+	+	+	+	+	+	putative exonuclease (EC 3.1.11.3) similar to lambda; b0539 [BEZ]
mwgecov2#0509	Z1870 [KSE]	Z1870,	b0543,	ECs1614,	+	+	+	+	+	+	+	+	+	+	+	+	+	+	+	+	+	+	+	+	+	+	+	+	+	+	+	+	+	+	+	+	methylviologen resistance; emrE [BEZ]
mwgecov2#0510	ECS1615 [KSE]	Z1871,	b0544,	ECs1615,	+	+	+	+	+	+	+	-	+	+	+	+	-	+	+	+	-	+	-	+	+	+	+	+	+	+	+	-	+	+	+	-	orf, hypothetical protein; ybcK [BEZ]
mwgecov2#0511	B0545 [K]		b0545,		+	+	+	+	+	-	-	-	-	-	-	-	-	-	-	-	-	-	-	-	-	+	-	-	-	-	-	-	-	-	-	-	orf, hypothetical protein; ybcL [B]
mwgecov2#0512	B0546 [K]		b0546,		+	+	+	+	+	-	-	-	-	-	-	+	-	-	-	-	-	-	-	+	-	-	-	-	-	-	-	-	-	-	-	+	putative ARAC-type regulatory protein; ybcM [B]
mwgecov2#0513	ECS1616 [KSE]	Z1872,	b0547,	ECs1616,	+	+	+	+	+	+	+	+	+	+	+	+	+	+	+	+	-	+	-	+	+	+	+	+	+	+	+	+	+	+	+	+	orf, hypothetical protein; ybcN [BEZ]
mwgecov2#0514	ECS1617 [KS]	IR Z1872 Z1873,	b0548,	ECs1617,	+	+	+	+	+	+	+	+	+	+	+	+	+	+	+	+	+	+	+	+	+	+	+	+	+	+	+	+	+	+	+	+	similar to phage 82 and lambda proteins; ninE [BE]
mwgecov2#0515	ECS1618 [KS]	Z1873,	b0550,	ECs1619,	+	+	+	+	+	+	+	+	+	+	+	+	+	+	+	+	-	+	+	+	+	+	+	+	+	+	+	+	-	+	+	+	orf, hypothetical protein; ybcO [BE]
mwgecov2#0516	ECS1619 [KSE]	Z1873,	b0550,	ECs1619,	-	+	+	+	+	+	+	+	+	+	+	+	+	+	+	+	+	+	+	+	+	+	+	+	+	+	+	+	+	+	+	+	endodeoxyribonuclease RUS (Holliday junction resolvase); rus [BEZ]
mwgecov2#0517	B0551 [K]		b0551,		+	-	+	+	+	+	+	-	-	+	-	+	-	-	-	-	-	-	-	+	-	-	-	-	+	-	+	+	-	-	+	+	orf, hypothetical protein; ybcQ [B]
mwgecov2#0518	B0553 [K]		b0553,		+	-	-	+	-	+	-	-	-	-	-	-	-	-	-	-	-	-	-	-	-	-	-	-	-	-	-	-	-	-	-	-	outer membrane porin protein; locus of qsr prophage; nmpC [B]
mwgecov2#0519	B0554 [KS]	IR Z0959 Z0960,	b0554, b1556	ECs0818,	+	+	+	-	+	+	+	+	+	+	+	+	+	+	+	+	-	+	+	+	+	+	+	+	+	+	+	+	+	+	+	+	orf, hypothetical protein; ybcR [BE]
mwgecov2#0520	Z0960 [KSE]	Z0960,	b0556,	ECs0819,	-	+	+	+	+	+	+	+	+	+	+	+	+	+	+	+	+	+	+	+	+	+	+	+	+	+	+	+	+	+	+	+	bacteriophage lambda lysozyme homolog; ybcS [BEZ]
mwgecov2#0521	B0556 [KSE]	Z0961, Z1876	b0556,	ECs0820, ECs1623	+	+	+	+	+	+	+	+	+	+	+	+	+	+	+	+	+	+	+	+	+	+	+	+	+	+	+	+	+	+	+	+	bacteriophage lambda endopeptidase homolog; ybcT [BEZ]
mwgecov2#0522	ECS1625 [KSE]	Z1474, Z1878	b0557,	ECs1217, ECs1625	-	+	+	+	+	+	+	+	+	+	+	+	+	+	+	+	+	+	+	+	+	+	+	+	+	+	+	+	+	+	+	+	bacteriophage lambda Bor protein homolog; ybcU [BEZ]
mwgecov2#0523	ECS1626 [KSE]	Z1879,	b0558,	ECs1626,	+	+	+	+	+	+	+	+	+	+	+	+	+	+	+	+	+	+	+	+	+	+	+	+	+	+	+	+	+	+	+	+	putative an envelop protein; ybcV [BEZ]
mwgecov2#0524	Z1880 [KSE]	Z1880,	b0559,	ECs1627,	+	+	+	+	+	+	+	+	+	+	+	+	+	+	+	+	+	+	+	+	+	+	+	+	+	+	+	+	+	+	+	+	orf, hypothetical protein; ybcW [BEZ]
mwgecov2#0525	Z1882 [KSE]	Z1882,	b0560, b1548	ECs1629,	+	+	+	+	+	+	+	+	+	+	+	+	+	+	+	+	-	+	+	+	+	+	+	+	+	+	+	+	+	+	+	+	bacteriophage DNA packaging protein; nohB [BEZ]
mwgecov2#0526	Z1883 [KSE]	Z1883,	b0561,	ECs1630, ECs2179	-	+	+	+	+	+	+	+	+	+	+	+	+	+	+	+	+	+	+	+	+	+	+	+	+	+	+	+	+	+	+	+	orf, hypothetical protein; ybcX [BEZ]
mwgecov2#0527	ECS1656 [KSE]	Z1925,	b0562,	ECs1656,	+	+	+	+	+	+	+	+	+	+	+	+	+	+	+	+	+	+	+	+	+	+	+	+	+	+	+	+	+	+	+	+	orf, hypothetical protein; ybcY [BEZ]
mwgecov2#0528	B0563 [KSE]	Z1926,	b0563,	ECs1657,	+	+	+	+	+	+	+	+	+	+	+	+	+	+	+	+	+	+	+	+	+	+	+	+	+	+	+	+	+	+	+	+	orf, hypothetical protein; ylcE [BEZ]
mwgecov2#0530	Z1931 [KSE]	Z1931,	b0565,	ECs1663,	+	+	+	+	+	+	+	+	+	+	+	+	+	+	+	+	-	+	+	+	+	+	+	+	+	+	+	-	-	+	+	-	outer membrane protein 3b (a), protease VII; ompT [BEZ]
mwgecov2#0531	ECS0598 [KSE]	Z0696,	b0566,	ECs0598,	+	+	+	-	+	+	+	+	+	+	+	+	+	+	+	+	+	+	+	+	+	+	+	+	+	+	+	+	+	+	+	+	envelope protein; thermoregulation of porin biosynthesis; envY [BEZ]
mwgecov2#0532	Z0697 [KSE]	Z0697,	b0567,	ECs0599,	+	+	+	-	+	+	+	+	+	+	+	+	+	+	+	+	+	+	+	+	+	+	+	+	+	+	+	+	+	+	+	+	orf, hypothetical protein; ybcH [BEZ]
mwgecov2#0533	Z0698 [KSE]	Z0698,	b0568,	ECs0600,	+	+	+	-	+	+	+	+	+	+	+	+	+	+	+	+	+	+	+	+	+	+	+	+	+	+	-	-	-	+	+	-	bacteriophage N4 receptor, outer membrane protein; nfrA [BEZ]
mwgecov2#0534	Z0699 [KSE]	Z0699,	b0569,	ECs0601,	+	+	+	+	+	+	+	+	+	+	+	+	+	+	+	+	+	+	+	+	+	+	+	+	+	+	+	+	-	+	+	+	bacteriophage N4 receptor, outer membrane protein; nfrB [BEZ]
mwgecov2#0535	Z0708 [KSE]	Z0708,	b0570,	ECs0608,	-	+	+	+	+	+	+	+	+	+	+	+	+	+	+	+	+	+	+	+	+	+	+	+	+	+	+	+	+	+	+	+	putative 2-component sensor protein; ybcZ [BEZ]
mwgecov2#0536	Z0709 [KSE]	Z0709,	b0571,	ECs0609,	+	+	+	+	+	+	+	+	+	+	+	+	+	+	+	+	+	+	+	+	+	+	+	+	+	+	+	+	+	+	+	+	putative 2-component transcriptional regulator; ylcA [BEZ]
mwgecov2#0537	B0572 [KSE]	Z0711,	b0572,	ECs0610,	+	+	+	+	+	+	+	+	+	+	+	+	+	+	+	+	+	+	+	+	+	+	+	+	+	+	+	+	+	+	+	+	putative resistance protein; ylcB [BEZ]
mwgecov2#0539	B0574 [KSE]	Z0713,	b0574,	ECs0612,	+	+	+	+	+	+	+	+	+	+	+	+	+	+	+	+	+	+	+	+	+	+	+	+	+	+	+	+	+	+	+	+	putative resistance protein; ylcD [BEZ]
mwgecov2#0540	B0575 [KSE]	Z0714,	b0575,	ECs0613,	+	+	+	+	+	+	+	+	+	+	+	+	+	+	+	+	+	+	+	+	+	+	+	+	+	+	+	+	+	+	+	+	putative inner membrane component for iron transport; ybdE [BEZ]
mwgecov2#0541	B0576 [KSE]	Z0715,	b0576,	ECs0614,	+	+	+	+	+	+	+	+	+	+	+	+	+	+	+	+	+	+	+	+	+	+	+	+	+	+	+	+	+	+	+	+	phenylalanine-specific transport system; pheP [BEZ]
mwgecov2#0542	Z0716 [KSE]	Z0716,	b0577,	ECs0615,	+	+	+	+	+	+	+	+	+	+	+	+	+	+	+	+	+	+	+	+	+	+	+	+	+	+	+	+	+	+	-	+	putative transport; ybdG [BEZ]
mwgecov2#0543	ECS0616 [KSE]	Z0717,	b0578,	ECs0616,	+	+	+	+	+	+	+	+	+	+	+	+	+	+	+	+	+	+	+	+	+	+	+	+	+	+	+	+	+	+	+	+	oxygen-insensitive NAD(P)H nitroreductase; nfnB [BEZ]
mwgecov2#0544	ECS0617 [KSE]	Z0718,	b0579,	ECs0617,	+	+	+	+	+	+	+	+	+	+	+	+	+	+	+	+	+	+	+	+	+	+	+	+	+	+	+	+	+	+	+	+	orf, hypothetical protein; ybdF [BEZ]
mwgecov2#0545	ECS0618 [KSE]	Z0719,	b0580,	ECs0618,	+	+	+	+	+	+	+	+	+	+	+	+	+	+	+	+	+	+	+	+	+	+	+	+	+	+	+	+	+	+	-	+	orf, hypothetical protein; ybdJ [BEZ]
mwgecov2#0546	B0581 [KSE]	Z0720,	b0581,	ECs0619,	+	+	+	+	+	+	+	+	+	+	+	+	+	+	+	+	+	+	+	+	+	+	+	+	+	+	+	+	+	+	+	+	orf, hypothetical protein; ybdK [BEZ]
mwgecov2#0547	B0583 [KSE]	Z0723,	b0583,	ECs0622,	+	+	+	+	+	+	+	+	+	+	+	+	+	+	+	+	+	+	+	+	+	+	+	+	+	+	+	+	+	+	+	+	enterochelin synthetase, component D; entD [BEZ]
mwgecov2#0548	B0584 [KSE]	Z0724,	b0584,	ECs0623,	+	+	+	+	+	+	+	+	+	+	+	+	+	+	+	+	+	+	+	+	+	+	+	+	+	+	+	+	+	+	+	+	outer membrane receptor for ferric enterobactin (enterochelin) and colicins B and D; fepA [BEZ]
mwgecov2#0549	Z0725 [KSE]	Z0725,	b0585,	ECs0624,	+	+	+	+	+	+	+	+	+	+	+	+	+	+	+	+	+	+	+	+	+	+	-	-	+	+	+	+	+	+	-	+	enterochelin esterase; fes [BEZ]
mwgecov2#0550	ECS0625 [KSE]	Z0727,	b0586,	ECs0625,	+	+	+	+	+	+	+	+	+	+	+	+	+	+	+	+	+	+	+	+	+	+	+	+	+	+	+	+	+	+	+	+	ATP-dependent serine activating enzyme (may be part of enterobactin synthase as component F); entF [BEZ]
mwgecov2#0551	ECS0626 [KSE]	Z0728,	b0587,	ECs0626,	+	+	+	+	+	+	+	+	+	+	+	+	+	+	+	+	+	+	+	+	+	+	+	+	+	+	+	+	+	+	+	+	ferric enterobactin (enterochelin) transport; fepE [BEZ]
mwgecov2#0552	ECS0627 [KSE]	Z0729,	b0588,	ECs0627,	+	+	+	+	+	+	+	+	+	+	+	+	+	+	+	+	+	+	+	+	+	+	+	+	+	+	+	+	+	+	+	+	ATP-binding component of ferric enterobactin transport; fepC [BEZ]
mwgecov2#0553	B0589 [KSE]	Z0731,	b0589,	ECs0628,	+	+	+	+	+	+	+	+	+	+	+	+	+	+	+	+	+	+	+	+	+	+	+	+	+	+	+	+	+	+	-	+	ferric enterobactin transport protein; fepG [BEZ]
mwgecov2#0554	B0590 [KSE]	Z0732,	b0590,	ECs0629,	+	+	+	+	+	+	+	+	+	+	+	+	+	+	+	+	+	+	+	+	+	+	+	+	+	+	+	+	+	+	-	+	ferric enterobactin (enterochelin) transport; fepD [BEZ]
mwgecov2#0555	B0591 [KSE]	Z0733,	b0591,	ECs0630,	+	+	+	+	+	+	+	+	+	+	+	+	+	+	+	+	+	+	+	+	+	+	+	+	+	+	+	+	+	+	+	+	putative transport; ybdA [BEZ]
mwgecov2#0556	Z0734 [KSE]	Z0734,	b0592,	ECs0631,	+	+	+	-	-	+	+	+	+	+	+	+	+	+	+	+	+	+	+	+	+	+	+	+	+	+	+	+	+	+	+	+	ferric enterobactin (enterochelin) binding protein; periplasmic component; fepB [BEZ]
mwgecov2#0557	Z0735 [KSE]	Z0735,	b0593,	ECs0632,	+	+	+	+	+	+	+	+	+	+	+	+	+	+	+	+	+	+	+	+	+	+	+	+	+	+	+	+	+	+	+	+	isochorismate hydroxymutase 2, enterochelin biosynthesis; entC [BEZ]
mwgecov2#0558	B0594 [K]		b0594,	ECs0633,	+	-	-	+	-	-	+	-	-	-	-	+	-	-	-	+	-	-	-	-	-	+	-	-	-	-	-	-	-	+	+	-	2,3-dihydroxybenzoate-AMP ligase; entE [B]
mwgecov2#0559	ECS0634 [KSE]	Z0737,	b0595,	ECs0634,	+	+	+	+	+	+	+	+	+	+	+	+	+	+	+	+	+	+	+	+	+	+	+	+	+	+	+	+	+	-	+	+	2,3-dihydro-2,3-dihydroxybenzoate synthetase, isochroismatase; entB [BEZ]
mwgecov2#0560	ECS0635 [KSE]	Z0738,	b0596,	ECs0635,	+	+	+	+	+	+	+	+	-	+	+	+	+	+	+	+	-	+	+	+	-	+	+	+	+	+	+	+	+	+	-	+	2,3-dihydro-2,3-dihydroxybenzoate dehydrogenase, enterochelin biosynthesis; entA [BEZ]
mwgecov2#0561	ECS0636 [KSE]	Z0739,	b0597,	ECs0636,	+	+	+	+	+	+	+	+	+	+	+	+	+	+	+	+	+	+	+	+	+	+	+	+	+	+	+	+	+	+	+	+	orf, hypothetical protein; ybdB [BEZ]
mwgecov2#0562	B0598 [KSE]	Z0740,	b0598,	ECs0637,	+	+	+	+	+	+	+	+	+	+	+	+	+	+	+	+	+	+	+	+	+	+	+	+	+	+	+	+	+	+	+	+	carbon starvation protein; cstA [BEZ]
mwgecov2#0563	B0599 [KSE]	Z0742,	b0599,	ECs0638,	+	+	+	+	+	+	+	+	+	+	+	+	+	+	+	+	+	+	+	+	+	+	+	+	+	+	+	-	+	+	+	+	putative oxidoreductase; ybdH [BEZ]
mwgecov2#0564	Z0743 [KSE]	Z0743,	b0600,	ECs0639,	+	+	+	+	+	+	+	+	+	+	+	+	+	+	+	+	+	+	+	+	-	+	+	+	+	+	+	+	+	+	+	+	putative aminotransferase; ybdL [BEZ]
mwgecov2#0565	Z0744 [KSE]	Z0744,	b0601,	ECs0640,	+	+	+	+	+	+	+	+	+	+	+	+	+	+	+	+	+	+	+	+	+	+	+	+	+	+	+	+	+	+	+	+	orf, hypothetical protein; ybdM [BEZ]
mwgecov2#0566	B0602 [KSE]	Z0746,	b0602,	ECs0641,	+	+	+	+	+	+	+	+	+	+	+	+	+	+	+	+	+	+	+	+	+	+	+	+	+	+	+	+	+	+	-	+	orf, hypothetical protein; ybdN [BEZ]
mwgecov2#0567	B0603 [KSE]	Z0747,	b0603,	ECs0642,	+	+	+	+	+	+	+	+	+	+	+	+	+	+	+	+	+	+	+	+	+	+	+	+	+	+	+	+	+	+	+	+	putative transcriptional regulator LYSR-type; ybdO [BEZ]
mwgecov2#0568	ECS0643 [KSE]	Z0748,	b0604,	ECs0643,	+	+	+	+	+	+	+	+	+	+	+	+	+	+	+	+	+	+	+	+	+	+	+	+	+	+	+	+	+	+	+	+	thiol:disulfide interchange protein; dsbG [BEZ]
mwgecov2#0570	ECS0645 [KSE]	Z0750,	b0606,	ECs0645,	+	+	+	+	+	+	+	+	+	+	+	+	+	+	+	+	+	+	+	+	+	+	+	+	+	+	+	+	+	+	+	+	alkyl hydroperoxide reductase, F52a subunit; detoxification of hydroperoxides; ahpF [BEZ]
mwgecov2#0571	ECS0646 [KSE]	Z0751,	b0607,	ECs0646,	+	+	+	+	+	+	+	+	+	+	+	+	+	+	+	+	+	+	+	+	+	+	+	+	+	+	+	+	+	+	-	+	orf, hypothetical protein; ybdQ [BEZ]
mwgecov2#0572	Z0752 [KSE]	Z0752,	b0608,	ECs0647,	+	+	+	+	+	+	+	+	+	+	+	+	+	+	+	+	+	+	+	+	+	+	+	+	+	+	+	+	+	+	+	+	putative oxidoreductase; ybdR [BEZ]
mwgecov2#0573	Z0753 [KSE]	Z0754,	b0610,	ECs0649,	+	+	+	+	+	+	+	+	+	+	+	+	+	+	+	+	+	+	+	+	+	+	+	+	+	+	+	+	+	+	+	+	orf, hypothetical protein; b0609 [BEZ]
mwgecov2#0574	B0610 [KSE]	Z0754,	b0610,	ECs0649,	+	+	+	+	+	+	+	+	+	+	+	+	+	+	+	+	+	+	+	+	+	+	+	+	+	+	+	+	+	+	+	+	regulator of nucleoside diphosphate kinase; rnk [BEZ]
mwgecov2#0575	B0611 [KSE]	Z0755,	b0611,	ECs0650,	+	+	+	+	+	+	+	+	+	+	+	+	+	+	+	+	+	+	+	+	+	+	+	+	+	+	+	+	+	+	+	+	RNase I, cleaves phosphodiester bond between any two nucleotides; rna [BEZ]
mwgecov2#0576	B0612 [KSE]	Z0756,	b0612,	ECs0651,	+	+	+	+	+	+	+	+	+	+	+	+	+	+	+	+	+	+	+	+	+	+	+	+	+	+	+	+	+	+	+	+	putative a membrane protein; ybdS [BEZ]
mwgecov2#0577	ECS0652 [KSE]	Z0757,	b0613,	ECs0652,	+	+	+	+	+	+	+	+	+	+	+	+	+	+	+	+	+	+	+	+	+	+	+	+	+	+	+	+	+	+	+	+	orf, hypothetical protein; citG [BEZ]
mwgecov2#0578	ECS0653 [KSE]	Z0758,	b0614,	ECs0653,	+	+	+	+	+	+	+	+	+	+	+	+	+	+	+	+	+	+	+	+	+	+	+	+	+	+	+	+	+	+	+	+	orf, hypothetical protein; ybdU [BEZ]
mwgecov2#0579	ECS0654 [KSE]	Z0759,	b0615,	ECs0654,	+	+	+	+	+	+	+	+	+	+	+	+	+	+	+	+	+	+	+	+	+	+	+	+	+	+	+	+	+	+	+	+	citrate lyase alpha chain; citF [BEZ]
mwgecov2#0580	ECS0655 [KSE]	Z0760,	b0616,	ECs0655,	+	+	+	+	+	+	+	+	+	+	+	+	+	+	+	+	+	+	+	+	+	+	+	+	+	+	+	+	+	+	+	+	citrate lyase beta chain (acyl lyase subunit); citE [BEZ]
mwgecov2#0581	Z0761 [KSE]	Z0761,	b0617,	ECs0656,	+	+	-	+	+	+	+	+	+	+	+	+	+	+	+	+	+	+	+	+	+	+	+	+	+	+	+	+	+	+	+	+	citrate lyase acyl carrier protein (gamma chain); citD [BEZ]
mwgecov2#0582	Z0762 [KSE]	Z0762,	b0618,	ECs0657,	+	+	+	+	+	+	+	+	+	+	+	+	+	+	+	+	+	+	+	+	+	+	+	+	+	+	+	+	+	+	+	-	citrate lyase synthetase (citrate (pro-3S)-lyase ligase; citC [BEZ]
mwgecov2#0583	B0619 [KSE]	Z0764,	b0619,	ECs0658,	+	+	+	+	+	+	+	+	+	+	+	+	+	+	+	+	+	+	+	+	+	+	+	+	+	+	+	+	+	+	+	+	putative sensor-type protein; citA [BEZ]
mwgecov2#0584	B0620 [KSE]	Z0765,	b0620,	ECs0659,	+	+	+	+	+	+	+	+	+	+	+	+	+	+	+	+	+	+	+	+	+	+	+	+	+	+	+	+	+	+	+	+	sequence similarity to Shigella regulator; citB [BEZ]
mwgecov2#0585	B0621 [KSE]	Z0766,	b0621,	ECs0660,	+	+	+	+	+	+	+	+	+	+	+	+	+	+	+	+	+	+	+	+	+	+	+	+	+	+	+	+	+	+	+	+	transport of dicarboxylates; dcuC [BEZ]
mwgecov2#0586	ECS0661 [KSE]	Z0767,	b0622,	ECs0661,	+	+	+	+	+	+	+	+	-	+	+	+	+	+	+	+	-	+	+	+	-	+	+	+	+	+	+	+	+	+	-	+	orf, hypothetical protein; crcA [BEZ]
mwgecov2#0587	Z0769 [KSE]	Z0769,	b0623,	ECs0662,	+	+	+	+	+	+	+	+	+	+	+	+	+	+	+	+	+	+	+	+	+	+	+	+	+	+	+	+	+	+	+	+	cold shock protein; cspE [BEZ]
mwgecov2#0588	Z0770 [KSE]	Z0770,	b0624,	ECs0663,	+	+	+	+	+	+	+	+	+	+	+	+	+	+	+	+	+	+	+	+	+	+	+	+	+	+	+	+	+	+	+	+	orf, hypothetical protein; crcB [BEZ]
mwgecov2#0589	ECS0664 [KS]	IR Z0770 Z0771,	b0625,	ECs0664,	+	+	+	+	+	+	+	+	+	+	+	+	+	+	+	+	+	+	+	+	+	+	+	+	+	+	+	+	+	+	+	+	orf, hypothetical protein; ybeH [BE]
mwgecov2#0590	B0626 [KSE]	Z0771,	b0626,	ECs0664,	+	+	+	+	+	+	+	+	+	+	+	+	+	+	+	+	+	+	+	+	+	+	+	+	+	+	+	+	+	+	+	+	putative amidase; ybeM [BEZ]
mwgecov2#0591	B0627 [KSE]	Z0772,	b0627,	ECs0665,	+	+	+	+	+	+	+	+	+	+	+	+	+	+	+	+	+	+	+	+	+	+	+	+	+	+	+	+	+	+	+	+	orf, hypothetical protein; ybeC [BEZ]
mwgecov2#0592	B0628 [KSE]	Z0773,	b0628,	ECs0666,	+	+	+	+	+	+	+	+	+	+	+	+	+	+	+	+	+	+	+	+	+	+	+	+	+	+	+	+	+	+	+	+	lipoate synthesis, sulfur insertion?; lipA [BEZ]
mwgecov2#0593	B0629 [KSE]	Z0774,	b0629,	ECs0667,	+	+	+	+	+	+	+	+	+	+	+	+	+	+	+	+	+	+	+	+	+	+	+	+	+	+	+	+	+	+	+	+	putative transcriptional regulator LYSR-type; ybeF [BEZ]
mwgecov2#0594	B0630 [KSE]	Z0775,	b0630,	ECs0668,	+	+	+	+	+	+	+	+	+	+	+	+	+	+	+	+	+	+	+	+	+	+	+	+	+	+	+	+	+	+	+	+	protein of lipoate biosynthesis; lipB [BEZ]
mwgecov2#0595	ECS0669 [KSE]	Z0776,	b0631,	ECs0669,	+	+	+	+	+	+	+	+	+	+	+	+	+	+	+	+	+	+	+	+	+	+	+	+	+	+	+	+	+	+	+	+	orf, hypothetical protein; ybeD [BEZ]
mwgecov2#0596	ECS0670 [KSE]	Z0777,	b0632,	ECs0670,	+	+	+	+	+	+	+	+	+	+	+	+	+	+	+	+	+	+	+	+	+	+	+	+	+	+	+	+	+	+	+	+	D-alanyl-D-alanine carboxypeptidase, fraction A; penicillin-binding protein 5; dacA [BEZ]
mwgecov2#0597	Z0778 [KSE]	Z0778,	b0633,	ECs0671,	+	+	+	+	+	+	+	+	+	+	+	+	+	+	+	+	+	+	+	+	+	+	+	+	+	+	+	+	+	+	+	+	a minor lipoprotein; rlpA [BEZ]
mwgecov2#0598	Z0780 [KSE]	Z0780,	b0634,	ECs0672,	+	+	+	+	+	+	+	+	+	+	+	+	+	+	+	+	+	+	+	+	+	+	+	+	+	+	+	+	+	+	+	-	rod shape-determining membrane protein; sensitivity to radiation and drugs; mrdB [BEZ]
mwgecov2#0599	B0635 [KSE]	Z0781,	b0635,	ECs0673,	+	+	+	+	+	+	+	+	+	+	+	+	+	+	+	+	+	+	+	+	+	+	+	+	+	+	+	+	+	+	+	+	cell elongation, e phase; peptidoglycan synthetase; penicillin-binding protein 2; mrdA [BEZ]
mwgecov2#0600	B0636 [KSE]	Z0782,	b0636,	ECs0674,	+	+	+	+	+	+	+	+	+	+	+	+	+	+	+	+	+	+	+	+	+	+	+	+	+	+	+	+	+	+	+	+	orf, hypothetical protein; ybeA [BEZ]
mwgecov2#0601	B0637 [KSE]	Z0783,	b0637,	ECs0675,	+	+	+	+	+	+	+	+	+	+	+	+	+	+	+	+	+	+	+	+	+	+	+	+	+	+	+	+	+	+	+	+	orf, hypothetical protein; ybeB [BEZ]
mwgecov2#0602	B0638 [KSE]	Z0785,	b0638,	ECs0676,	+	+	+	+	+	+	+	+	+	+	+	+	+	+	+	+	+	+	+	+	+	+	+	+	+	+	+	+	+	+	+	+	homolog of Salmonella cobC, a phosphohistidine protein; phpB [BEZ]
mwgecov2#0603	B0639 [KSE]	Z0786,	b0639,	ECs0677,	+	+	+	+	+	+	+	+	+	+	+	+	+	+	+	+	+	+	+	+	+	+	+	+	+	+	+	-	-	+	+	+	orf, hypothetical protein; ybeN [BEZ]
mwgecov2#0604	Z0787 [KSE]	Z0787,	b0640,	ECs0678,	+	+	+	+	+	+	+	+	+	+	+	+	+	+	+	+	+	+	+	+	+	+	+	+	+	+	+	+	+	+	+	+	DNA polymerase III, delta subunit; holA [BEZ]
mwgecov2#0605	ECS0679 [KSE]	Z0788,	b0641,	ECs0679,	+	+	+	+	+	+	+	+	+	+	+	+	+	+	+	+	+	+	+	+	+	+	+	+	+	+	+	+	+	+	+	+	a minor lipoprotein; rlpB [BEZ]
mwgecov2#0606	ECS0680 [KSE]	Z0789,	b0642,	ECs0680,	+	+	+	+	+	+	+	+	+	+	+	+	+	+	+	+	+	+	+	+	+	+	+	+	+	+	+	+	+	+	+	+	leucine tRNA synthetase; leuS [BEZ]
mwgecov2#0607	Z0790 [KSE]	Z0790,	b0643,	ECs0681,	+	+	+	+	+	+	+	+	+	+	+	+	+	+	+	+	+	+	+	+	+	+	+	+	+	+	+	+	+	+	+	+	putative alpha helical protein; ybeL [BEZ]
mwgecov2#0608	B0644 [K]	IR Z0791 Z0793,	b0644,	IR ECs0682 ECs0683,	+	+	+	+	+	+	+	+	+	+	+	+	+	+	+	+	-	+	-	+	+	+	-	-	+	+	-	-	-	+	+	-	orf, hypothetical protein; ybeQ [B]
mwgecov2#0609	B0645 [KSE]	Z0794,	b0645,	ECs0683,	+	+	+	+	+	+	+	+	+	+	+	+	+	+	+	+	+	+	+	+	+	+	+	+	+	+	+	+	+	+	+	+	orf, hypothetical protein; ybeR [BEZ]
mwgecov2#0610	B0646 [KSE]	Z0795,	b0646,	ECs0684,	+	+	+	+	+	+	+	+	+	+	+	+	+	+	+	+	+	+	+	+	+	+	+	+	+	+	+	+	+	+	+	-	putative enzyme of polynucleotide modification; ybeS [BEZ]
mwgecov2#0611	Z0796 [KSE]	Z0796,	b0647,	ECs0685,	+	+	+	+	+	+	+	+	+	+	+	+	+	+	+	+	+	+	+	+	+	+	+	+	+	+	+	+	+	+	+	+	orf, hypothetical protein; ybeT [BEZ]
mwgecov2#0612	Z0797 [KSE]	Z0797,	b0648,	ECs0686,	+	+	+	+	+	+	+	+	+	+	+	+	+	+	+	+	+	+	+	+	+	+	+	+	+	+	+	+	+	+	+	+	putative tRNA ligase; ybeU [BEZ]
mwgecov2#0613	B0649 [K]	IR Z0797 Z0800,	b0649,	IR ECs0687 ECs0688,	+	+	+	+	+	+	+	+	+	+	+	+	+	+	+	+	+	+	+	+	+	+	+	+	+	+	+	+	+	+	+	+	orf, hypothetical protein; ybeV [B]
mwgecov2#0614	Z0800 [KSE]	Z0800,	b0650,	ECs0689,	+	+	+	+	+	+	+	+	+	+	+	+	+	+	+	+	+	+	+	+	+	+	+	+	+	+	+	+	+	+	+	+	putative dnaK protein; ybeW [BEZ]
mwgecov2#0615	ECS0690 [KSE]	Z0801,	b0651,	ECs0690,	+	+	+	+	+	+	+	+	+	+	+	+	+	+	+	+	+	+	+	+	+	+	+	+	+	+	+	+	+	+	+	+	putative tRNA synthetase; ybeK [BEZ]
mwgecov2#0616	B0652 [K]		b0652,		+	-	-	-	+	+	+	-	-	+	-	-	-	-	-	-	-	-	-	-	-	-	-	-	-	-	-	-	-	+	+	-	ATP-binding protein of glutamate/aspartate transport system; gltL [B]
mwgecov2#0617	B0653 [KSE]	Z0803,	b0653,	ECs0692,	+	+	+	+	+	+	+	+	+	+	+	+	+	+	+	+	+	+	+	+	+	+	+	+	+	+	+	+	+	+	+	+	glutamate/aspartate transport system permease; gltK [BEZ]
mwgecov2#0618	B0654 [KSE]	Z0804,	b0654,	ECs0693,	+	+	+	+	+	+	+	+	+	+	+	+	+	+	+	+	+	+	+	+	+	+	+	+	+	+	+	+	+	+	+	+	glutamate/aspartate transport system permease; gltJ [BEZ]
mwgecov2#0619	B0655 [KSE]	Z0805,	b0655,	ECs0694,	+	+	+	+	+	+	+	+	+	+	+	+	+	+	+	+	+	+	+	+	+	+	+	+	+	+	+	-	+	+	+	-	putative periplasmic binding transport protein; ybeJ [BEZ]
mwgecov2#0620	Z0806 [KSE]	Z0806,	b0657,	ECs0695,	+	+	+	+	+	+	+	+	+	+	+	+	+	+	+	+	-	+	+	+	+	+	+	+	+	+	-	-	-	+	+	-	apolipoprotein N-acyltransferase, copper homeostasis protein, inner membrane; lnt [BEZ]
mwgecov2#0621	ECS0696 [KSE]	Z0807,	b0658,	ECs0696,	+	+	+	+	+	+	+	+	+	+	+	+	+	+	+	+	+	+	+	+	+	+	+	+	+	+	+	-	+	+	+	-	putative transport protein; ybeX [BEZ]
mwgecov2#0622	ECS0697 [KSE]	Z0808,	b0659,	ECs0697,	+	+	+	+	+	+	+	+	+	+	+	+	+	+	+	+	+	+	+	+	+	+	+	+	+	+	+	+	+	+	+	+	orf, hypothetical protein; ybeY [BEZ]
mwgecov2#0623	ECS0698 [KSE]	Z0809,	b0660,	ECs0698,	+	+	+	+	+	+	+	+	+	+	+	+	+	+	+	+	+	+	+	+	+	+	+	+	+	+	+	+	+	+	+	+	putative ATP-binding protein in pho regulon; ybeZ [BEZ]
mwgecov2#0624	Z0810 [KSE]	Z0810,	b0661,	ECs0699,	+	+	+	-	+	+	+	+	+	+	+	+	+	+	+	+	+	+	+	+	+	+	+	+	+	+	+	+	+	+	+	+	orf, hypothetical protein; yleA [BEZ]
mwgecov2#0625	B0662 [KSE]	Z0811,	b0662,	ECs0700,	+	+	+	+	+	+	+	+	+	+	+	+	+	+	+	+	+	+	+	+	+	+	+	+	+	+	+	+	+	+	+	+	orf, hypothetical protein; yleB [BEZ]
mwgecov2#0626	B0663 [KS]	Z0814,	b0665,	ECs5385,	+	-	+	-	+	+	+	-	-	-	-	+	-	+	+	+	-	-	+	+	-	+	+	+	+	-	-	-	-	+	+	-	putative RNA; b0663 [BE]
mwgecov2#0627	ECS0702 [KS]	Z0816,	b0668,	ECs5387,	+	-	-	+	+	-	-	-	-	-	-	-	-	+	+	+	-	-	+	-	-	-	+	+	+	-	-	-	-	+	-	-	putative RNA; b0667 [BE]
mwgecov2#0628	B0671 [K]		b0673,		+	-	-	+	+	-	-	-	-	-	-	-	-	+	+	+	-	-	+	-	-	-	+	+	+	-	-	-	-	+	-	-	putative RNA; b0671 [B]
mwgecov2#0629	B0674 [KSE]	Z0821,	b0674,	ECs0704,	+	+	+	+	+	+	+	+	+	+	+	+	+	+	+	+	+	+	+	+	-	+	+	+	+	+	+	+	-	-	+	+	asparagine synthetase B; asnB [BEZ]
mwgecov2#0630	B0675 [KSE]	Z0822,	b0675,	ECs0705,	+	+	+	+	+	+	+	+	+	+	+	+	+	+	+	+	+	+	+	+	+	+	+	+	+	+	+	+	+	+	+	+	N-acetylglucosamine metabolism; nagD [BEZ]
mwgecov2#0631	ECS0706 [KSE]	Z0823,	b0676,	ECs0706,	+	+	+	+	+	+	+	+	+	+	+	+	+	+	+	+	+	+	+	+	+	+	+	+	+	+	+	+	+	+	+	+	transcriptional repressor of nag (N-acetylglucosamine) operon; nagC [BEZ]
mwgecov2#0632	Z0824 [KSE]	Z0824,	b0677,	ECs0707,	+	+	+	+	+	+	+	+	+	+	+	+	+	+	+	+	+	+	+	+	+	+	+	+	+	+	+	+	+	+	+	+	N-acetylglucosamine-6-phosphate deacetylase; nagA [BEZ]
mwgecov2#0633	Z0825 [KSE]	Z0825,	b0678,	ECs0708,	+	+	+	+	+	+	+	+	+	+	+	+	+	+	+	+	+	+	+	+	+	+	+	+	+	+	+	+	+	+	+	+	glucosamine-6-phosphate deaminase; nagB [BEZ]
mwgecov2#0634	B0679 [KSE]	Z0826,	b0679,	ECs0709,	+	+	+	+	+	+	+	+	+	+	+	+	+	+	+	+	+	+	+	+	+	+	+	+	+	+	+	+	+	+	+	+	PTS system, N-acetylglucosamine-specific enzyme IIABC; nagE [BEZ]
mwgecov2#0635	B0680 [KSE]	Z0827,	b0680,	ECs0710,	+	+	+	+	+	+	+	+	+	+	+	+	+	+	+	+	+	+	+	+	+	+	+	+	+	+	+	+	+	+	+	+	glutamine tRNA synthetase; glnS [BEZ]
mwgecov2#0636	B0681 [KSE]	Z0828,	b0681,	IR ECs0711 ECs0712,	+	+	+	+	+	+	+	+	+	+	+	+	+	+	+	+	+	+	+	+	+	+	+	+	+	+	+	+	+	+	+	+	orf, hypothetical protein; ybfM [BEZ]
mwgecov2#0637	B0683 [KSE]	Z0831,	b0683,	ECs0714,	+	+	+	+	+	+	+	+	+	+	+	+	+	+	+	+	+	+	+	+	+	+	+	+	+	+	+	+	+	+	+	+	negative regulator; fur [BEZ]
mwgecov2#0638	ECS0715 [KSE]	Z0832,	b0684,	ECs0715,	+	+	+	+	+	+	+	+	+	+	+	+	+	+	+	+	+	+	+	+	+	+	+	+	+	+	+	+	+	+	+	+	flavodoxin 1; fldA [BEZ]
mwgecov2#0640	Z0835 [KSE]	Z0835,	b0686,	ECs0717,	+	+	+	+	+	+	+	+	+	+	+	+	+	+	+	+	+	+	+	+	+	+	+	+	+	+	+	+	+	+	+	-	orf, hypothetical protein; ybfF [BEZ]
mwgecov2#0641	Z0836 [KSE]	Z0836,	b0687,	ECs0718,	+	-	-	+	-	+	+	-	-	-	+	+	-	+	+	+	+	-	-	+	-	-	+	+	+	+	+	+	+	+	-	+	negative modulator of initiation of replication; seqA [BEZ]
mwgecov2#0643	B0689 [K]		b0689,		+	-	-	+	-	-	-	-	-	-	-	-	-	-	-	-	-	-	-	+	-	-	-	-	-	-	-	-	-	-	-	-	putative pectinase; ybfP [B]
mwgecov2#0644	B0690 [K]		b0690,		+	-	-	-	-	-	-	-	-	-	-	-	-	-	-	-	-	-	-	-	-	-	-	-	-	-	-	-	-	-	-	-	orf, hypothetical protein; ybfG [B]
mwgecov2#0645	B0691 [K]		b0691,		+	-	-	-	-	-	-	-	-	-	-	-	-	-	-	-	-	-	-	-	-	-	-	-	-	-	-	-	-	-	-	-	orf, hypothetical protein; ybfH [B]
mwgecov2#0646	B0692 [KSE]	Z0838,	b0692,	ECs0720,	+	+	+	+	+	+	+	-	-	+	+	+	+	+	+	+	-	-	+	+	+	+	+	+	-	+	-	-	-	-	-	-	putrescine transport protein; potE [BEZ]
mwgecov2#0647	B0693 [K]		b0693,		+	-	-	+	-	-	-	-	-	-	-	-	-	-	-	-	-	-	-	+	-	-	-	-	-	-	-	-	-	-	-	-	ornithine decarboxylase isozyme, inducible; speF [B]
mwgecov2#0648	B0694 [KSE]	Z0841,	b0694, IR b0691 b0692	ECs0722,	+	+	+	+	+	+	+	+	+	+	+	+	+	+	+	+	+	+	+	+	+	+	+	+	+	+	+	-	+	+	+	+	regulator of kdp operon (transcriptional effector); kdpE [BEZ]
mwgecov2#0649	Z0842 [KSE]	Z0842,	b0695,	ECs0723,	+	+	+	+	+	+	+	+	+	+	+	+	+	+	+	+	+	+	+	+	+	+	+	+	+	+	+	+	+	+	-	+	sensor for high-affinity potassium transport system; kdpD [BEZ]
mwgecov2#0650	B0697 [KSE]	Z0844,	b0697,	ECs0725,	+	+	+	+	+	+	+	+	+	+	+	+	+	+	+	+	+	+	+	+	+	+	+	+	+	+	+	+	+	+	+	+	ATPase of high-affinity potassium transport system, B chain; kdpB [BEZ]
mwgecov2#0651	B0698 [KSE]	Z0845,	b0698,	ECs0726,	+	+	+	+	+	+	+	+	+	+	+	+	+	+	+	+	+	+	+	+	+	+	+	+	+	+	+	-	-	+	+	+	ATPase of high-affinity potassium transport system, A chain; kdpA [BEZ]
mwgecov2#0652	B0699 [KSE]	Z0846,	b0699,	ECs0728,	+	+	+	+	+	+	+	+	+	+	+	+	+	+	+	+	+	+	+	+	+	+	+	+	+	+	+	+	+	+	+	+	orf, hypothetical protein; ybfA [BEZ]
mwgecov2#0653	B0700 [KE]	Z0847,	b0700,		+	-	-	+	+	+	-	-	-	-	-	+	-	+	+	-	-	-	-	-	-	+	+	+	-	-	-	-	-	+	-	+	rhsC protein in rhs element; rhsC [BZ]
mwgecov2#0654	B0701 [KE]	Z0848,	b0701,		+	-	-	-	-	+	-	-	-	-	-	+	-	+	-	-	-	-	-	-	-	-	-	-	-	-	-	-	-	-	-	-	rhsC protein in rhs element; rhsC [BZ]
mwgecov2#0655	Z0851 [KSE]	Z0851,	b0703,	ECs0729,	+	+	+	+	+	+	+	+	+	+	+	+	+	+	+	+	+	+	+	+	+	+	+	+	+	+	+	+	+	+	+	+	orf, hypothetical protein; b0703 [BEZ]
mwgecov2#0656	Z0853 [KSE]	Z0853,	b0704,	ECs0730,	+	+	+	+	+	+	+	+	+	+	+	+	+	+	+	+	+	+	+	+	+	+	+	+	+	+	+	+	+	+	+	+	orf, hypothetical protein; ybfC [BEZ]
mwgecov2#0657	ECS0602 [KSE]	Z0700, Z0857	b0706, b3484	ECs0602, ECs0731	+	+	+	+	+	+	+	+	+	+	+	+	+	+	+	+	+	+	+	+	+	+	+	+	+	+	+	+	+	+	+	+	putative DNA ligase; ybfD [BEZ]
mwgecov2#0658	B0707 [KSE]	Z0858,	b0707,	ECs0732,	+	+	+	+	+	+	+	+	+	+	+	+	+	+	+	+	+	+	+	+	+	+	+	+	+	+	+	+	+	+	+	+	orf, hypothetical protein; ybgA [BEZ]
mwgecov2#0659	Z0859 [KSE]	Z0859,	b0708,	ECs0733,	+	+	+	+	+	+	+	+	+	+	+	+	+	+	+	+	+	+	+	+	+	+	+	+	+	+	+	+	+	+	+	+	deoxyribodipyrimidine photolyase (photoreactivation); phrB [BEZ]
mwgecov2#0660	Z0860 [KSE]	Z0860,	b0709,	ECs0734,	+	+	+	+	+	+	+	+	+	+	+	+	+	+	+	+	+	+	+	+	+	+	+	+	+	+	+	+	+	+	+	+	putative transport protein; ybgH [BEZ]
mwgecov2#0661	Z0861 [KSE]	Z0861,	b0710,	ECs0735,	+	+	+	+	+	+	+	+	+	+	+	+	+	+	+	+	+	+	+	+	+	+	+	+	+	+	+	+	+	+	+	+	orf, hypothetical protein; ybgI [BEZ]
mwgecov2#0662	Z0862 [KSE]	Z0862,	b0711,	ECs0736,	+	+	+	+	+	+	+	+	+	+	+	+	+	+	+	+	+	+	+	+	+	+	+	+	+	+	+	-	+	+	+	-	putative carboxylase; ybgJ [BEZ]
mwgecov2#0663	Z0863 [KSE]	Z0863,	b0712,	ECs0737,	+	+	+	+	+	+	+	+	+	+	+	+	+	+	+	+	+	+	+	+	+	+	+	+	+	+	+	+	+	+	+	+	putative carboxylase; ybgK [BEZ]
mwgecov2#0664	Z0864 [KSE]	Z0864,	b0713,	ECs0738,	+	+	+	+	+	+	+	+	+	+	+	+	+	+	+	+	+	+	+	+	+	+	+	+	+	+	+	+	+	+	+	+	putative lactam utilization protein; ybgL [BEZ]
mwgecov2#0665	Z0865 [KSE]	Z0865,	b0714,	ECs0739,	+	+	+	+	+	+	+	+	+	+	+	+	+	+	+	+	+	+	+	+	+	+	+	+	+	+	+	+	+	+	-	+	endonuclease VIII and DNA N-glycosylase with an AP lyase activity; nei [BEZ]
mwgecov2#0666	ECS0740 [KSE]	Z0867,	b0715,	ECs0740,	+	+	+	+	+	+	+	+	+	+	+	+	+	+	+	+	+	+	+	+	+	+	+	+	+	+	+	+	+	+	-	+	putative transport protein; abrB [BEZ]
mwgecov2#0667	B0716 [K]		b0716,		+	-	-	-	-	-	-	-	-	-	-	-	-	-	-	-	-	-	-	-	-	-	-	-	-	-	-	-	-	-	-	-	orf, hypothetical protein; ybgO [B]
mwgecov2#0668	B0717 [K]		b0717,		+	-	-	+	-	-	-	-	-	-	-	-	-	-	-	-	-	-	-	-	-	-	-	+	-	-	-	-	-	-	-	-	putative chaperone; ybgP [B]
mwgecov2#0669	B0718 [K]		b0718,		+	-	-	-	-	-	-	-	-	-	-	-	-	-	-	-	-	-	-	-	-	+	-	+	-	-	-	-	-	-	-	-	putative outer membrane protein; ybgQ [B]
mwgecov2#0670	B0719 [K]		b0719,		+	-	-	-	-	-	-	-	-	-	-	-	-	-	-	-	-	-	-	-	-	-	-	-	-	-	-	-	-	-	-	-	putative fimbrial-like protein; ybgD [B]
mwgecov2#0671	ECS0745 [KSE]	Z0873,	b0720,	ECs0745,	+	+	+	+	+	+	+	+	+	+	+	+	+	+	+	+	+	+	+	+	+	+	+	+	+	+	+	+	+	+	+	+	citrate synthase; gltA [BEZ]
mwgecov2#0672	ECS0746 [KSE]	Z0876,	b0722,	ECs0747,	+	+	+	+	+	+	+	+	+	+	+	+	+	+	+	+	+	+	+	+	+	+	+	+	+	+	+	+	+	+	+	+	succinate dehydrogenase, cytochrome b556; sdhC [BEZ]
mwgecov2#0673	ECS0747 [KSE]	Z0876,	b0722,	ECs0747,	+	+	+	+	+	+	+	+	+	+	+	+	+	+	+	+	+	+	+	+	+	+	+	+	+	+	+	+	+	+	+	+	succinate dehydrogenase, hydrophobic subunit; sdhD [BEZ]
mwgecov2#0674	Z0877 [KSE]	Z0877,	b0723,	ECs0748,	+	+	+	+	+	+	+	+	+	+	+	+	+	+	+	+	+	+	+	+	+	+	+	+	+	+	+	+	+	+	+	+	succinate dehydrogenase, flavoprotein subunit; sdhA [BEZ]
mwgecov2#0675	Z0878 [KSE]	Z0878,	b0724,	ECs0749,	+	+	+	+	+	+	+	+	+	+	+	+	+	+	+	+	+	+	+	+	+	+	+	+	+	+	+	+	+	+	+	+	succinate dehydrogenase, iron sulfur protein; sdhB [BEZ]
mwgecov2#0676	B0725 [KSE]	Z0879,	b0725,	ECs0750,	+	+	+	+	+	+	+	+	+	+	-	+	+	+	+	+	+	+	+	+	+	+	+	+	+	+	+	+	+	+	+	+	orf, hypothetical protein; b0725 [BEZ]
mwgecov2#0677	ECS0751 [KSE]	Z0880,	b0726,	ECs0751,	+	+	+	+	+	+	+	+	+	+	+	+	+	+	+	+	+	+	+	+	+	+	+	+	+	+	+	+	+	+	+	+	2-oxoglutarate dehydrogenase (decarboxylase component); sucA [BEZ]
mwgecov2#0678	ECS0752 [KSE]	Z0881,	b0727,	ECs0752,	+	+	+	+	+	+	+	+	+	+	+	+	+	+	+	+	+	+	+	+	+	+	+	+	+	+	+	-	-	+	+	+	2-oxoglutarate dehydrogenase (dihydrolipoyltranssuccinase E2 component); sucB [BEZ]
mwgecov2#0679	ECS0753 [KSE]	Z0882,	b0728,	ECs0753,	+	+	+	+	+	+	+	+	+	+	+	+	+	+	+	+	+	+	+	+	+	+	+	+	+	+	+	+	+	+	+	+	succinyl-CoA synthetase, beta subunit; sucC [BEZ]
mwgecov2#0680	ECS0754 [KSE]	Z0883,	b0729,	ECs0754,	+	+	+	+	+	+	+	+	+	+	+	+	+	+	+	+	+	+	+	+	+	+	+	+	+	+	+	+	+	+	+	+	succinyl-CoA synthetase, alpha subunit; sucD [BEZ]
mwgecov2#0681	B0730 [K]		b0730,		+	-	-	-	-	-	-	-	-	-	-	-	-	-	-	-	-	-	-	-	-	-	-	-	-	-	-	-	-	-	-	-	transcriptional regulator of succinylCoA synthetase operon; farR [B]
mwgecov2#0682	B0731 [K]		b0731,		+	+	-	-	-	-	-	-	-	-	-	-	-	-	-	-	-	-	-	-	-	+	-	-	-	-	-	-	-	-	-	-	protein modification enzyme, induction of ompC; hrsA [B]
mwgecov2#0683	B0732 [K]		b0732,		+	-	-	-	-	-	-	-	-	-	-	-	-	-	-	-	-	-	-	-	-	-	-	-	-	-	-	-	-	-	-	-	putative sugar hydrolase; ybgG [B]
mwgecov2#0684	ECS0768 [KSE]	Z0900,	b0733,	ECs0768,	+	+	+	+	+	+	+	+	+	+	+	+	+	+	+	+	+	+	+	+	+	+	+	+	+	+	+	+	+	+	+	+	cytochrome d terminal oxidase, polypeptide subunit I; cydA [BEZ]
mwgecov2#0685	B0734 [KSE]	Z0901,	b0734,	ECs0769,	+	+	+	+	+	+	+	+	+	+	+	+	+	+	+	+	+	+	+	+	+	+	+	+	+	+	+	+	+	+	+	+	cytochrome d terminal oxidase polypeptide subunit II; cydB [BEZ]
mwgecov2#0686	ECS0770 [KSE]	Z0903,	b0735,	ECs0770,	+	+	+	+	+	+	+	+	+	+	+	+	+	+	+	+	+	+	+	+	+	+	+	+	+	+	+	+	+	+	+	+	orf, hypothetical protein; ybgE [BEZ]
mwgecov2#0687	ECS0771 [KSE]	Z0904,	b0736,	ECs0771,	+	+	+	+	+	+	+	+	+	+	+	+	+	+	+	+	+	+	+	+	+	+	+	+	+	+	+	+	+	+	+	+	orf, hypothetical protein; ybgC [BEZ]
mwgecov2#0688	Z0905 [KSE]	Z0905,	b0737,	ECs0772,	+	+	+	+	+	+	+	+	+	+	+	+	+	+	+	+	+	+	+	+	+	+	+	+	+	+	+	+	+	+	+	+	inner membrane protein, membrane-spanning, maintains integrity of cell envelope; tolerance to group A colicins; tolQ [BEZ]
mwgecov2#0689	Z0906 [KSE]	Z0906,	b0738,	ECs0773,	+	+	+	+	+	+	+	+	+	+	+	+	+	+	+	+	+	+	+	+	+	+	+	+	+	+	+	+	+	+	+	+	putative inner membrane protein, involved in the tonB-independent uptake of group A colicins; tolR [BEZ]
mwgecov2#0690	B0739 [K]		b0739,		+	-	-	-	+	-	-	-	-	-	+	-	-	+	-	-	-	-	-	-	-	-	-	-	-	-	-	-	-	-	-	-	membrane spanning protein, required for outer membrane integrity; tolA [B]
mwgecov2#0691	Z0908 [KSE]	Z0908,	b0740,	ECs0775,	+	+	+	+	+	+	+	+	+	+	+	+	+	+	+	+	+	+	+	+	+	+	+	+	+	+	+	+	+	+	+	+	periplasmic protein involved in the tonb-independent uptake of group A colicins; tolB [BEZ]
mwgecov2#0692	Z0909 [KSE]	Z0909,	b0741,	ECs0776,	+	+	+	+	+	+	+	+	+	+	+	+	+	+	+	+	+	+	+	+	+	+	+	+	+	+	+	+	+	+	+	+	peptidoglycan-associated lipoprotein; pal [BEZ]
mwgecov2#0693	ECS0777 [KSE]	Z0910,	b0742,	ECs0777,	+	-	-	+	+	+	+	+	+	-	+	+	+	+	+	+	-	+	-	+	+	+	+	+	+	+	+	+	+	+	+	+	orf, hypothetical protein; ybgF [BEZ]
mwgecov2#0694	ECS0778 [KSE]	Z0919,	b0750,	ECs0778,	+	+	+	+	+	+	+	+	+	+	+	+	+	+	+	+	+	+	+	+	+	+	+	+	+	+	+	+	+	+	+	+	quinolinate synthetase, A protein; nadA [BEZ]
mwgecov2#0695	ECS0779 [KSE]	Z0920,	b0751,	ECs0779,	+	+	+	+	+	+	+	+	+	+	+	+	+	+	+	+	+	+	+	+	+	+	+	+	+	+	+	+	+	+	+	+	required for NMN transport; pnuC [BEZ]
mwgecov2#0696	B0752 [KSE]	Z0922,	b0752,	ECs0780,	+	+	+	+	+	+	+	+	+	+	+	+	+	+	+	+	+	+	+	+	+	+	+	+	+	+	+	+	+	+	+	+	putative transport system permease protein; ybgR [BEZ]
mwgecov2#0697	Z0923 [KSE]	Z0923,	b0753,	ECs0781,	+	+	+	+	+	+	+	+	+	+	+	+	+	+	+	+	+	+	+	+	+	+	+	+	+	+	+	+	+	+	+	+	putative homeobox protein; b0753 [BEZ]
mwgecov2#0698	Z0924 [KSE]	Z0924,	b0754,	ECs0782,	+	+	+	+	+	+	+	+	+	+	+	+	+	+	+	+	+	+	+	+	+	+	+	+	+	+	+	+	+	+	+	+	3-deoxy-D-arabinoheptulosonate-7-phosphate synthase (DAHP synthetase, phenylalanine repressible); aroG [BEZ]
mwgecov2#0699	Z0925 [KSE]	Z0925,	b0755,	ECs0783,	+	+	+	+	+	+	+	+	+	+	+	+	+	+	+	+	+	+	+	+	+	+	+	+	+	+	+	+	+	+	+	+	phosphoglyceromutase 1; gpmA [BEZ]
mwgecov2#0700	Z0926 [KSE]	Z0926,	b0756,	ECs0784,	+	+	+	+	+	+	+	+	+	+	+	+	+	+	+	+	+	+	+	+	+	+	+	+	+	+	+	+	+	+	+	+	galactose-1-epimerase (mutarotase); galM [BEZ]
mwgecov2#0701	Z0927 [KSE]	Z0927,	b0757,	ECs0785,	+	+	+	+	+	+	+	+	+	+	+	+	+	+	+	+	+	+	+	+	+	+	+	+	+	+	+	+	+	+	+	+	galactokinase; galK [BEZ]
mwgecov2#0702	ECS0786 [KSE]	Z0928,	b0758,	ECs0786,	+	+	+	+	+	+	+	+	+	+	-	+	+	+	+	+	+	+	+	+	-	+	+	+	+	+	-	-	+	+	-	+	galactose-1-phosphate uridylyltransferase; galT [BEZ]
mwgecov2#0703	ECS0787 [KSE]	Z0929,	b0759,	ECs0787,	+	+	+	+	+	+	+	+	+	+	+	+	+	+	+	+	+	+	+	+	+	+	+	+	+	+	+	-	+	+	+	+	UDP-galactose-4-epimerase; galE [BEZ]
mwgecov2#0704	ECS0788 [KSE]	Z0930,	b0760,	ECs0788,	+	+	+	+	+	+	+	+	+	+	+	+	+	+	+	+	+	+	+	+	+	+	+	+	+	+	+	+	+	+	+	+	ATP-binding component of molybdate transport system; modF [BEZ]
mwgecov2#0705	B0761 [KSE]	Z0931,	b0761,	ECs0789,	+	+	+	+	+	+	+	+	+	+	+	+	+	+	+	+	+	+	+	+	+	+	+	+	+	+	+	+	+	+	+	+	molybdate uptake regulatory protein; modE [BEZ]
mwgecov2#0706	Z0932 [KSE]	Z0932,	b0762,	ECs0790,	+	+	+	+	+	+	+	+	+	+	+	+	+	+	+	+	+	+	+	+	+	+	+	+	+	+	+	+	+	+	-	+	orf, hypothetical protein; b0762 [BEZ]
mwgecov2#0708	Z0934 [KSE]	Z0934,	b0764,	ECs0792,	+	+	+	+	+	+	+	+	+	+	+	+	+	+	+	+	+	+	+	+	+	+	+	+	+	+	+	+	+	+	+	+	molybdate transport permease protein; modB [BEZ]
mwgecov2#0709	Z0935 [KSE]	Z0935,	b0765,	ECs0793,	+	+	+	+	+	+	+	+	+	+	+	+	+	+	+	+	+	+	+	+	+	+	+	+	+	+	+	+	+	+	+	+	ATP-binding component of molybdate transport; modC [BEZ]
mwgecov2#0710	Z0936 [KSE]	Z0936,	b0766,	ECs0794,	+	+	+	+	+	+	+	+	+	+	+	+	+	+	+	+	+	+	+	+	+	+	+	+	+	+	+	+	+	+	+	+	putative phosphatase; ybhA [BEZ]
mwgecov2#0711	ECS0795 [KSE]	Z0938,	b0767,	ECs0795,	+	+	+	+	+	+	+	+	+	+	+	+	+	+	+	+	+	+	+	+	+	+	+	+	+	+	+	+	+	+	+	+	putative isomerase; ybhE [BEZ]
mwgecov2#0712	ECS0796 [KSE]	Z0939,	b0768,	ECs0796,	+	+	+	+	+	+	+	+	+	+	+	+	+	+	+	+	+	+	+	+	+	+	+	+	+	+	+	+	+	+	+	+	putative transcriptional regulator LYSR-type; ybhD [BEZ]
mwgecov2#0713	B0769 [KSE]	Z0940,	b0769,	ECs0797,	+	+	+	+	+	+	+	+	+	+	+	+	+	+	+	+	+	+	+	+	+	+	+	+	+	+	+	+	+	+	+	+	orf, hypothetical protein; ybhH [BEZ]
mwgecov2#0714	Z0941 [KSE]	Z0941,	b0770,	ECs0798,	+	+	+	+	+	+	+	+	+	+	+	+	+	+	+	+	+	+	+	+	+	+	+	+	+	+	+	+	+	+	+	+	putative membrane pump protein; ybhI [BEZ]
mwgecov2#0715	Z0942 [KSE]	Z0942,	b0771,	ECs0799,	+	+	+	+	+	+	+	+	+	+	+	+	+	+	+	+	+	+	+	+	+	+	+	+	+	+	+	+	+	+	+	+	putative enzyme; ybhJ [BEZ]
mwgecov2#0716	Z0943 [KSE]	Z0943,	b0772,	ECs0800,	+	+	+	+	+	+	+	+	+	+	+	+	+	+	+	+	+	+	+	+	+	+	+	+	+	+	+	+	+	+	-	+	putative pectinesterase; ybhC [BEZ]
mwgecov2#0717	ECS0851 [KSE]	Z0992,	b0773,	ECs0851,	+	+	+	+	+	+	+	+	+	+	+	+	+	+	+	+	+	+	+	+	+	+	+	+	+	+	+	+	+	+	+	+	orf, hypothetical protein; ybhB [BEZ]
mwgecov2#0718	ECS0852 [KSE]	Z0993,	b0774,	ECs0852,	+	+	+	+	+	+	+	+	+	+	+	+	+	+	+	+	+	+	+	+	+	+	+	+	+	+	+	+	+	+	+	+	7,8-diaminopelargonic acid synthetase; bioA [BEZ]
mwgecov2#0719	Z0994 [KSE]	Z0994,	b0775,	ECs0853,	+	+	-	+	+	+	+	+	+	+	+	+	+	+	+	+	+	+	+	+	+	+	-	+	+	+	+	-	-	+	+	-	biotin synthesis, sulfur insertion?; bioB [BEZ]
mwgecov2#0720	Z0995 [KSE]	Z0995,	b0776,	ECs0854,	+	+	+	+	+	+	+	+	+	+	+	+	+	+	+	+	+	+	+	+	+	+	+	+	+	+	+	+	+	+	+	+	8-amino-7-oxononanoate synthase; bioF [BEZ]
mwgecov2#0721	Z0996 [KSE]	Z0996,	b0777,	ECs0855,	+	-	+	+	+	+	+	+	+	+	+	+	+	+	+	+	+	+	+	+	+	+	+	+	+	+	+	+	+	+	+	+	biotin biosynthesis; reaction prior to pimeloyl CoA; bioC [BEZ]
mwgecov2#0722	B0778 [KSE]	Z0997,	b0778,	ECs0856,	+	+	+	+	+	+	+	+	+	+	+	+	+	+	+	+	+	+	+	+	+	+	+	+	+	+	+	+	+	+	+	+	dethiobiotin synthetase; bioD [BEZ]
mwgecov2#0723	B0779 [KSE]	Z0998,	b0779,	ECs0857,	+	-	-	+	+	+	+	-	+	+	+	+	+	+	+	+	-	+	-	+	-	+	+	+	+	+	-	-	+	+	+	-	DNA repair; excision nuclease subunit B; uvrB [BEZ]
mwgecov2#0724	ECS0858 [KSE]	Z0999,	b0780,	ECs0858,	+	+	+	+	+	+	+	+	+	+	+	+	+	+	+	+	+	+	+	+	+	+	+	+	+	+	+	+	+	+	+	-	putative structural protein; ybhK [BEZ]
mwgecov2#0725	ECS0859 [KSE]	Z1000,	b0781,	ECs0859,	+	+	+	+	-	+	+	+	+	+	+	+	+	+	+	+	+	+	+	+	+	+	+	+	+	+	+	+	+	+	-	+	molybdopterin biosynthesis, protein A; moaA [BEZ]
mwgecov2#0726	ECS0860 [KSE]	Z1001,	b0782,	ECs0860,	+	+	+	+	+	+	+	+	+	+	+	+	+	+	+	+	+	+	+	+	+	+	+	+	+	+	+	+	+	+	+	+	molybdopterin biosynthesis, protein B; moaB [BEZ]
mwgecov2#0727	ECS0861 [KSE]	Z1002,	b0783,	ECs0861,	+	+	+	+	+	+	+	+	+	+	+	+	+	+	+	+	+	+	+	+	+	+	+	+	+	+	+	+	+	+	+	+	molybdopterin biosynthesis, protein C; moaC [BEZ]
mwgecov2#0728	ECS0863 [KSE]	Z1004,	b0785,	ECs0863,	+	+	+	+	+	+	+	+	+	+	+	+	+	+	+	+	+	+	+	+	+	+	+	+	+	+	+	+	+	+	+	+	molybdopterin converting factor, subunit 2; moaE [BEZ]
mwgecov2#0729	Z1005 [KSE]	Z1005,	b0786,	ECs0864,	+	+	+	+	+	+	+	+	+	+	+	+	+	+	+	+	+	+	+	+	+	+	+	+	+	+	+	+	+	+	+	+	orf, hypothetical protein; ybhL [BEZ]
mwgecov2#0730	B0787 [KSE]	Z1006,	b0787,	ECs0865,	+	+	+	+	+	+	+	+	+	+	+	+	+	+	+	+	+	+	+	+	+	+	+	+	+	+	+	+	+	+	+	+	orf, hypothetical protein; ybhM [BEZ]
mwgecov2#0731	B0788 [KSE]	Z1007,	b0788,	ECs0866,	+	+	+	+	+	+	+	+	+	+	+	+	+	+	+	+	+	+	+	+	+	+	+	+	+	+	+	+	+	+	+	+	orf, hypothetical protein; ybhN [BEZ]
mwgecov2#0732	ECS0867 [KSE]	Z1008,	b0789,	ECs0867,	+	+	+	+	+	+	+	+	+	+	+	+	+	+	+	+	+	+	+	+	+	+	+	+	+	+	+	+	+	+	+	+	putative synthetase; ybhO [BEZ]
mwgecov2#0733	ECS0868 [KSE]	Z1009,	b0790,	ECs0868,	+	+	+	+	+	+	+	+	+	+	+	+	+	+	+	+	+	+	+	+	+	+	+	+	+	+	+	+	+	+	-	+	orf, hypothetical protein; ybhP [BEZ]
mwgecov2#0734	ECS0869 [KSE]	Z1010,	b0791,	ECs0869,	+	+	+	+	+	+	+	+	+	+	+	+	+	+	+	+	+	+	+	+	+	+	+	+	+	+	+	+	+	+	+	+	orf, hypothetical protein; ybhQ [BEZ]
mwgecov2#0735	ECS0870 [KSE]	Z1012,	b0792,	ECs0870,	-	+	-	+	-	+	+	+	+	+	+	+	+	-	-	+	-	+	-	+	+	-	-	+	-	+	+	-	-	+	+	-	orf, hypothetical protein; ybhR [BEZ]
mwgecov2#0736	ECS0871 [KSE]	Z1013,	b0793,	ECs0871,	+	+	+	+	+	+	+	+	+	+	+	+	+	+	+	+	+	+	+	+	+	+	+	+	+	+	+	+	+	+	+	-	orf, hypothetical protein; ybhS [BEZ]
mwgecov2#0737	Z1014 [KSE]	Z1014,	b0794,	ECs0872,	+	+	+	+	+	+	+	+	+	+	+	+	+	+	+	+	+	+	+	+	+	+	-	+	+	+	+	+	-	+	+	-	putative ATP-binding component of a transport system; ybhF [BEZ]
mwgecov2#0738	Z1015 [KSE]	Z1015,	b0795,	ECs0873,	+	+	+	+	+	+	+	+	+	+	+	+	+	+	+	+	+	+	+	+	+	+	+	+	+	+	+	+	+	+	+	+	putative membrane protein; b0795 [BEZ]
mwgecov2#0739	B0796 [KSE]	Z1016,	b0796,	ECs0874,	+	+	+	+	+	+	+	+	+	+	+	+	+	+	+	+	+	+	+	+	+	+	+	+	+	+	+	+	+	+	-	+	putative transcriptional regulator; ybiH [BEZ]
mwgecov2#0740	B0797 [KSE]	Z1017,	b0797,	ECs0875,	+	+	+	+	+	+	+	+	+	+	+	+	+	+	+	+	+	+	+	+	+	+	+	+	+	+	+	+	+	+	+	+	putative ATP-dependent RNA helicase; rhlE [BEZ]
mwgecov2#0741	B0798 [K]		b0798,		+	-	-	-	-	-	-	-	-	-	-	-	-	-	-	-	-	-	-	-	-	-	-	-	-	-	-	-	-	-	-	-	orf, hypothetical protein; ybiA [B]
mwgecov2#0742	ECS0877 [KSE]				+	+	+	+	-	+	+	+	+	+	+	+	+	+	+	+	+	+	+	+	+	+	+	+	+	+	-	-	+	+	+	+	probably ATP-dependent helicase; dinG [BEZ]
mwgecov2#0743	ECS0878 [KSE]	Z1021,	b0800,	ECs0878,	+	+	+	+	+	+	+	+	+	+	+	+	+	+	+	+	+	+	+	+	+	+	+	+	+	+	+	+	+	+	+	+	putative enzyme; ybiB [BEZ]
mwgecov2#0744	ECS0879 [KSE]	Z1022,	b0801,	ECs0879,	+	+	+	+	+	+	+	+	+	+	+	+	+	+	+	+	+	+	+	+	+	+	+	+	+	+	+	+	+	+	+	+	putative dehydrogenase; ybiC [BEZ]
mwgecov2#0745	Z1023 [KSE]	Z1023,	b0802,	ECs0880,	+	+	+	+	+	+	+	+	+	+	+	+	+	+	+	+	+	+	+	+	+	+	+	+	+	+	+	+	+	+	+	+	orf, hypothetical protein; ybiJ [BEZ]
mwgecov2#0746	Z1024 [KSE]	Z1024,	b0803,	ECs0881,	+	+	+	+	+	+	+	+	+	+	+	+	+	+	+	+	+	+	+	+	+	+	+	+	+	+	+	+	+	+	+	-	orf, hypothetical protein; ybiI [BEZ]
mwgecov2#0747	Z1025 [KSE]	Z1025,	b0804,	ECs0882,	+	+	+	+	+	+	+	+	+	+	+	+	+	+	+	+	+	+	+	+	+	+	+	+	+	+	+	+	+	+	-	+	putative enzyme; ybiX [BEZ]
mwgecov2#0748	Z1026 [KSE]	Z1026,	b0805,	ECs0883,	+	+	+	+	+	+	+	+	+	+	+	+	+	+	+	+	+	+	+	+	+	+	+	+	+	+	+	+	+	+	+	+	putative outer membrane receptor for iron transport; b0805 [BEZ]
mwgecov2#0749	B0806 [KSE]	Z1027,	b0806,	ECs0884,	+	+	+	+	+	+	+	+	+	+	+	+	+	+	+	+	+	+	+	+	+	+	+	+	+	+	+	+	+	+	+	+	orf, hypothetical protein; ybiM [BEZ]
mwgecov2#0750	ECS0885 [KSE]	Z1030,	b0808,	ECs0886,	+	+	+	+	+	+	+	+	+	+	+	+	+	+	+	+	+	+	+	+	+	+	+	+	+	+	+	-	+	+	-	-	orf, hypothetical protein; ybiN [BEZ]
mwgecov2#0751	B0808 [K]	Z1030,	b0808,	ECs0886,	+	+	+	+	+	+	+	+	+	+	+	+	+	+	+	+	+	+	+	+	+	+	+	+	+	+	+	+	+	+	-	+	putative transport protein; ybiO [B]
mwgecov2#0752	ECS0887 [KSE]	Z1031,	b0809,	ECs0887,	+	+	+	+	+	+	+	+	+	+	+	+	+	+	+	+	+	+	+	+	+	+	+	+	+	+	+	+	+	+	+	+	ATP-binding component of glutamine high-affinity transport system; glnQ [BEZ]
mwgecov2#0753	Z1032 [KSE]	Z1032,	b0810,	ECs0888,	+	+	+	+	+	+	+	+	+	+	+	+	+	+	+	+	+	+	+	+	+	+	+	+	+	+	+	+	+	+	+	+	glutamine high-affinity transport system; membrane component; glnP [BEZ]
mwgecov2#0754	Z1033 [KSE]	Z1033,	b0811,	ECs0889,	+	+	+	+	+	+	+	+	+	+	+	+	+	+	+	+	+	+	+	+	+	+	+	+	+	+	+	+	+	+	+	+	periplasmic glutamine-binding protein; permease; glnH [BEZ]
mwgecov2#0755	Z1034 [KSE]	Z1034,	b0812,	ECs0890,	+	+	+	+	+	+	+	+	+	+	+	+	+	+	+	+	+	+	+	+	+	+	+	+	+	+	+	+	+	+	+	+	global regulator, starvation conditions; dps [BEZ]
mwgecov2#0756	Z1035 [KSE]	Z1035,	b0813,	ECs0891,	+	+	+	+	+	+	+	+	+	+	+	+	+	+	+	+	-	+	+	+	+	+	+	+	+	+	+	+	+	+	-	-	putative transmembrane subunit; ybiF [BEZ]
mwgecov2#0757	Z1036 [KSE]	Z1036,	b0814,	ECs0892,	+	+	+	+	+	+	+	+	+	+	+	+	+	+	+	+	+	+	+	+	+	+	+	+	+	+	+	+	+	+	+	+	outer membrane protein X; ompX [BEZ]
mwgecov2#0758	B0815 [KSE]	Z1037,	b0815,	ECs0893,	+	+	+	+	+	+	+	+	+	+	+	+	+	+	+	+	+	+	+	+	+	+	+	+	+	+	+	+	+	+	+	+	putative enzyme; ybiP [BEZ]
mwgecov2#0759	B0816 [K]	IR Z1037 Z1038,	b0816,	IR ECs0893 ECs0894,	+	+	+	+	+	+	+	+	+	+	+	+	+	+	+	+	+	+	+	+	+	+	+	+	+	+	+	+	-	+	+	+	orf, hypothetical protein; b0816 [B]
mwgecov2#0760	ECS0894 [KSE]	Z1039,	b0817,	ECs0894,	+	+	+	+	+	+	+	+	+	+	+	+	+	+	+	+	+	+	+	+	+	+	+	+	+	+	+	+	+	+	+	+	putative toxin; b0817 [BEZ]
mwgecov2#0761	ECS0895 [KSE]	Z1040,	b0818,	ECs0895,	+	+	+	+	+	+	+	+	+	+	+	+	+	+	+	+	+	+	+	+	+	+	+	+	+	+	+	+	+	+	-	+	orf, hypothetical protein; ybiR [BEZ]
mwgecov2#0762	Z1041 [KSE]	Z1041,	b0819,	ECs0896,	+	+	+	+	+	+	+	+	+	+	+	+	+	+	+	+	+	+	+	+	+	+	+	+	+	+	+	+	+	+	+	+	orf, hypothetical protein; ybiS [BEZ]
mwgecov2#0763	Z1042 [KSE]	Z1042,	b0820,	ECs0897,	+	+	+	+	+	+	+	+	+	+	+	+	+	+	+	+	+	+	+	+	+	+	+	+	+	+	+	+	+	+	+	+	putative ATP-binding component of a transport system; ybiT [BEZ]
mwgecov2#0764	Z1043 [KSE]	Z1043,	b0821,	ECs0898,	+	+	+	+	+	+	+	+	+	+	+	+	+	+	+	+	+	+	+	+	+	+	+	+	+	+	+	+	+	+	+	-	orf, hypothetical protein; ybiU [BEZ]
mwgecov2#0765	Z1044 [KSE]	Z1044,	b0822,	ECs0899,	+	+	+	+	+	+	+	+	+	+	-	+	+	+	+	+	+	+	+	+	+	+	+	+	+	+	+	-	+	+	+	-	orf, hypothetical protein; b0822 [BEZ]
mwgecov2#0766	Z1045 [KE]	Z1046m,	b0823,	IR ECs0900 ECs0901,	+	+	+	+	+	+	+	+	+	+	+	+	+	+	+	+	+	+	+	+	+	+	+	+	+	+	+	+	+	+	+	+	putative formate acetyltransferase; ybiW [BZ]
mwgecov2#0767	B0824 [KSE]	Z1047,	b0824,	ECs0902,	+	+	+	+	+	+	+	+	+	+	+	+	+	+	+	+	+	+	+	+	+	+	+	+	+	+	+	+	+	+	+	+	putative pyruvate formate-lyase 2 activating enzyme; ybiY [BEZ]
mwgecov2#0768	Z1049 [KSE]	Z1049,	b0826,	ECs0904,	+	+	+	+	+	+	+	+	+	+	+	+	+	+	+	+	+	+	+	+	+	+	+	+	+	+	+	+	+	+	+	+	molybdopterin biosynthesis; moeB [BEZ]
mwgecov2#0769	Z1050 [KSE]	Z1050,	b0827,	ECs0905,	+	+	+	+	+	+	+	+	+	+	+	+	+	+	+	+	+	+	+	+	+	+	+	+	+	+	+	+	+	+	+	+	molybdopterin biosynthesis; moeA [BEZ]
mwgecov2#0770	Z1052 [KSE]	Z1051m,	b0828,	IR ECs0907 ECs0908,	+	+	+	+	+	+	+	+	+	+	+	+	+	+	+	+	+	+	+	+	+	+	+	+	+	+	+	+	+	+	+	+	putative asparaginase; ybiK [BEZ]
mwgecov2#0771	Z1053 [KSE]	Z1053,	b0829,	ECs0908,	+	+	+	+	+	+	+	+	+	+	+	+	+	+	+	+	+	+	+	+	+	+	+	+	+	+	+	+	+	+	+	-	putative ATP-binding component of a transport system; b0829 [BEZ]
mwgecov2#0772	Z1054 [KSE]	Z1054,	b0830,	ECs0909,	+	+	-	+	+	+	+	+	+	+	+	+	+	+	+	+	+	+	+	+	+	+	+	+	+	+	+	+	+	+	+	-	putative transport protein; b0830 [BEZ]
mwgecov2#0773	Z1055 [KSE]	Z1055,	b0831,	ECs0910,	+	+	+	+	+	+	+	+	+	+	+	+	+	+	+	+	+	+	+	+	+	+	+	+	+	+	+	+	+	+	+	+	putative transport system permease protein; b0831 [BEZ]
mwgecov2#0774	Z1056 [KSE]	Z1056,	b0832,	ECs0911,	+	+	+	+	+	+	+	+	+	+	+	+	+	+	+	+	+	+	+	+	+	+	+	+	+	+	+	+	+	+	-	+	putative transport system permease protein; b0832 [BEZ]
mwgecov2#0775	B0833 [KSE]	Z1057,	b0833,	ECs0912,	+	+	+	+	+	+	+	+	+	+	+	+	+	+	+	+	+	+	+	+	+	+	+	+	+	+	+	+	+	+	+	+	orf, hypothetical protein; b0833 [BEZ]
mwgecov2#0776	Z1058 [KSE]	Z1058,	b0834,	ECs0913,	+	+	+	+	+	+	+	+	+	+	+	+	+	+	+	+	+	+	+	+	+	+	+	+	+	+	+	+	+	+	+	+	orf, hypothetical protein; b0834 [BEZ]
mwgecov2#0777	Z1061 [KSE]	Z1061,	b0835,	ECs0915,	+	+	+	+	+	+	+	+	+	+	+	+	+	+	+	+	+	+	+	+	+	+	+	+	+	+	+	+	+	+	+	+	orf, hypothetical protein; yliG [BEZ]
mwgecov2#0778	Z1062 [KSE]	Z1062,	b0836,	ECs0916,	+	+	+	+	+	+	+	+	+	+	+	+	+	+	+	+	+	+	+	+	+	+	+	+	+	+	+	+	+	+	+	+	putative receptor; b0836 [BEZ]
mwgecov2#0779	Z1063 [KSE]	Z1064,	b0838,	ECs0918,	+	+	+	+	+	+	+	+	+	+	+	+	+	+	+	+	+	+	+	+	+	+	+	+	+	+	+	+	+	+	+	+	putative dehydrogenase; yliI [BEZ]
mwgecov2#0780	Z1064 [KSE]	Z1064,	b0838,	ECs0918,	+	+	+	+	+	+	+	+	+	+	+	+	+	+	+	+	+	+	+	+	+	+	+	+	+	+	+	+	+	+	+	+	putative transferase; yliJ [BEZ]
mwgecov2#0781	ECS0919 [KSE]	Z1066,	b0839,	ECs0919,	+	+	+	+	+	+	+	+	+	+	+	+	+	+	+	+	+	+	+	+	+	+	+	+	+	+	+	+	+	+	+	+	D-alanyl-D-alanine carboxypeptidase; penicillin-binding protein 6; dacC [BEZ]
mwgecov2#0782	Z1067 [KSE]	Z1067,	b0840,	ECs0920,	+	+	+	+	+	+	+	+	+	+	+	+	+	+	+	+	+	+	+	+	+	+	+	+	+	+	+	+	-	+	+	+	transcriptional repressor for deo operon, tsx, nupG; deoR [BEZ]
mwgecov2#0783	Z1068 [KSE]	Z1068,	b0841,	ECs0921,	+	+	+	+	+	+	+	+	+	+	+	+	+	+	+	+	+	+	+	+	+	+	+	+	+	+	+	+	+	+	+	+	orf, hypothetical protein; ybjG [BEZ]
mwgecov2#0784	ECS0922 [KSE]	Z1069,	b0842,	ECs0922,	+	+	+	+	+	+	+	+	+	+	+	+	+	+	+	+	+	+	+	+	+	+	+	+	+	+	+	+	+	+	+	+	proton motive force efflux pump; cmr [BEZ]
mwgecov2#0785	ECS0923 [KSE]	Z1070,	b0843,	ECs0923,	+	+	+	+	+	+	+	+	+	+	+	+	+	+	+	+	+	+	+	+	+	+	+	+	+	+	+	+	+	+	+	+	orf, hypothetical protein; ybjH [BEZ]
mwgecov2#0786	ECS0924 [KSE]	Z1071,	b0844,	ECs0924,	+	+	+	+	+	+	+	+	+	+	+	+	+	+	+	+	+	+	+	+	+	+	+	+	+	+	+	+	+	+	+	+	orf, hypothetical protein; b0844 [BEZ]
mwgecov2#0787	ECS0925 [KSE]	Z1072,	b0845,	ECs0925,	+	+	+	+	+	+	+	+	+	+	+	+	+	+	+	+	+	+	+	+	+	+	+	+	+	+	+	+	+	+	+	+	putative DEOR-type transcriptional regulator; b0845 [BEZ]
mwgecov2#0788	ECS0926 [KSE]	Z1073,	b0846,	ECs0926,	+	+	+	+	+	+	+	+	+	+	+	+	+	+	+	+	+	+	+	+	+	+	+	+	+	+	+	+	+	+	+	+	putative DEOR-type transcriptional regulator; b0846 [BEZ]
mwgecov2#0789	ECS0927 [KSE]	Z1074,	b0847,	ECs0927,	+	+	+	+	+	+	+	+	+	+	+	+	+	+	+	+	+	+	+	+	+	+	+	+	+	+	+	+	+	+	+	+	putative transport protein; b0847 [BEZ]
mwgecov2#0790	ECS0928 [KSE]	Z1075,	b0848,	ECs0928,	+	+	+	+	+	+	+	+	+	+	+	+	+	+	+	+	+	+	+	+	+	+	+	+	+	+	+	+	+	+	+	+	orf, hypothetical protein; ybjM [BEZ]
mwgecov2#0791	Z1076 [KSE]	Z1076,	b0849,	ECs0929,	+	+	+	+	+	+	+	+	+	+	+	+	+	+	+	+	+	+	+	+	+	+	+	+	+	+	+	+	+	+	+	+	glutaredoxin1 redox coenzyme for glutathione-dependent ribonucleotide reductase; grxA [BEZ]
mwgecov2#0792	Z1077 [KSE]	Z1077,	b0850,	ECs0930,	+	+	+	+	+	+	+	+	+	+	+	+	+	+	+	+	+	+	+	+	+	+	+	+	+	+	+	+	+	+	-	+	orf, hypothetical protein; ybjC [BEZ]
mwgecov2#0793	ECS0931 [KSE]	Z1078,	b0851,	ECs0931,	+	+	+	+	+	+	+	+	+	+	+	+	+	+	+	+	+	+	+	+	+	+	+	+	+	+	+	+	+	+	+	+	modulator of drug activity A; mdaA [BEZ]
mwgecov2#0794	ECS0932 [KSE]	Z1079,	b0852,	ECs0932,	+	+	+	+	+	+	+	+	+	+	+	+	+	+	+	+	+	+	+	+	+	+	+	+	+	+	+	+	+	+	-	+	ribosomal protein S6 modification protein; rimK [BEZ]
mwgecov2#0795	ECS0933 [KSE]	Z1080,	b0853,	ECs0933,	+	+	+	+	+	+	+	+	+	+	+	+	+	+	+	+	+	+	+	+	+	+	+	+	+	+	+	+	+	+	+	-	putative sensory transduction regulator; ybjN [BEZ]
mwgecov2#0796	ECS0934 [KSE]	Z1081,	b0854,	ECs0934,	+	+	+	+	+	+	+	+	+	+	+	+	+	+	+	+	+	+	+	+	+	+	+	+	+	+	+	+	+	+	+	-	periplasmic putrescine-binding protein; permease protein; potF [BEZ]
mwgecov2#0797	B0855 [K]	Z1082,	b0855,	ECs0935,	+	+	+	+	+	+	+	+	+	+	+	+	+	+	+	+	+	+	+	+	+	+	-	+	+	+	+	+	+	+	+	+	ATP-binding component of putrescine transport system; potG [B]
mwgecov2#0798	ECS0936 [KSE]	Z1083,	b0856,	ECs0936,	+	+	+	+	+	+	+	+	+	+	+	+	+	+	+	+	+	+	+	+	+	+	+	+	+	+	+	+	+	+	-	+	putrescine transport protein; permease; potH [BEZ]
mwgecov2#0799	ECS0937 [KSE]	Z1084,	b0857,	ECs0937,	+	+	+	+	+	+	+	+	+	+	+	+	+	+	+	+	+	+	+	+	+	+	+	+	+	+	+	+	+	+	-	+	putrescine transport protein; permease; potI [BEZ]
mwgecov2#0800	Z1085 [KSE]	Z1085,	b0858,	ECs0938,	+	+	+	+	+	+	+	+	+	+	+	+	+	+	+	+	+	+	+	+	+	+	+	+	+	+	+	+	+	+	+	+	orf, hypothetical protein; ybjO [BEZ]
mwgecov2#0801	ECS0939 [KSE]	Z1086,	b0859,	ECs0939,	+	+	+	+	+	+	+	+	+	+	+	+	+	+	+	+	+	+	+	+	+	+	+	+	+	+	+	+	+	+	+	+	putative enzyme; ybjF [BEZ]
mwgecov2#0802	B0861 [KSE]	Z1091,	b0861,	ECs0944,	+	+	+	+	+	+	+	+	+	+	+	+	+	+	+	+	+	+	+	+	+	+	+	+	+	+	+	+	+	+	+	+	arginine 3rd transport system permease protein; artM [BEZ]
mwgecov2#0803	B0862 [KSE]	Z1092,	b0862,	ECs0945,	+	+	+	+	+	+	+	+	+	+	+	+	+	+	+	+	+	+	+	+	+	+	+	+	+	+	+	+	+	+	+	+	arginine 3rd transport system permease protein; artQ [BEZ]
mwgecov2#0804	B0863 [KSE]	Z1093,	b0863,	ECs0946,	+	+	+	+	+	+	+	+	+	+	+	+	+	+	+	+	+	+	+	+	+	+	+	+	+	+	+	+	+	+	-	+	arginine 3rd transport system periplasmic binding protein; artI [BEZ]
mwgecov2#0805	Z1094 [KSE]	Z1094,	b0864,	ECs0947,	+	+	+	+	+	+	+	+	+	+	+	+	+	+	+	+	+	+	+	+	+	+	+	+	+	+	+	+	+	+	+	+	ATP-binding component of 3rd arginine transport system; artP [BEZ]
mwgecov2#0806	B0865 [K]		b0865,		+	-	-	-	-	-	-	-	-	-	-	-	-	-	-	-	-	-	-	+	-	+	-	-	-	-	-	-	-	+	-	-	putative enzyme; ybjP [B]
mwgecov2#0807	ECS0952 [KSE]	Z1099,	b0866,	ECs0952,	-	+	+	+	+	+	+	+	+	+	+	+	+	+	+	+	+	+	+	+	+	+	+	+	+	+	+	+	+	+	+	+	orf, hypothetical protein; b0866 [BEZ]
mwgecov2#0808	Z1100 [KSE]	Z1100,	b0867,	ECs0953,	+	+	+	+	+	+	+	+	+	+	+	+	+	+	+	+	+	+	+	+	+	+	+	+	+	+	+	+	+	+	+	+	putative regulator; b0867 [BEZ]
mwgecov2#0809	B0868 [KSE]	Z1102,	b0868,	ECs0954,	+	+	+	+	+	+	+	+	+	+	+	+	+	+	+	+	+	+	+	+	+	+	+	+	+	+	+	+	+	+	+	+	putative nucleotide di-P-sugar epimerase or dehydratase; b0868 [BEZ]
mwgecov2#0810	B0869 [K]	Z1104,	b0870,	ECs0956,	+	+	+	+	+	+	+	+	+	+	+	+	+	+	+	+	+	+	+	+	+	+	+	+	+	+	+	+	+	+	+	+	putative dTDP-glucose enzyme; ybjT [B]
mwgecov2#0811	Z1104 [KSE]	Z1104,	b0870,	ECs0956,	+	+	+	+	+	+	+	+	+	+	+	+	+	+	+	+	+	+	+	+	+	+	+	+	+	+	+	+	+	+	+	+	putative arylsulfatase; ybjU [BEZ]
mwgecov2#0812	ECS0957 [KSE]	Z1105,	b0871,	ECs0957,	+	+	+	+	+	+	+	+	+	+	+	+	+	+	+	+	+	+	+	+	+	+	+	+	+	+	+	+	+	+	+	+	pyruvate oxidase; poxB [BEZ]
mwgecov2#0813	ECS0958 [KSE]	Z1106,	b0872,	ECs0958,	+	+	+	+	+	+	+	+	+	+	+	+	+	+	+	+	+	+	+	+	+	+	+	+	+	+	+	+	+	+	+	+	putative enzyme; b0872 [BEZ]
mwgecov2#0814	ECS0959 [KSE]	Z1107,	b0873,	ECs0959,	+	+	+	+	+	+	+	+	+	+	+	+	+	+	+	+	+	+	+	+	+	+	+	+	+	+	+	+	+	+	+	+	putative prismane; ybjW [BEZ]
mwgecov2#0815	ECS0960 [KSE]	Z1108,	b0874,	ECs0960,	+	-	-	+	-	+	-	+	-	-	+	+	+	+	+	+	-	-	+	+	-	-	+	+	+	+	-	-	-	+	-	+	putative surface protein; ybjE [BEZ]
mwgecov2#0817	ECS0962 [KSE]	Z1110,	b0876,	ECs0962,	+	+	+	+	+	+	+	+	+	+	+	+	+	+	+	+	+	+	+	+	+	+	+	+	+	+	+	+	+	+	+	+	orf, hypothetical protein; ybjD [BEZ]
mwgecov2#0818	B0877 [KSE]	Z1112,	b0877,	ECs0963,	+	+	+	+	+	+	+	+	+	+	+	+	+	+	+	+	+	+	+	+	+	+	+	+	+	+	+	+	+	+	+	+	putative enzyme; ybjX [BEZ]
mwgecov2#0819	B0878 [KSE]	Z1116,	b0879,	ECs0965,	+	+	+	+	+	+	+	+	+	+	+	+	+	+	+	+	+	+	+	+	+	+	+	+	+	+	+	+	+	+	+	+	putative membrane protein; b0878 [BEZ]
mwgecov2#0820	B0879 [KSE]	Z1116,	b0879,	ECs0965,	+	-	+	+	-	+	+	+	+	+	+	+	+	+	+	+	+	+	+	+	+	+	+	+	+	+	+	+	+	+	+	+	putative ATP-binding component of a transport system; ybjZ [BEZ]
mwgecov2#0821	ECS0966 [KSE]	Z1117,	b0880,	ECs0966,	+	+	+	+	+	+	+	+	+	+	+	+	+	+	+	+	+	+	+	+	+	+	+	+	+	+	+	+	+	+	+	+	cold shock protein; cspD [BEZ]
mwgecov2#0822	ECS0967 [KSE]	Z1118,	b0881,	ECs0967,	+	+	+	+	+	+	+	+	+	+	+	+	+	+	+	+	+	+	+	+	+	+	+	+	+	+	+	+	+	+	+	+	orf, hypothetical protein; yljA [BEZ]
mwgecov2#0823	ECS0968 [KSE]	Z1119,	b0882,	ECs0968,	+	+	+	+	+	+	+	+	+	+	+	+	+	+	+	+	+	+	+	+	+	+	+	+	+	+	+	+	+	+	+	+	ATP-binding component of serine protease; clpA [BEZ]
mwgecov2#0824	ECS0969 [KSE]	Z1228,	b0884,	ECs0969,	+	+	+	+	+	+	+	+	+	+	+	+	+	+	+	+	+	+	+	+	+	+	+	+	+	+	+	+	+	+	+	+	protein chain initiation factor IF-1; infA [BEZ]
mwgecov2#0825	Z1229 [KSE]	Z1229,	b0885,	ECs0970,	+	+	+	+	+	+	+	+	+	+	+	+	+	+	+	+	+	+	+	+	+	+	+	+	+	+	+	+	+	+	+	+	leucyl, phenylalanyl-tRNA-protein transferase; aat [BEZ]
mwgecov2#0826	Z1230 [KSE]	Z1230,	b0886,	ECs0971,	+	+	+	+	+	+	+	+	+	+	+	+	+	+	+	+	+	+	+	+	+	+	+	+	+	+	-	+	+	+	+	-	ATP-binding component of cytochrome-related transport; cydC [BEZ]
mwgecov2#0827	Z1231 [KSE]	Z1231,	b0887,	ECs0972,	+	+	+	+	+	+	+	+	+	+	+	+	+	+	+	+	+	+	+	+	+	+	+	+	+	+	+	+	+	+	+	+	ATP-binding component of cytochrome-related transport, Zn sensitive; cydD [BEZ]
mwgecov2#0828	Z1232 [KSE]	Z1232,	b0888,	ECs0973,	+	+	+	+	+	+	+	+	+	+	+	+	+	+	+	+	+	+	+	+	+	+	+	+	+	+	+	+	+	+	+	+	thioredoxin reductase; trxB [BEZ]
mwgecov2#0829	B0889 [KSE]	Z1234,	b0889,	ECs0974,	+	+	+	+	+	+	+	+	+	+	+	+	+	+	+	+	+	+	+	+	+	+	+	+	+	+	+	+	+	+	+	+	regulator for leucine (or lrp) regulon and high-affinity branched-chain amino acid transport system; lrp [BEZ]
mwgecov2#0830	ECS0975 [KSE]	Z1235,	b0890,	ECs0975,	+	+	+	+	+	+	+	+	+	+	+	+	+	+	+	+	+	+	+	+	+	+	+	+	+	+	+	+	-	+	+	+	cell division protein; ftsK [BEZ]
mwgecov2#0831	ECS0976 [KSE]	Z1237,	b0891,	ECs0976,	+	+	+	+	+	+	+	+	+	+	+	+	+	+	+	+	+	+	+	+	+	+	+	+	+	+	-	-	-	+	+	+	periplasmic protein effects translocation of lipoproteins from inner membrane to outer; lolA [BEZ]
mwgecov2#0832	Z1238 [KSE]	Z1238,	b0892,	ECs0977,	+	+	+	+	+	+	+	+	+	+	+	+	+	+	+	+	+	+	+	+	+	+	+	+	+	+	+	+	+	+	+	+	putative polynucleotide enzyme; ycaJ [BEZ]
mwgecov2#0833	Z1239 [KSE]	Z1239,	b0893,	ECs0978,	+	+	+	+	+	+	+	+	+	+	+	+	+	+	+	+	+	+	+	+	+	+	+	+	+	+	+	+	+	+	+	+	serine tRNA synthetase; also charges selenocystein tRNA with serine; serS [BEZ]
mwgecov2#0834	Z1240 [KSE]	Z1240,	b0894,	ECs0979,	+	+	+	+	+	+	+	+	+	+	+	+	+	+	+	+	+	+	+	+	+	+	+	+	+	+	+	+	+	+	+	+	anaerobic dimethyl sulfoxide reductase subunit A; dmsA [BEZ]
mwgecov2#0835	B0895 [KSE]	Z1241,	b0895,	ECs0980,	+	+	+	+	+	+	+	+	+	+	+	+	+	+	+	+	+	+	+	+	+	+	+	+	+	+	+	+	+	+	+	+	anaerobic dimethyl sulfoxide reductase subunit B; dmsB [BEZ]
mwgecov2#0836	B0896 [KSE]	Z1242,	b0896,	ECs0981,	+	+	+	+	+	+	+	+	+	+	+	+	+	+	+	+	+	+	+	+	+	+	+	+	+	+	+	+	+	+	+	+	anaerobic dimethyl sulfoxide reductase subunit C; dmsC [BEZ]
mwgecov2#0837	B0897 [KSE]	Z1243,	b0897,	ECs0982,	+	+	+	+	+	+	+	+	+	+	+	+	+	+	+	+	+	+	+	+	+	+	+	+	+	+	+	+	+	+	+	+	orf, hypothetical protein; ycaC [BEZ]
mwgecov2#0838	B0898 [KSE]	Z1244,	b0898,	ECs0983,	+	+	+	+	+	+	+	+	+	+	+	+	+	+	+	+	+	+	+	+	+	+	+	+	+	+	+	+	+	+	-	+	putative transport; ycaD [BEZ]
mwgecov2#0839	ECS0984 [KSE]	Z1245,	b0899,	ECs0984,	+	+	+	+	+	+	+	+	+	+	+	+	+	+	+	+	+	+	+	+	+	+	+	+	+	+	+	+	+	+	+	+	putative transport; b0899 [BEZ]
mwgecov2#0840	B0900 [K]	IR Z1245 Z1246,	b0900,	IR ECs0984 ECs0985,	+	+	+	+	-	+	+	+	+	+	+	+	+	+	+	+	+	+	-	+	+	+	+	+	+	+	+	+	-	+	+	+	putative transcriptional regulator LYSR-type; ycaN [B]
mwgecov2#0841	B0901 [K]		b0901,		+	-	-	-	-	+	-	-	-	-	-	+	-	-	-	-	-	-	-	+	-	+	-	-	-	-	-	-	-	-	-	-	orf, hypothetical protein; ycaK [B]
mwgecov2#0842	ECS0985 [KSE]	Z1246,	b0902,	ECs0985,	+	+	+	+	+	+	+	+	+	+	+	+	+	+	+	+	+	+	+	+	+	+	+	+	+	+	+	+	+	+	+	+	pyruvate formate lyase activating enzyme 1; pflA [BEZ]
mwgecov2#0843	Z1248 [KSE]	Z1248,	b0903,	ECs0986,	+	+	+	+	+	+	+	+	+	+	+	+	+	+	+	+	+	+	+	+	+	+	+	+	+	+	+	+	+	+	+	+	formate acetyltransferase 1; pflB [BEZ]
mwgecov2#0844	Z1250 [KSE]	Z1250,	b0904,	ECs0987,	+	+	+	+	+	+	+	+	+	+	+	+	+	+	+	+	+	+	+	+	+	+	+	+	+	+	+	+	+	+	+	+	probable formate transporter (formate channel 1); focA [BEZ]
mwgecov2#0845	B0905 [KSE]	Z1251,	b0905,	ECs0988,	+	+	+	+	+	+	+	+	+	+	+	+	+	+	+	+	+	+	+	+	+	+	+	+	+	+	+	+	+	+	+	+	orf, hypothetical protein; ycaO [BEZ]
mwgecov2#0846	B0906 [KSE]	Z1252,	b0906,	ECs0989,	+	+	+	+	+	+	+	+	+	+	+	+	+	+	+	+	+	+	+	+	+	+	+	+	+	+	+	+	+	+	+	+	orf, hypothetical protein; ycaP [BEZ]
mwgecov2#0847	B0907 [KSE]	Z1253,	b0907,	ECs0990,	+	+	+	+	+	+	+	+	+	+	+	+	+	+	+	+	+	+	+	+	+	+	+	+	+	+	+	+	+	+	+	+	3-phosphoserine aminotransferase; serC [BEZ]
mwgecov2#0848	B0908 [KSE]	Z1254,	b0908,	ECs0991,	+	+	+	+	+	+	+	+	+	+	+	+	+	+	+	+	+	+	+	+	+	+	+	+	+	+	+	+	+	+	+	+	5-enolpyruvylshikimate-3-phosphate synthetase; aroA [BEZ]
mwgecov2#0849	B0909 [KSE]	Z1255,	b0909,	ECs0992,	+	+	+	+	+	+	+	+	+	+	+	+	+	+	+	+	+	+	+	+	+	+	+	+	+	+	+	+	+	+	+	+	putative heat shock protein; ycaL [BEZ]
mwgecov2#0850	Z1256 [KSE]	Z1256,	b0910,	ECs0993,	+	+	+	+	+	+	+	+	+	+	+	+	+	+	+	+	+	+	+	+	+	+	+	+	+	+	+	+	+	+	+	+	cytidylate kinase; cmk [BEZ]
mwgecov2#0851	Z1257 [KSE]	Z1257,	b0911,	ECs0994,	+	+	+	+	+	+	+	+	+	+	+	+	+	+	+	+	+	+	+	+	+	+	+	+	+	+	+	+	+	+	+	+	30S ribosomal subunit protein S1; rpsA [BEZ]
mwgecov2#0852	Z1258 [KSE]	Z1258,	b0912,	ECs0995,	+	+	+	+	+	+	+	+	+	+	+	+	+	+	+	+	+	+	+	+	+	+	+	+	+	+	+	+	+	+	+	+	integration host factor (IHF), beta subunit; site-specific recombination; himD [BEZ]
mwgecov2#0853	Z1259 [KSE]	Z1259,	b0913,	ECs0996,	+	+	+	+	+	+	+	+	+	+	+	+	+	+	+	+	+	+	+	+	+	+	+	+	+	+	+	+	-	+	+	+	orf, hypothetical protein; ycaI [BEZ]
mwgecov2#0854	B0914 [KSE]	Z1260,	b0914,	ECs0997,	+	+	+	+	+	+	+	+	+	+	+	+	+	+	+	+	+	+	+	+	+	+	+	+	+	+	+	+	+	+	+	+	ATP-binding transport protein; multicopy suppressor of htrB; msbA [BEZ]
mwgecov2#0855	B0915 [KSE]	Z1261,	b0915,	ECs0998,	+	+	+	+	+	+	+	+	+	+	+	+	+	+	+	+	+	+	+	+	+	+	-	+	+	+	+	+	+	+	+	+	putative EC 1.2 enzyme; ycaH [BEZ]
mwgecov2#0856	B0916 [KSE]	Z1262,	b0916,	ECs0999,	+	+	+	+	+	+	+	+	+	+	+	+	+	+	+	+	+	+	+	+	+	+	+	+	+	+	+	+	+	+	+	+	orf, hypothetical protein; ycaQ [BEZ]
mwgecov2#0857	B0917 [KSE]	Z1263,	b0917,	ECs1000,	+	+	+	+	+	+	+	+	+	+	+	+	+	+	+	+	+	+	+	+	+	+	+	+	+	+	+	+	+	+	+	+	orf, hypothetical protein; ycaR [BEZ]
mwgecov2#0858	B0918 [KSE]	Z1264,	b0918,	ECs1001,	+	+	+	+	+	+	+	+	+	+	+	+	+	+	+	+	+	+	+	+	+	+	+	+	+	+	+	+	+	+	+	+	CTP:CMP-3-deoxy-D-manno-octulosonate transferase; kdsB [BEZ]
mwgecov2#0859	Z1265 [KSE]	Z1267,	b0920,	ECs1003,	+	+	+	+	+	+	+	+	+	+	+	+	+	+	+	+	+	+	+	+	+	+	+	+	+	+	+	+	+	+	+	+	orf, hypothetical protein; b0919 [BEZ]
mwgecov2#0860	Z1267 [KSE]	Z1267,	b0920,	ECs1003,	+	+	+	+	+	+	+	+	+	+	+	+	+	+	+	+	+	+	+	+	+	+	-	+	+	+	+	+	-	+	+	-	orf, hypothetical protein; ycbC [BEZ]
mwgecov2#0861	ECS1004 [KSE]				+	+	+	+	+	+	+	+	+	+	+	+	+	+	+	+	+	+	+	+	+	+	-	+	+	+	+	+	+	+	+	+	S-adenosylmethionine-dependent methyltransferase; smtA [BEZ]
mwgecov2#0862	ECS1005 [KSE]	Z1269,	b0922,	ECs1006,	+	+	+	+	+	+	+	+	+	+	+	+	+	+	+	+	+	+	+	+	+	+	+	+	+	+	+	+	+	+	+	+	mukF protein (killing factor KICB); mukF [BEZ]
mwgecov2#0863	B0923 [KSE]	Z1271,	b0924,	ECs1007,	+	+	+	+	+	+	+	+	+	+	+	+	+	+	+	+	+	+	+	+	+	+	+	+	+	+	+	+	+	+	+	+	orf, hypothetical protein; mukE [BEZ]
mwgecov2#0864	B0924 [KSE]	Z1271,	b0924,	ECs1007,	+	+	+	+	+	+	+	+	+	+	+	+	+	+	+	+	+	+	+	+	+	+	+	+	+	+	+	+	+	+	+	+	kinesin-like cell division protein involved in chromosome partitioning; mukB [BEZ]
mwgecov2#0865	B0925 [KSE]	Z1272,	b0925,	ECs1008,	+	+	+	+	+	+	+	+	+	+	+	+	+	+	+	+	+	+	+	+	+	+	+	+	+	+	+	+	+	+	+	+	putative amidase; ycbB [BEZ]
mwgecov2#0866	B0926 [KSE]	Z1273,	b0926,	ECs1009,	+	+	+	+	+	+	+	+	+	+	+	+	+	+	+	+	+	+	+	+	+	+	+	+	+	+	+	+	+	+	+	-	orf, hypothetical protein; ycbK [BEZ]
mwgecov2#0867	Z1274 [KSE]	Z1274,	b0927,	ECs1010,	+	+	+	+	+	+	+	+	+	+	+	+	+	+	+	+	+	+	+	+	+	+	+	+	+	+	+	+	+	+	+	+	orf, hypothetical protein; ycbL [BEZ]
mwgecov2#0868	Z1275 [KSE]	Z1275,	b0928,	ECs1011,	+	+	+	+	+	+	+	+	+	+	+	+	+	+	+	+	+	+	+	+	+	+	+	+	+	+	+	+	+	+	+	+	aspartate aminotransferase; aspC [BEZ]
mwgecov2#0869	Z1276 [KSE]	Z1276,	b0929,	ECs1012,	+	+	+	+	+	+	+	+	+	+	+	+	+	+	+	+	+	+	+	+	+	+	+	+	+	+	+	+	+	+	+	+	outer membrane protein 1a (Ia;b;F); ompF [BEZ]
mwgecov2#0870	ECS1013 [KSE]	Z1278,	b0930,	ECs1013,	+	+	+	+	+	+	+	+	+	+	+	+	+	+	+	+	+	+	+	+	+	+	+	+	+	+	+	+	+	+	+	+	asparagine tRNA synthetase; asnS [BEZ]
mwgecov2#0871	ECS1014 [KSE]	Z1279,	b0931,	ECs1014,	+	+	+	+	+	+	+	+	+	+	+	+	+	+	+	+	+	+	+	+	+	+	+	+	+	+	+	+	+	+	+	+	nicotinate phosphoribosyltransferase; pncB [BEZ]
mwgecov2#0872	B0932 [KSE]	Z1280,	b0932,	ECs1015,	+	+	+	+	+	+	+	+	+	+	+	+	+	+	+	+	+	+	+	+	+	+	+	+	+	+	+	-	+	+	+	-	aminopeptidase N; pepN [BEZ]
mwgecov2#0873	B0933 [KSE]	Z1281,	b0933,	ECs1016,	+	+	+	+	+	+	+	+	+	+	+	+	+	+	+	+	+	+	+	+	+	+	+	+	+	+	+	+	+	+	+	+	putative ATP-binding component of a transport system; ycbE [BEZ]
mwgecov2#0874	B0934 [KSE]	Z1282,	b0934,	ECs1017,	+	+	+	+	+	+	+	+	+	+	+	+	+	+	+	+	+	+	+	+	+	+	+	+	+	+	+	+	+	+	+	+	putative transport system permease protein; ycbM [BEZ]
mwgecov2#0875	Z1283 [KSE]	Z1283,	b0935,	ECs1018,	+	+	+	+	+	+	+	+	+	+	+	+	+	+	+	+	+	+	+	+	+	+	+	+	+	+	+	+	-	+	+	+	orf, hypothetical protein; ycbN [BEZ]
mwgecov2#0876	Z1284 [KSE]	Z1284,	b0936,	ECs1019,	+	+	+	+	+	+	+	+	+	+	+	+	+	+	+	+	+	+	+	+	+	+	+	+	+	+	+	+	+	+	+	+	orf, hypothetical protein; ycbO [BEZ]
mwgecov2#0877	Z1286 [KSE]	Z1286,	b0938,	ECs1021,	+	+	+	+	+	+	+	+	+	+	+	+	+	+	+	+	+	+	+	+	+	+	+	+	+	+	+	+	+	+	+	-	putative fimbrial-like protein; ycbQ [BEZ]
mwgecov2#0878	ECS1022 [KSE]	Z1287,	b0939,	ECs1022,	+	+	+	+	+	+	+	+	+	+	+	+	+	+	+	+	+	+	+	+	+	+	+	+	+	+	+	+	+	+	+	-	putative chaperone; ycbR [BEZ]
mwgecov2#0879	B0940 [K]	Z1288m,	b0940,	IR ECs1023 ECs1024,	+	+	+	+	+	+	+	+	+	+	+	+	+	+	+	+	+	+	+	+	+	+	+	+	+	+	+	+	+	+	+	+	putative outer membrane protein; ycbS [B]
mwgecov2#0880	B0941 [KSE]	Z1290,	b0941,	ECs1025,	+	+	+	+	+	+	+	+	+	+	+	+	+	+	+	+	+	+	+	+	+	+	+	+	+	+	+	+	+	+	+	+	homolog of Salmonella FimH protein; b0941 [BEZ]
mwgecov2#0881	B0942 [KE]	Z1291,	b0942,	ECs1026,	+	+	+	+	+	+	+	+	+	+	+	+	+	+	+	+	+	+	+	+	+	+	+	+	+	+	+	+	+	+	+	+	putative fimbrial-like protein; b0942 [BZ]
mwgecov2#0882	Z1292 [KSE]	Z1292,	b0943,	ECs1027,	+	+	+	+	+	+	+	+	+	+	+	+	+	+	+	+	+	+	+	+	+	+	+	+	+	+	+	+	+	+	+	+	putative fimbrial-like protein; b0943 [BEZ]
mwgecov2#0883	B0944 [K]	Z1293m,	b0944,	IR ECs1028 ECs1029,	+	+	+	+	+	+	+	+	+	+	+	+	+	+	+	+	+	+	+	+	+	+	+	+	+	+	+	+	+	+	+	-	putative chaperone; ycbF [B]
mwgecov2#0884	Z1294 [KSE]	Z1294,	b0945,	ECs1029,	+	+	+	+	+	+	+	+	+	+	+	+	+	+	+	+	+	+	+	+	+	+	+	+	+	+	+	+	+	+	+	+	dihydro-orotate dehydrogenase; pyrD [BEZ]
mwgecov2#0885	Z1295 [KSE]	Z1295,	b0946,	ECs1030,	+	+	+	+	+	+	+	+	+	+	+	+	+	+	+	+	+	+	+	+	+	+	+	+	+	+	+	+	+	+	+	+	orf, hypothetical protein; ycbW [BEZ]
mwgecov2#0886	ECS1031 [KSE]	Z1297,	b0947,	ECs1031,	+	+	+	+	+	+	+	+	+	+	+	+	+	+	+	+	+	+	+	+	+	+	+	+	+	+	+	+	+	+	+	+	orf, hypothetical protein; b0947 [BEZ]
mwgecov2#0887	ECS1032 [KSE]	Z1298,	b0948,	ECs1032,	+	+	+	+	+	+	+	+	+	+	+	+	+	+	+	+	+	+	+	+	+	+	+	+	+	+	+	+	+	+	+	+	putative oxidoreductase; ycbY [BEZ]
mwgecov2#0888	B0949 [KSE]	Z1299,	b0949,	ECs1033,	+	+	+	+	+	+	+	+	+	+	+	+	+	+	+	+	+	+	+	+	+	+	+	+	+	+	+	+	+	+	+	+	putative ATP-binding component of a transport system; uup [BEZ]
mwgecov2#0889	B0950 [KSE]	Z1300,	b0950,	ECs1034,	+	+	+	+	+	+	+	+	+	+	+	+	+	+	+	+	+	+	+	+	+	+	+	+	+	+	+	+	+	+	+	+	paraquat-inducible protein A; pqiA [BEZ]
mwgecov2#0891	Z1302 [KSE]	Z1302,	b0952,	ECs1036,	+	+	+	+	+	+	+	+	+	+	+	+	+	+	+	+	+	+	+	+	+	+	+	+	+	+	+	+	+	+	+	+	orf, hypothetical protein; ymbA [BEZ]
mwgecov2#0892	Z1303 [KSE]	Z1303,	b0953,	ECs1037,	+	+	+	+	+	+	+	+	+	+	+	+	+	+	+	+	+	+	+	+	+	+	+	+	+	+	+	+	+	+	+	+	ribosome modulation factor; rmf [BEZ]
mwgecov2#0893	Z1304 [KSE]	Z1304,	b0954,	ECs1038,	+	+	+	+	+	+	+	+	+	+	+	+	+	+	+	+	+	+	+	+	+	+	+	+	+	+	+	+	+	+	+	+	beta-hydroxydecanoyl thioester dehydrase, trans-2-decenoyl-ACP isomerase; fabA [BEZ]
mwgecov2#0894	ECS1039 [KSE]	Z1305,	b0955,	ECs1039,	+	+	+	+	+	+	+	+	+	+	+	+	+	+	+	+	+	+	+	+	+	+	+	+	+	+	+	+	+	+	+	+	putative ATP-dependent protease; b0955 [BEZ]
mwgecov2#0895	ECS1040 [KSE]	Z1306,	b0956,	ECs1040,	+	-	-	-	+	+	+	+	+	+	+	+	+	+	+	+	+	+	+	+	+	+	+	+	+	+	+	+	+	+	+	+	putative dehydrogenase; ycbG [BEZ]
mwgecov2#0896	ECS1041 [KSE]	Z1307,	b0957,	ECs1041,	+	+	+	+	+	+	+	+	+	+	+	+	+	+	+	+	+	+	+	+	+	+	+	+	+	+	+	+	+	+	+	-	outer membrane protein 3a (II*;G;d); ompA [BEZ]
mwgecov2#0897	B0958 [KSE]	Z1308,	b0958,	ECs1042,	+	+	+	+	+	+	+	+	+	+	+	+	+	+	+	+	+	+	+	+	+	+	+	+	+	+	+	+	+	+	+	+	suppressor of lon; inhibits cell division and ftsZ ring formation; sulA [BEZ]
mwgecov2#0898	B0959 [KSE]	Z1311,	b0960,	ECs1044,	+	+	+	+	+	+	+	+	+	+	+	+	+	+	+	+	+	+	+	+	+	+	+	+	+	+	+	+	+	+	+	+	orf, hypothetical protein; b0959 [BEZ]
mwgecov2#0899	Z1311 [KSE]	Z1311,	b0960,	ECs1044,	+	+	+	+	+	+	+	+	+	+	+	+	+	+	+	+	+	+	+	+	+	+	+	+	+	+	+	+	+	+	+	+	orf, hypothetical protein; b0960 [BEZ]
mwgecov2#0900	Z1312 [KSE]	Z1312,	b0961,	ECs1045,	+	+	+	+	+	+	+	+	+	+	+	+	+	+	+	+	+	+	+	+	+	+	+	+	+	+	+	+	+	+	+	+	orf, hypothetical protein; yccF [BEZ]
mwgecov2#0901	Z1313 [KSE]	Z1313,	b0962,	ECs1046,	+	+	+	+	+	+	+	+	+	+	+	+	+	+	+	+	+	+	+	+	+	+	+	+	+	+	+	+	+	+	+	+	DNA helicase IV; helD [BEZ]
mwgecov2#0902	Z1314 [KSE]	Z1314,	b0963,	ECs1047,	+	+	+	+	+	+	+	+	+	+	+	+	+	+	+	+	+	+	+	+	+	+	+	+	+	+	+	+	+	+	+	+	methylglyoxal synthase; mgsA [BEZ]
mwgecov2#0903	ECS1048 [KSE]	Z1315,	b0964,	ECs1048,	+	+	+	+	+	+	+	+	+	+	+	+	+	+	+	+	+	+	+	+	+	+	+	+	+	+	+	+	+	+	+	+	orf, hypothetical protein; b0964 [BEZ]
mwgecov2#0904	B0965 [K]	Z1317,	b0965,	ECs1049,	+	+	+	+	+	+	+	+	+	+	+	+	+	+	+	+	+	+	+	+	+	+	+	+	+	+	+	+	+	+	+	+	orf, hypothetical protein; b0965 [B]
mwgecov2#0905	ECS1050 [KSE]	Z1318,	b0966,	ECs1050,	+	+	+	+	+	+	+	+	+	+	+	+	+	+	+	+	+	+	+	+	+	+	+	+	+	+	+	+	+	+	+	+	orf, hypothetical protein; yccV [BEZ]
mwgecov2#0906	Z1319 [KSE]	Z1319,	b0967,	ECs1051,	+	+	+	+	+	+	+	+	+	+	+	+	+	+	+	+	+	+	+	+	+	+	+	+	+	+	+	+	+	+	+	+	putative oxidoreductase; b0967 [BEZ]
mwgecov2#0907	Z1320 [KSE]	Z1320,	b0968,	ECs1052,	+	+	+	+	+	+	+	+	+	+	+	+	+	+	+	+	+	+	+	+	+	+	+	+	+	+	+	+	+	+	+	+	orf, hypothetical protein; b0968 [BEZ]
mwgecov2#0908	Z1321 [KSE]	Z1321,	b0969,	ECs1053,	+	+	+	+	+	+	+	+	+	+	+	+	+	+	+	+	+	+	+	+	+	+	+	+	+	+	+	+	+	+	+	+	putative sulfite reductase (EC 1.8.-.-); yccK [BEZ]
mwgecov2#0909	Z1322 [KSE]	Z1322,	b0970,	ECs1054,	+	+	+	+	+	+	+	+	+	+	+	+	+	+	+	+	+	+	+	+	+	+	+	+	+	+	+	+	+	+	+	+	putative carrier/transport protein; yccA [BEZ]
mwgecov2#0910	B0972 [KSE]	Z1390,	b0973,	ECs1129,	+	+	+	+	+	+	+	+	+	+	+	+	+	+	+	+	+	+	+	+	+	+	-	+	+	+	+	+	+	+	+	+	hydrogenase-1 small subunit; hyaA [BEZ]
mwgecov2#0911	ECS1129 [KSE]	Z1390,	b0973,	ECs1129,	+	+	+	-	+	+	+	+	+	+	+	+	+	+	+	+	+	+	+	+	+	+	+	+	+	+	+	+	-	+	+	+	hydrogenase-1 large subunit; hyaB [BEZ]
mwgecov2#0912	Z1391 [KSE]	Z1391,	b0974,	ECs1130,	+	+	+	-	+	+	+	+	+	+	+	+	+	+	+	+	+	+	+	+	+	+	+	+	+	+	+	+	-	+	+	+	probable Ni/Fe-hydrogenase 1 b-type cytochrome subunit; hyaC [BEZ]
mwgecov2#0913	Z1392 [KSE]	Z1392,	b0975,	ECs1131,	+	+	+	+	+	+	+	+	+	+	+	+	+	+	+	+	+	+	+	+	+	+	+	+	+	+	+	+	+	+	+	+	processing of HyaA and HyaB proteins; hyaD [BEZ]
mwgecov2#0914	B0976 [KSE]	Z1393,	b0976,	ECs1132,	+	+	+	+	+	+	+	+	+	+	+	+	+	+	+	+	+	+	+	+	+	+	+	+	+	+	+	+	+	+	+	-	processing of HyaA and HyaB proteins; hyaE [BEZ]
mwgecov2#0915	B0977 [KSE]	Z1394,	b0977,	ECs1133,	+	+	+	+	+	+	+	+	+	+	+	+	+	+	+	+	+	+	+	+	+	+	+	+	+	+	+	+	+	+	+	+	nickel incorporation into hydrogenase-1 proteins; hyaF [BEZ]
mwgecov2#0916	B0978 [KSE]	Z1395,	b0978,	ECs1134,	+	+	+	+	+	+	+	+	+	+	+	+	+	+	+	+	+	+	+	+	+	+	-	+	+	+	+	+	+	+	+	+	probable third cytochrome oxidase, subunit I; appC [BEZ]
mwgecov2#0917	B0979 [KSE]	Z1396,	b0979,	ECs1135,	+	+	+	+	+	+	+	+	+	+	+	+	+	+	+	+	+	+	+	+	+	+	+	+	+	+	+	+	+	+	-	+	probable third cytochrome oxidase, subunit II; appB [BEZ]
mwgecov2#0918	B0980 [KSE]	Z1397,	b0980,	ECs1136,	+	+	+	+	+	+	+	+	+	+	+	+	+	+	+	+	+	+	+	+	+	+	-	+	+	+	+	-	-	+	+	+	phosphoanhydride phosphorylase; pH 2.5 acid phosphatase; periplasmic; appA [BEZ]
mwgecov2#0919	B0981 [KSE]	Z1398,	b0981,	ECs1137,	+	+	+	+	+	+	+	+	+	+	+	+	+	+	+	+	+	+	+	+	+	+	-	+	+	+	+	-	-	+	+	-	orf, hypothetical protein; yccC [BEZ]
mwgecov2#0920	Z1399 [KSE]	Z1399,	b0982,	ECs1138,	+	+	+	+	+	+	+	+	+	+	+	+	+	+	+	+	+	+	+	+	+	+	+	+	+	+	+	+	+	+	+	+	putative phosphatase; yccY [BEZ]
mwgecov2#0921	ECS1139 [KSE]	Z1400,	b0983,	ECs1139,	-	+	+	+	+	+	+	+	+	+	+	+	+	+	+	+	+	+	-	+	+	+	+	+	+	+	+	+	+	+	+	+	putative function in exopolysaccharide production; yccZ [BEZ]
mwgecov2#0922	Z1401 [KSE]	Z1401,	b0984,	ECs1140,	+	+	+	+	+	+	+	+	+	+	+	+	+	+	+	+	+	+	+	+	+	+	+	+	+	+	+	+	+	+	+	+	orf, hypothetical protein; ymcA [BEZ]
mwgecov2#0923	B0985 [KSE]	Z1402,	b0985,	ECs1141,	+	+	+	+	+	+	+	+	+	+	+	+	+	+	+	+	+	+	+	+	+	+	+	+	+	+	+	+	+	+	+	+	orf, hypothetical protein; ymcB [BEZ]
mwgecov2#0924	B0986 [KSE]	Z1403,	b0986,	ECs1142,	+	+	+	+	+	+	+	+	+	+	+	+	+	+	+	+	+	+	+	+	+	+	+	+	+	+	+	+	+	+	+	+	putative regulator; ymcC [BEZ]
mwgecov2#0925	B0987 [KSE]	Z1404,	b0987,	ECs1143,	+	+	+	+	+	+	+	+	+	+	+	+	+	+	+	+	+	+	+	+	+	+	+	+	+	+	+	+	+	+	+	+	orf, hypothetical protein; ymcD [BEZ]
mwgecov2#0926	Z1405 [KSE]	Z1405,	b0989,	ECs1144,	+	+	+	+	+	+	+	+	+	+	+	+	+	+	+	+	+	+	+	+	+	+	+	+	+	+	+	+	+	+	+	+	cold shock-like protein; cspH [BEZ]
mwgecov2#0927	B0990 [KSE]	Z1406,	b0990,	ECs1145,	+	+	+	+	+	+	+	+	+	+	+	+	+	+	+	+	+	+	+	+	+	+	+	+	+	+	+	+	+	+	+	+	homolog of Salmonella cold shock protein; cspG [BEZ]
mwgecov2#0928	B0991 [KSE]	Z1408,	b0991,	ECs1146,	+	+	+	+	+	+	+	+	+	+	+	+	+	+	+	+	+	+	+	+	+	+	+	+	+	+	+	+	+	+	+	+	suppresses fabA and ts growth mutation; sfa [BEZ]
mwgecov2#0929	Z1409 [KSE]	Z1409,	b0992,	ECs1147,	+	+	+	+	+	+	+	+	+	+	+	+	+	+	+	+	+	+	+	+	+	+	+	+	+	+	+	+	+	+	+	+	orf, hypothetical protein; yccM [BEZ]
mwgecov2#0930	Z1410 [KSE]	Z1410,	b0993,	ECs1148,	+	+	+	+	+	+	+	+	-	+	+	+	+	+	+	+	-	+	+	+	+	+	-	-	+	+	-	-	-	-	-	-	sensor protein torS (regulator TorR); torS [BEZ]
mwgecov2#0931	B0994 [KSE]	Z1412,	b0995,	ECs1150,	+	+	+	+	+	+	+	+	+	+	+	+	+	+	+	+	+	+	+	+	+	+	+	+	+	+	+	+	+	+	-	+	part of regulation of tor operon, periplasmic; torT [BEZ]
mwgecov2#0932	B0995 [KSE]	Z1412,	b0995,	ECs1150,	+	+	+	+	+	+	+	+	+	+	+	+	+	+	+	+	+	+	+	+	+	+	+	+	+	+	+	+	+	+	+	-	response transcriptional regulator for torA (sensor TorS); torR [BEZ]
mwgecov2#0933	B0996 [KSE]	Z1415,	b0997,	ECs1152,	+	+	+	+	+	+	+	+	+	+	+	+	+	+	+	+	+	+	+	+	+	+	+	+	+	+	+	-	-	+	+	+	trimethylamine N-oxide reductase, cytochrome c-type subunit; torC [BEZ]
mwgecov2#0934	B0997 [KSE]	Z1415,	b0997,	ECs1152,	+	+	+	+	+	+	+	+	+	+	+	+	+	+	+	+	+	+	+	+	+	+	+	+	+	+	+	+	+	+	+	+	trimethylamine N-oxide reductase subunit; torA [BEZ]
mwgecov2#0935	B0998 [KSE]	Z1416,	b0998,	ECs1153,	+	+	+	+	+	+	+	+	+	+	+	+	+	+	+	+	+	+	+	+	+	+	+	+	+	+	+	+	+	+	+	+	part of trimethylamine-N-oxide oxidoreductase; torD [BEZ]
mwgecov2#0936	B0999 [KSE]	Z1417,	b0999,	ECs1154,	+	+	+	+	+	+	+	+	+	+	+	+	+	+	+	+	+	+	+	+	+	+	+	+	+	+	+	+	+	+	-	+	orf, hypothetical protein; yccD [BEZ]
mwgecov2#0937	Z1418 [KSE]	Z1418,	b1000,	ECs1155,	+	+	+	+	+	+	+	+	+	+	+	+	+	+	+	+	+	+	+	+	+	+	+	+	+	+	+	+	+	+	+	+	curved DNA-binding protein; functions closely related to DnaJ; cbpA [BEZ]
mwgecov2#0938	B1001 [K]		b1001,		+	+	-	+	+	+	+	-	+	+	+	+	-	+	+	-	-	+	-	+	-	+	+	+	+	+	-	-	-	+	+	+	orf, hypothetical protein; yccE [B]
mwgecov2#0939	Z1421 [KSE]	Z1421,	b1002,	ECs1158,	+	+	+	+	+	+	+	+	+	+	+	+	+	+	+	+	+	+	+	+	+	+	+	+	+	+	+	+	+	+	+	+	periplasmic glucose-1-phosphatase; agp [BEZ]
mwgecov2#0940	Z1422 [KSE]	Z1422,	b1003,	ECs1159,	+	+	+	+	+	+	+	+	+	+	+	+	+	+	+	+	+	+	+	+	+	+	+	+	+	+	+	+	+	+	+	+	orf, hypothetical protein; yccJ [BEZ]
mwgecov2#0941	Z1423 [KE]	Z1423,	b1004,	IR ECs1159 ECs1160,	+	+	+	+	+	+	+	+	+	+	+	+	+	+	+	+	+	+	+	+	+	+	+	+	+	+	+	-	+	+	+	+	trp repressor binding protein; affects association of trp repressor and operator; wrbA [BZ]
mwgecov2#0942	B1005 [K]	IR Z1504 Z1505,	b1005,	IR ECs1251 ECs1252,	+	+	+	+	+	+	+	+	+	+	+	+	+	+	+	+	+	+	+	+	+	+	+	+	+	+	+	+	+	+	+	+	orf, hypothetical protein; ycdF [B]
mwgecov2#0943	B1006 [KSE]	Z1505,	b1006,	ECs1252,	+	+	+	+	+	+	+	+	+	+	+	+	+	+	+	+	+	+	+	+	+	+	+	+	+	+	+	+	+	+	+	+	putative transport protein; ycdG [BEZ]
mwgecov2#0944	B1007 [KSE]	Z1506,	b1007,	ECs1253,	+	+	+	+	+	+	+	+	+	+	+	+	+	+	+	+	+	+	+	+	+	+	+	+	+	+	+	+	+	+	+	+	orf, hypothetical protein; b1007 [BEZ]
mwgecov2#0945	B1008 [KSE]	Z1507,	b1008,	ECs1254,	+	+	+	+	+	+	+	-	-	+	+	+	+	+	+	+	-	+	-	+	+	+	+	+	+	+	-	-	+	-	-	-	putative enzyme; b1008 [BEZ]
mwgecov2#0946	Z1508 [KSE]	Z1508,	b1009,	ECs1255,	+	+	+	+	+	+	+	+	+	+	+	+	+	+	+	+	+	+	+	+	+	+	+	+	+	+	+	-	+	+	-	+	putative acetyltransferase; b1009 [BEZ]
mwgecov2#0947	Z1509 [KSE]	Z1509,	b1010,	ECs1256,	+	+	+	+	+	+	+	+	+	+	+	+	+	+	+	+	+	+	+	+	+	+	+	+	+	+	+	-	+	+	+	+	orf, hypothetical protein; b1010 [BEZ]
mwgecov2#0948	Z1510 [KSE]	Z1510,	b1011,	ECs1257,	+	+	+	+	+	+	+	+	+	+	+	+	+	+	+	+	+	+	+	+	+	+	+	+	+	+	+	+	+	+	+	+	putative synthetase; b1011 [BEZ]
mwgecov2#0949	Z1511 [KSE]	Z1511,	b1012,	ECs1258,	+	+	+	+	+	+	+	+	+	+	+	+	+	+	+	+	+	+	+	+	+	+	+	+	+	+	+	-	+	+	+	-	orf, hypothetical protein; b1012 [BEZ]
mwgecov2#0950	Z1512 [KSE]	Z1512,	b1013,	ECs1259,	+	+	+	+	+	+	+	+	+	+	+	+	+	+	+	+	+	+	+	+	-	+	+	+	+	+	+	-	+	+	+	+	putative tet operon regulator; ycdC [BEZ]
mwgecov2#0951	B1014 [KSE]	Z1513,	b1014,	ECs1260,	+	+	+	+	+	+	+	+	+	+	+	+	+	+	+	+	+	+	+	+	+	+	+	+	+	+	+	+	+	+	+	+	proline dehydrogenase, P5C dehydrogenase; putA [BEZ]
mwgecov2#0952	B1015 [KSE]	Z1515,	b1015,	ECs1261,	+	+	+	+	+	+	+	+	+	+	+	+	+	+	+	+	+	+	+	+	+	+	+	+	+	+	+	+	+	+	-	+	major sodium/proline symporter; putP [BEZ]
mwgecov2#0953	Z1519 [KSE]	Z1519,	b4490,	ECs1263,	+	+	+	+	+	+	+	+	+	+	+	+	+	+	+	+	+	+	+	+	+	+	+	+	+	+	+	+	+	+	+	+	orf, hypothetical protein; b1016 [BEZ]
mwgecov2#0954	B1017 [KSE]	Z1519,	b4490,	ECs1263,	+	+	+	+	+	+	+	+	+	+	+	+	+	+	+	+	+	+	+	+	+	+	+	+	+	+	+	+	+	+	+	+	putative cytochrome; b1017 [BEZ]
mwgecov2#0955	ECS1264 [KSE]	Z1520,	b1018,	ECs1264,	+	+	+	+	+	+	+	+	+	+	+	+	+	+	+	+	+	+	+	+	+	+	+	+	+	+	+	+	+	+	+	+	orf, hypothetical protein; ycdO [BEZ]
mwgecov2#0956	ECS1265 [KSE]	Z1521,	b1019,	ECs1265,	+	+	+	+	+	+	+	+	+	+	+	+	+	+	+	+	+	+	+	+	+	+	+	+	+	+	+	+	+	+	+	-	orf, hypothetical protein; ycdB [BEZ]
mwgecov2#0957	ECS1266 [KSE]	Z1522,	b1020,	ECs1266,	+	+	+	+	+	+	+	+	+	+	+	+	+	+	+	+	-	+	+	+	+	+	+	+	+	+	+	+	+	+	+	+	PhoB-dependent, ATP-binding pho regulon component; may be helicase; induced by P starvation; phoH [BEZ]
mwgecov2#0958	ECS1267 [KSE]	Z1523,	b1021,	ECs1267,	+	+	+	+	+	+	+	+	+	+	+	+	+	+	+	+	+	+	+	+	+	+	+	+	+	+	+	+	+	+	+	+	orf, hypothetical protein; ycdP [BEZ]
mwgecov2#0959	ECS1268 [KSE]	Z1524,	b1022,	ECs1268,	+	+	+	+	+	+	+	+	+	+	+	+	+	+	+	+	+	+	+	+	+	+	+	+	+	+	+	+	+	+	+	+	orf, hypothetical protein; ycdQ [BEZ]
mwgecov2#0960	B1023 [KSE]	Z1525,	b1023,	ECs1269,	+	+	+	+	+	+	+	+	+	+	+	+	+	+	+	+	+	+	+	+	+	+	+	+	+	+	+	+	+	+	+	+	orf, hypothetical protein; ycdR [BEZ]
mwgecov2#0961	Z1526 [KSE]	Z1526,	b1024,	ECs1270,	+	+	+	+	+	+	+	+	+	+	+	+	+	+	+	+	+	+	+	+	+	+	+	+	+	+	+	+	+	+	+	+	putative outer membrane protein; ycdS [BEZ]
mwgecov2#0962	Z1527 [KSE]	Z1527,	b1025,	ECs1271,	+	+	+	+	+	+	+	+	+	+	+	+	+	+	+	+	+	+	+	+	+	+	+	+	+	+	+	+	+	+	+	+	orf, hypothetical protein; ycdT [BEZ]
mwgecov2#0963	Z1557 [KSE]	Z1557,	b1028,	ECs1297,	+	+	+	+	+	+	+	+	+	+	+	+	+	+	+	+	+	+	+	+	+	+	+	+	+	+	+	+	+	+	+	+	orf, hypothetical protein; b1028 [BEZ]
mwgecov2#0964	Z1558 [KSE]	Z1558,	b1029,	ECs1298,	+	+	+	+	+	+	+	+	+	+	+	+	+	+	+	+	+	+	+	+	+	+	+	+	+	+	+	+	+	+	+	+	orf, hypothetical protein; ycdU [BEZ]
mwgecov2#0965	B1030 [K]				+	-	-	-	-	-	-	-	-	-	-	-	-	-	-	-	-	-	-	-	-	-	-	+	-	-	-	-	-	+	+	-	orf, hypothetical protein; b1030 [B]
mwgecov2#0966	ECS1410 [KSE]	Z1666,	b1033,	ECs1410,	+	+	+	+	+	+	+	+	+	+	+	+	+	+	+	+	+	+	+	+	+	+	+	+	+	+	+	+	+	+	+	+	putative dehydrogenase; ycdW [BEZ]
mwgecov2#0967	ECS1411 [KSE]	Z1667,	b1034,	ECs1411,	+	+	+	+	+	+	+	+	+	+	+	+	+	+	+	+	+	+	+	+	+	+	+	+	+	+	+	+	+	+	+	+	orf, hypothetical protein; ycdX [BEZ]
mwgecov2#0968	ECS1412 [KSE]	Z1668,	b1035,	ECs1412,	+	+	+	+	+	+	+	+	+	+	+	+	+	+	+	+	+	+	+	+	+	+	+	+	+	+	+	+	+	+	+	+	putative oxidoreductase component; ycdY [BEZ]
mwgecov2#0969	Z1669 [KSE]	Z1669,	b1036,	ECs1413,	+	+	+	+	+	+	+	+	+	+	+	+	+	+	+	+	+	+	-	+	+	+	+	+	+	+	+	+	-	+	+	+	orf, hypothetical protein; ycdZ [BEZ]
mwgecov2#0970	Z1670 [KSE]	Z1670,	b1037,	ECs1414,	+	+	+	+	+	+	+	+	+	+	+	+	+	+	+	+	+	+	+	+	-	+	+	+	+	+	+	+	+	+	+	+	curli production assembly/transport component, 2nd curli operon; csgG [BEZ]
mwgecov2#0971	Z1671 [KSE]	Z1671,	b1038,	ECs1415,	+	+	+	+	+	+	+	+	+	+	+	+	+	+	+	+	+	+	+	+	+	+	+	+	+	+	+	+	+	+	+	+	curli production assembly/transport component, 2nd curli operon; csgF [BEZ]
mwgecov2#0972	Z1672 [KSE]	Z1672,	b1039,	ECs1416,	+	+	+	+	+	+	+	+	+	+	+	+	+	+	+	+	+	+	+	+	+	+	+	+	+	+	+	+	+	+	+	+	curli production assembly/transport component, 2nd curli operon; csgE [BEZ]
mwgecov2#0973	ECS1417 [KSE]	Z1673,	b1040,	ECs1417,	+	+	+	+	+	+	+	+	+	+	+	+	+	+	+	+	+	+	+	+	+	+	+	+	+	+	+	+	+	+	+	+	putative 2-component transcriptional regulator for 2nd curli operon; csgD [BEZ]
mwgecov2#0974	B1041 [KSE]	Z1675,	b1041,	ECs1419,	+	+	+	+	+	+	+	+	+	+	+	+	+	+	+	+	+	+	+	+	+	+	+	+	+	+	+	+	+	+	+	+	minor curlin subunit precursor, similar ro CsgA; csgB [BEZ]
mwgecov2#0975	B1043 [KSE]	Z1677,	b1043,	ECs1421,	+	+	+	+	+	+	+	+	+	+	+	+	+	+	+	+	+	+	+	+	+	+	+	+	+	+	+	+	+	+	+	+	putative curli production protein; csgC [BEZ]
mwgecov2#0976	Z1678 [KSE]	Z1678,	b1044,	ECs1422,	+	+	+	+	+	+	+	+	+	+	+	+	+	+	+	+	+	+	+	+	+	+	+	+	+	+	+	+	+	+	+	+	orf, hypothetical protein; b1044 [BEZ]
mwgecov2#0977	Z1679 [KSE]	Z1679,	b1045,	ECs1423,	+	+	+	+	+	+	+	+	+	+	+	+	+	+	+	+	+	+	+	+	+	+	+	+	+	+	+	+	+	+	+	+	putative polyprotein; b1045 [BEZ]
mwgecov2#0978	Z1680 [KSE]	Z1680,	b1046,	ECs1424,	+	+	+	+	+	+	+	+	+	+	+	+	+	+	+	+	+	+	+	+	+	+	+	+	+	+	+	+	+	+	+	+	putative synthase; ymdC [BEZ]
mwgecov2#0979	Z1681 [KSE]	Z1681,	b1047,	ECs1425,	+	+	+	+	+	+	+	+	+	+	+	+	+	+	+	+	+	+	+	+	+	+	+	+	+	+	+	+	+	+	-	+	orf, hypothetical protein; ymdD [BEZ]
mwgecov2#0980	ECS1426 [KSE]	Z1683,	b1048,	ECs1426,	+	+	+	+	+	+	+	+	+	+	+	+	+	+	+	+	+	+	+	+	+	+	+	+	+	+	+	+	+	+	+	+	periplasmic glucans biosynthesis protein; mdoG [BEZ]
mwgecov2#0981	B1049 [KSE]	Z1684,	b1049,	ECs1427,	+	+	+	+	+	+	+	+	+	+	+	+	+	+	+	+	+	+	+	+	+	+	+	+	+	+	+	+	+	+	+	+	membrane glycosyltransferase; synthesis of membrane-derived oligosaccharide (MDO); mdoH [BEZ]
mwgecov2#0982	B1051 [KSE]	Z1686,	b1051,	ECs1429,	+	+	+	+	+	+	+	+	+	+	+	+	+	+	+	+	+	+	+	+	+	+	-	+	+	+	+	+	+	+	+	+	acidic protein suppresses mutants lacking function of protein export; msyB [BEZ]
mwgecov2#0983	Z1687 [KSE]	Z1687,	b1052,	IR ECs1430 ECs1431,	+	+	+	+	+	+	+	+	+	+	+	+	+	+	+	+	+	+	+	+	+	+	+	+	+	+	+	+	+	+	+	+	orf, hypothetical protein; b1052 [BEZ]
mwgecov2#0984	B1053 [K]	IR Z1688 Z1690,	b1053,	IR ECs1431 ECs1432,	+	+	+	+	+	+	+	+	+	+	+	+	+	+	+	+	+	+	+	+	+	+	+	+	+	+	+	+	+	+	+	+	putative transport protein; yceE [B]
mwgecov2#0985	Z1690 [KSE]	Z1690,	b1054,	ECs1432,	+	+	+	+	+	+	+	+	+	+	+	+	+	+	+	+	+	+	+	+	+	+	+	+	+	+	+	+	-	+	+	+	heat shock protein; htrB [BEZ]
mwgecov2#0986	Z1691 [KSE]	Z1691,	b1055,	ECs1433,	+	+	+	+	+	+	+	+	+	+	+	+	+	+	+	+	+	+	+	+	+	+	-	+	+	+	+	+	-	+	+	+	orf, hypothetical protein; yceA [BEZ]
mwgecov2#0987	Z1692 [KSE]	Z1692,	b1056,	ECs1434,	+	+	+	+	+	+	+	+	+	+	+	+	+	+	+	+	+	+	+	+	+	+	+	+	+	+	+	+	+	+	+	+	orf, hypothetical protein; yceI [BEZ]
mwgecov2#0988	ECS1435 [KSE]	Z1693,	b1057,	ECs1435,	+	+	+	+	+	+	+	+	+	+	+	+	+	+	+	+	+	+	+	+	+	+	+	+	+	+	+	+	+	+	+	+	putative cytochrome; b1057 [BEZ]
mwgecov2#0989	B1058 [KSE]	Z1695,	b1058,	ECs1436,	+	+	+	+	+	+	+	+	+	+	+	+	+	+	+	+	+	+	+	+	+	+	+	+	+	+	+	+	+	+	+	+	orf, hypothetical protein; yceO [BEZ]
mwgecov2#0990	Z1696 [KSE]	Z1696,	b1059,	ECs1437,	+	+	+	+	+	+	+	+	+	+	+	+	+	+	+	+	+	+	+	+	+	+	+	+	+	+	+	+	+	+	+	+	sarcosine oxidase-like protein; solA [BEZ]
mwgecov2#0991	Z1697 [KSE]	Z1697,	b1060,	ECs1438,	+	+	+	+	+	+	+	+	+	+	+	+	+	+	+	+	+	+	+	+	+	+	+	+	+	+	+	+	+	+	+	+	orf, hypothetical protein; yceP [BEZ]
mwgecov2#0992	Z1698 [KSE]	Z1698,	b1061,	ECs1439,	+	+	+	+	+	+	+	+	+	+	+	+	+	+	+	+	+	+	+	+	+	+	+	+	+	+	+	+	+	+	+	+	damage-inducible protein I; dinI [BEZ]
mwgecov2#0993	Z1699 [KSE]	Z1699,	b1062,	ECs1440,	+	+	+	+	+	+	+	+	+	+	+	+	+	+	+	+	+	+	+	+	+	+	+	+	+	+	+	+	+	+	+	+	dihydro-orotase; pyrC [BEZ]
mwgecov2#0994	Z1700 [KSE]	Z1700,	b1063,	ECs1441,	+	+	+	+	+	+	+	+	+	+	+	+	+	+	+	+	+	+	+	+	+	+	+	+	+	+	+	+	+	+	+	+	orf, hypothetical protein; yceB [BEZ]
mwgecov2#0995	Z1701 [KSE]	Z1701,	b1064,	ECs1442,	+	+	+	+	+	+	+	+	+	+	+	+	+	+	+	+	+	+	+	+	+	+	+	+	+	+	+	+	+	+	+	+	glutaredoxin 2; grxB [BEZ]
mwgecov2#0996	Z1702 [KSE]	Z1702,	b1065,	ECs1443,	+	+	+	+	+	+	+	+	+	+	+	+	+	+	+	+	+	+	+	+	+	+	+	+	+	+	+	+	+	+	+	+	orf, hypothetical protein; yceL [BEZ]
mwgecov2#0997	ECS1444 [KSE]	Z1703,	b1066,	ECs1444,	+	+	+	+	+	+	+	+	+	+	+	+	+	+	+	+	+	+	+	+	+	+	+	+	+	+	+	+	+	+	+	+	acetylation of N-terminal alanine of 30S ribosomal subunit protein S5; rimJ [BEZ]
mwgecov2#0998	B1067 [KSE]	Z1704,	b1067,	ECs1445,	+	+	+	+	+	+	+	+	+	+	+	+	+	+	+	+	+	+	+	+	+	+	+	+	+	+	+	+	+	+	+	+	orf, hypothetical protein; yceH [BEZ]
mwgecov2#0999	B1068 [KSE]	Z1705,	b1068,	ECs1446,	+	+	+	+	+	+	+	+	+	+	+	+	+	+	+	+	+	+	+	+	+	+	+	+	+	+	+	+	+	+	+	+	putative virulence factor; mviM [BEZ]
mwgecov2#1000	Z1707 [KSE]	Z1707,	b1069,	ECs1447,	+	+	+	+	+	+	+	+	+	+	+	+	+	+	+	+	+	+	+	+	+	+	+	+	+	+	+	+	+	+	+	+	putative virulence factor; mviN [BEZ]
mwgecov2#1001	Z1708 [KSE]	Z1708,	b1070,	ECs1448,	+	+	+	+	+	+	+	+	+	+	+	+	+	+	+	+	+	+	+	+	+	+	+	+	+	+	+	+	+	+	+	+	protein of flagellar biosynthesis; flgN [BEZ]
mwgecov2#1002	Z1709 [KSE]	Z1709,	b1071,	ECs1449,	+	+	+	+	+	+	+	+	+	+	+	+	+	+	+	+	+	+	+	+	+	+	+	+	+	+	+	+	+	+	+	+	anti-FliA (anti-sigma) factor; also known as RflB protein; flgM [BEZ]
mwgecov2#1003	Z1710 [KSE]	Z1710,	b1072,	ECs1450,	+	+	+	+	+	+	+	+	+	+	+	+	+	+	+	+	+	+	+	+	+	+	+	+	+	+	+	+	+	+	+	+	flagellar biosynthesis; assembly of basal-body periplasmic P ring; flgA [BEZ]
mwgecov2#1005	Z1712 [KSE]	Z1712,	b1074,	ECs1452,	+	+	+	+	+	+	+	+	+	+	+	+	+	+	+	+	+	+	+	+	+	+	+	+	+	+	+	+	+	+	+	+	flagellar biosynthesis, cell-proximal portion of basal-body rod; flgC [BEZ]
mwgecov2#1006	ECS1453 [KSE]	Z1713,	b1075,	ECs1453,	+	+	+	+	+	+	+	+	+	+	+	+	+	+	+	+	+	+	+	+	+	+	+	+	+	+	+	+	+	+	+	+	flagellar biosynthesis, initiation of hook assembly; flgD [BEZ]
mwgecov2#1007	B1076 [K]		b1076,		+	-	-	-	-	-	-	-	-	-	-	-	-	-	-	-	-	-	-	-	-	+	-	-	-	-	-	-	-	-	-	-	flagellar biosynthesis, hook protein; flgE [B]
mwgecov2#1008	Z1715 [KSE]	Z1715,	b1077,	ECs1455,	+	+	+	+	+	+	+	+	+	+	+	+	+	+	+	+	+	+	+	+	+	+	+	+	+	+	+	-	+	+	+	-	flagellar biosynthesis, cell-proximal portion of basal-body rod; flgF [BEZ]
mwgecov2#1009	Z1716 [KSE]	Z1716,	b1078,	ECs1456,	+	+	+	+	+	+	+	+	+	+	+	+	+	+	+	+	+	+	+	+	+	+	+	+	+	+	+	-	-	+	+	-	flagellar biosynthesis, cell-distal portion of basal-body rod; flgG [BEZ]
mwgecov2#1010	Z1717 [KSE]	Z1717,	b1079,	ECs1457,	+	+	+	+	+	+	+	+	+	+	+	+	+	+	+	+	+	+	+	+	+	+	+	+	+	+	+	+	+	+	+	+	flagellar biosynthesis, basal-body outer-membrane L (lipopolysaccharide layer) ring protein; flgH [BEZ]
mwgecov2#1011	Z1718 [KSE]	Z1718,	b1080,	ECs1458,	+	+	+	+	+	+	+	+	+	+	+	+	+	+	+	+	+	+	+	+	+	+	+	+	+	+	+	+	+	+	+	+	homolog of Salmonella P-ring of flagella basal body; flgI [BEZ]
mwgecov2#1012	Z1719 [KSE]	Z1719,	b1081,	ECs1459,	+	+	+	+	+	+	+	+	+	+	+	+	+	+	+	+	+	+	+	+	+	+	+	+	+	+	-	-	-	+	-	-	flagellar biosynthesis; flgJ [BEZ]
mwgecov2#1013	Z1720 [KSE]	Z1720,	b1082,	ECs1460,	+	+	+	+	+	+	+	+	+	+	+	+	+	+	+	+	+	+	+	+	+	+	+	+	+	+	+	+	+	+	+	+	flagellar biosynthesis, hook-filament junction protein 1; flgK [BEZ]
mwgecov2#1014	Z1721 [KSE]	Z1721,	b1083,	ECs1461,	+	+	+	+	+	+	+	+	+	+	+	+	+	+	+	+	+	+	+	+	+	+	+	+	+	+	+	+	+	+	+	+	flagellar biosynthesis; hook-filament junction protein; flgL [BEZ]
mwgecov2#1015	ECS1462 [KSE]	Z1722,	b1084,	ECs1462,	+	+	+	+	+	+	+	+	+	+	+	+	+	+	+	+	+	+	+	+	+	+	+	+	+	+	+	+	+	+	-	+	RNase E, membrane attachment, mRNA turnover, maturation 5S RNA; rne [BEZ]
mwgecov2#1016	Z1724 [KSE]	Z1724,	b1085,	ECs1463,	+	-	-	+	-	+	+	+	-	+	+	+	+	-	+	+	-	+	-	+	+	+	+	+	+	+	+	+	+	+	-	+	orf, hypothetical protein; b1085 [BEZ]
mwgecov2#1017	Z1725 [KSE]	Z1725,	b1086,	ECs1464,	+	+	+	+	+	+	+	+	+	+	+	+	+	+	+	+	+	+	+	+	+	+	+	+	+	+	+	+	+	+	+	+	orf, hypothetical protein; yceC [BEZ]
mwgecov2#1018	Z1726 [KSE]	Z1726,	b1087,	ECs1465,	+	+	+	+	+	+	+	+	+	+	+	+	+	+	+	+	+	+	+	+	+	+	+	+	+	+	+	+	+	+	+	+	orf, hypothetical protein; yceF [BEZ]
mwgecov2#1019	Z1727 [KSE]	Z1727,	b1088,	ECs1466,	+	+	+	+	+	+	+	+	+	+	+	+	+	+	+	+	+	+	+	+	+	+	+	+	+	+	+	+	+	+	+	+	orf, hypothetical protein; yceD [BEZ]
mwgecov2#1020	Z1728 [KSE]	Z1728,	b1089,	ECs1467,	+	+	+	+	+	+	+	+	+	+	+	+	+	+	+	+	+	+	+	+	+	+	+	+	+	+	+	+	+	+	+	+	50S ribosomal subunit protein L32; rpmF [BEZ]
mwgecov2#1021	B1090 [KSE]	Z1729,	b1090,	ECs1468,	+	+	+	+	+	+	+	+	+	+	+	+	+	+	+	+	+	+	+	+	+	+	+	+	+	+	+	+	+	+	+	+	glycerolphosphate auxotrophy in plsB background; plsX [BEZ]
mwgecov2#1022	Z1730 [acyl	Z1730,	b1091,	ECs1469,	+	+	+	+	+	+	+	+	+	+	+	+	+	-	+	+	+	+	+	+	+	+	+	+	+	+	+	+	+	+	+	+	3-oxoacyl-[acyl-carrier-protein] synthase III; acetylCoA ACP transacylase; fabH [BEZ]
mwgecov2#1023	Z1731 [acyl	Z1731,	b1092,	ECs1470,	+	+	+	+	+	+	+	+	+	+	+	+	+	-	+	+	+	+	+	+	+	+	+	+	+	+	+	+	+	+	+	+	malonyl-CoA-[acyl-carrier-protein] transacylase; fabD [BEZ]
mwgecov2#1024	ECS1471 [acyl	Z1732,	b1093,	ECs1471,	+	+	+	+	+	+	+	+	+	+	+	+	+	+	+	+	+	+	+	+	+	+	+	+	+	+	+	+	+	+	+	+	3-oxoacyl-[acyl-carrier-protein] reductase; fabG [BEZ]
mwgecov2#1025	Z1733 [KSE]	Z1733,	b1094,	ECs1472,	+	+	+	+	+	+	+	+	+	+	+	+	+	+	+	+	+	+	+	+	+	+	+	+	+	+	+	+	+	+	+	+	acyl carrier protein; acpP [BEZ]
mwgecov2#1026	Z1734 [acyl	Z1734,	b1095,	ECs1473,	+	+	+	+	+	+	+	-	-	+	+	+	+	+	+	+	+	+	+	+	-	+	+	+	+	+	+	-	+	+	+	-	3-oxoacyl-[acyl-carrier-protein] synthase II; fabF [BEZ]
mwgecov2#1027	Z1735 [KSE]	Z1735,	b1096,	ECs1474,	+	+	+	+	+	+	+	+	+	+	+	+	+	+	+	+	+	+	+	+	+	+	+	+	+	+	+	+	+	+	+	+	4-amino-4-deoxychorismate lyase; pabC [BEZ]
mwgecov2#1028	Z1736 [KSE]	Z1736,	b1097,	ECs1475,	+	+	+	+	+	+	+	+	+	+	+	+	+	+	+	+	+	+	+	+	+	+	+	+	+	+	+	+	+	+	+	+	putative thymidylate kinase (EC 2.7.4.9); yceG [BEZ]
mwgecov2#1029	Z1738 [KSE]	Z1738,	b1099,	ECs1477,	+	+	+	+	+	+	+	+	+	+	+	+	+	+	+	+	+	+	+	+	+	+	+	+	+	+	+	+	+	+	+	+	DNA polymerase III, delta prime subunit; holB [BEZ]
mwgecov2#1030	B1100 [KSE]	Z1739,	b1100,	ECs1478,	+	+	+	+	+	+	+	-	-	+	+	+	-	+	+	+	-	-	+	+	-	+	+	+	+	+	-	-	+	+	-	-	orf, hypothetical protein; ycfH [BEZ]
mwgecov2#1031	ECS1479 [KSE]	Z1740,	b1101,	ECs1479,	+	+	+	+	+	+	+	+	+	+	+	+	+	+	+	+	+	+	+	+	+	+	+	+	+	+	+	+	+	+	+	+	PTS system, glucose-specific IIBC component; ptsG [BEZ]
mwgecov2#1032	ECS1480 [KSE]	Z1741,	b1102,	ECs1480,	+	+	+	+	+	+	+	+	+	+	+	+	+	+	+	+	+	+	+	+	+	+	+	+	+	+	+	+	+	+	+	+	outer membrane receptor for ferric iron uptake; fhuE [BEZ]
mwgecov2#1033	Z1742 [KSE]	Z1742,	b1103,	ECs1481,	+	+	+	+	+	+	+	+	+	+	+	+	+	+	+	+	+	+	+	+	+	+	+	+	+	+	+	+	+	+	-	+	orf, hypothetical protein; ycfF [BEZ]
mwgecov2#1034	B1104 [KSE]	Z1743,	b1104,	ECs1482,	+	+	+	+	+	+	+	+	+	+	+	+	+	+	+	+	+	+	+	+	+	+	+	+	+	+	+	+	+	+	-	+	orf, hypothetical protein; ycfL [BEZ]
mwgecov2#1035	B1105 [KSE]	Z1744,	b1105,	ECs1483,	+	+	+	+	+	+	+	+	+	+	+	+	+	+	+	+	+	+	+	+	+	+	+	+	+	+	+	-	+	+	+	+	orf, hypothetical protein; ycfM [BEZ]
mwgecov2#1036	B1106 [KSE]	Z1745,	b1106,	ECs1484,	+	+	+	+	+	+	+	+	+	+	+	+	+	+	+	+	+	+	+	+	+	+	+	+	+	+	+	+	+	+	+	+	putative beta-glucosidase (EC 3.2.1.21); ycfN [BEZ]
mwgecov2#1037	B1107 [KSE]	Z1746,	b1107,	ECs1485,	+	+	+	+	+	+	+	+	+	+	+	+	+	+	+	+	+	+	+	+	+	+	+	+	+	+	+	+	+	+	+	+	orf, hypothetical protein; ycfO [BEZ]
mwgecov2#1038	B1108 [KSE]	Z1747,	b1108,	ECs1486,	+	+	+	+	+	+	+	+	+	+	+	+	+	+	+	+	+	+	+	+	+	+	+	+	+	+	+	+	+	+	+	+	orf, hypothetical protein; ycfP [BEZ]
mwgecov2#1039	B1109 [KSE]	Z1748,	b1109,	ECs1487,	+	+	+	+	+	+	+	+	+	+	+	+	+	+	+	+	+	+	+	+	+	+	+	+	+	+	+	+	+	+	+	+	respiratory NADH dehydrogenase; ndh [BEZ]
mwgecov2#1040	ECS1488 [KSE]	Z1749,	b1110,	ECs1488,	+	+	+	+	+	+	+	+	+	+	+	+	+	+	+	+	+	+	+	+	+	+	+	+	+	+	+	+	+	+	+	+	orf, hypothetical protein; ycfJ [BEZ]
mwgecov2#1041	ECS1489 [KSE]	Z1750,	b1111,	ECs1489,	+	+	+	+	+	+	+	+	+	+	+	+	+	+	+	+	+	+	+	+	+	+	+	+	+	+	+	+	+	+	+	+	orf, hypothetical protein; ycfQ [BEZ]
mwgecov2#1042	Z1751 [KSE]	Z1751,	b1112,	ECs1490,	+	+	+	+	+	+	+	+	+	+	+	+	+	+	+	+	+	+	+	+	+	+	+	+	+	+	+	+	+	+	+	+	orf, hypothetical protein; ycfR [BEZ]
mwgecov2#1043	B1113 [KSE]	Z1752,	b1113,	ECs1491,	+	+	+	+	+	+	+	+	+	+	+	+	+	+	+	+	+	+	+	+	+	+	+	+	+	+	+	+	+	+	+	-	orf, hypothetical protein; ycfS [BEZ]
mwgecov2#1044	B1114 [KSE]	Z1754,	b1114,	ECs1492,	+	+	+	+	+	+	+	+	+	+	+	+	+	+	+	+	+	+	+	+	+	+	+	+	+	+	+	+	+	+	+	+	transcription-repair coupling factor; mutation frequency decline; mfd [BEZ]
mwgecov2#1045	B1115 [KSE]	Z1756,	b1115,	ECs1493,	+	+	+	+	+	+	+	+	+	+	+	+	+	+	+	+	+	+	+	+	+	+	+	+	+	+	+	+	+	+	-	+	orf, hypothetical protein; ycfT [BEZ]
mwgecov2#1046	B1116 [KSE]	Z1757,	b1116,	ECs1494,	+	+	+	+	+	+	+	+	+	+	+	+	+	+	+	+	+	+	+	+	+	+	+	+	+	+	+	+	-	+	+	+	orf, hypothetical protein; ycfU [BEZ]
mwgecov2#1047	B1117 [KSE]	Z1758,	b1117,	ECs1495,	+	+	+	+	+	+	+	+	+	+	+	+	+	+	+	+	+	+	+	+	+	+	+	+	+	+	+	+	+	+	+	+	putative ATP-binding component of a transport system; ycfV [BEZ]
mwgecov2#1048	Z1759 [KSE]	Z1759,	b1118,	ECs1496,	+	+	+	+	+	+	+	+	+	+	+	+	+	+	+	+	+	+	+	+	+	+	+	+	+	+	+	+	+	+	+	+	putative kinase; ycfW [BEZ]
mwgecov2#1049	Z1760 [KSE]	Z1760,	b1119,	ECs1497,	+	+	+	+	+	+	+	+	+	+	+	+	+	+	+	+	-	+	+	+	+	+	+	+	+	+	+	+	+	+	+	+	putative NAGC-like transcriptional regulator; ycfX [BEZ]
mwgecov2#1050	Z1761 [KSE]	Z1761,	b1120,	ECs1498,	+	+	+	+	+	+	+	+	+	+	+	+	+	+	+	+	+	+	+	+	+	+	+	+	+	+	+	+	+	+	+	-	putative nicotinic acid mononucleotide:5,6-dimethylbenzimidazole (DMB) phosphoribosyltransferase; cobB [BEZ]
mwgecov2#1051	B1121 [K]		b1121,		+	-	-	-	+	-	-	-	-	-	-	-	-	-	-	-	-	-	-	-	-	-	-	-	-	-	-	-	-	-	-	-	homolog of virulence factor; b1121 [B]
mwgecov2#1052	B1122 [K]		b1122,		+	-	-	+	+	+	+	+	+	+	-	+	-	-	+	-	+	+	-	+	-	+	+	+	+	+	+	+	-	+	-	+	orf, hypothetical protein; ymfA [B]
mwgecov2#1053	B1123 [KSE]	Z1762,	b1123,	ECs1499,	+	+	+	+	+	+	+	+	+	+	+	+	+	+	+	+	+	+	+	+	+	+	+	+	+	+	+	+	+	+	+	+	spermidine/putrescine periplasmic transport protein; potD [BEZ]
mwgecov2#1054	ECS1500 [KSE]	Z1763,	b1124,	ECs1500,	+	+	+	+	-	+	+	+	+	+	+	+	+	-	+	+	+	+	-	+	+	+	+	+	+	+	+	+	-	+	+	+	spermidine/putrescine transport system permease; potC [BEZ]
mwgecov2#1055	ECS1570 [KSE]	Z1830,	b1125,	ECs1570,	+	+	+	+	+	+	+	+	+	+	+	+	+	+	+	+	+	+	+	+	+	+	+	+	+	+	+	+	+	+	+	+	spermidine/putrescine transport system permease; potB [BEZ]
mwgecov2#1056	ECS1571 [KSE]	Z1831,	b1126,	ECs1571,	+	+	+	+	+	+	+	+	+	+	+	+	+	+	+	+	+	+	+	+	+	+	+	+	+	+	+	+	+	+	+	+	ATP-binding component of spermidine/putrescine transport; potA [BEZ]
mwgecov2#1057	Z1832 [KSE]	Z1832,	b1127,	ECs1572,	+	+	+	+	+	+	+	+	+	+	+	+	+	+	+	+	+	+	+	+	+	+	+	+	+	+	+	+	+	+	+	+	putative peptidase T; pepT [BEZ]
mwgecov2#1058	Z1833 [KSE]	Z1833,	b1128,	ECs1573,	+	+	+	+	+	+	+	+	+	+	+	+	+	+	+	+	+	+	+	+	+	+	+	+	+	+	+	+	+	+	+	+	orf, hypothetical protein; ycfD [BEZ]
mwgecov2#1059	Z1858 [KSE]	Z1858,	b1129,	ECs1601,	+	+	+	+	+	+	+	+	+	+	+	+	+	+	+	+	+	+	+	+	+	+	+	+	+	+	+	+	+	+	+	+	sensor protein PhoQ; phoQ [BEZ]
mwgecov2#1060	Z1859 [KSE]	Z1859,	b1130,	ECs1602,	+	+	+	+	+	+	+	+	+	+	+	+	+	+	+	+	+	+	+	+	+	+	+	+	+	+	+	+	+	+	+	+	transcriptional regulatory protein; phoP [BEZ]
mwgecov2#1061	B1131 [KSE]	Z1860,	b1131,	ECs1603,	+	+	+	+	+	+	+	+	-	+	+	+	+	+	+	+	-	+	+	+	+	+	-	+	+	+	+	+	-	+	-	-	adenylosuccinate lyase; purB [BEZ]
mwgecov2#1062	B1132 [KSE]	Z1861,	b1132,	ECs1604,	+	+	+	+	+	+	+	+	+	+	+	+	+	+	+	+	+	+	+	+	+	+	+	+	+	+	+	-	+	+	+	+	orf, hypothetical protein; ycfC [BEZ]
mwgecov2#1063	B1133 [KSE]	Z1862,	b1133,	ECs1605,	+	+	+	+	+	+	+	+	+	+	+	+	+	+	+	+	+	+	+	+	+	+	+	+	+	+	+	+	+	+	+	+	orf, hypothetical protein; ycfB [BEZ]
mwgecov2#1064	ECS1606 [KSE]	Z1863,	b1134,	ECs1606,	+	+	+	+	+	+	+	+	+	+	+	+	+	+	+	+	+	+	+	+	+	+	+	+	+	+	+	+	+	+	+	+	putative phosphohydrolase; b1134 [BEZ]
mwgecov2#1065	ECS1607 [KSE]	Z1864,	b1135,	ECs1607,	+	+	+	+	+	+	+	+	+	+	+	+	+	+	+	+	+	+	+	+	+	+	+	+	+	+	+	+	+	+	+	+	orf, hypothetical protein; ymfC [BEZ]
mwgecov2#1066	ECS1608 [KSE]	Z1865,	b1136,	ECs1608,	+	+	+	+	+	+	+	+	+	+	+	+	+	+	+	+	+	+	+	+	+	+	+	+	+	+	+	+	+	+	+	+	isocitrate dehydrogenase, specific for NADP+; icdA [BEZ]
mwgecov2#1067	B1137 [K]		b1137,		+	-	-	-	-	-	-	-	-	-	-	-	-	-	-	-	-	-	-	+	-	+	-	-	-	-	-	-	+	-	-	-	orf, hypothetical protein; ymfD [B]
mwgecov2#1069	B1139 [K]		b1139,		+	-	-	+	+	+	+	-	-	-	-	+	-	+	+	-	-	-	-	+	-	+	-	+	-	-	-	-	-	+	-	+	phage T4 late gene expression; at locus of e14 element; lit [B]
mwgecov2#1070	B1140 [K]		b1140,		+	-	-	-	-	+	-	-	-	-	-	-	-	-	+	-	-	-	-	-	-	-	-	+	-	-	-	-	-	+	-	-	prophage e14 integrase; intE [B]
mwgecov2#1071	B1141 [K]		b1141,		+	-	-	-	-	-	-	-	-	-	-	-	-	-	-	-	-	-	-	-	-	-	-	-	-	-	-	-	-	-	-	-	orf, hypothetical protein; b1141 [B]
mwgecov2#1072	B1142 [K]		b1142,		+	-	-	-	-	-	-	-	-	-	-	-	-	-	-	-	-	-	-	-	+	+	+	+	+	+	+	+	+	+	+	+	orf, hypothetical protein; ymfH [B]
mwgecov2#1073	B1143 [K]		b1144,		+	-	+	+	-	-	-	-	-	-	-	-	-	-	-	-	-	-	-	-	-	+	-	-	-	-	-	-	-	-	-	-	orf, hypothetical protein; ymfI [B]
mwgecov2#1074	B1144 [K]		b1144,		+	-	-	+	-	-	-	-	-	-	+	+	-	-	-	-	-	-	-	-	-	-	+	+	-	-	-	-	-	-	-	-	orf, hypothetical protein; ymfJ [B]
mwgecov2#1075	B1145 [K]		b1145,		+	-	-	-	-	-	-	-	-	-	-	-	-	-	-	-	-	-	-	-	-	-	-	-	-	-	-	-	-	-	-	-	putative phage repressor; b1145 [B]
mwgecov2#1076	B1146 [K]		b1146,		+	-	-	-	-	-	-	-	-	-	-	-	-	-	-	-	-	-	-	-	-	-	-	-	-	-	-	-	-	-	-	-	orf, hypothetical protein; b1146 [B]
mwgecov2#1077	B1147 [K]		b1147,		+	-	-	-	-	-	-	-	-	-	-	-	-	-	-	-	-	-	-	-	+	+	+	+	+	+	+	+	+	+	+	+	orf, hypothetical protein; ymfL [B]
mwgecov2#1078	B1148 [K]		b1148,		+	-	-	-	-	-	-	-	-	-	-	-	-	-	-	-	-	-	-	-	+	+	+	+	+	+	+	+	+	+	+	+	orf, hypothetical protein; ymfM [B]
mwgecov2#1079	B1149 [K]		b1149,		+	-	-	-	+	-	-	-	-	-	-	+	-	-	-	-	-	-	-	-	-	+	+	+	+	+	-	-	-	+	-	-	orf, hypothetical protein; ymfN [B]
mwgecov2#1080	B1150 [K]		b1150,		+	-	-	+	-	-	-	-	-	-	-	-	-	-	-	-	-	-	-	+	+	+	+	+	+	+	+	+	+	+	+	+	orf, hypothetical protein; ymfR [B]
mwgecov2#1081	B1151 [K]		b1152,		+	-	-	-	-	-	-	-	-	-	-	-	-	-	-	-	-	-	-	-	-	-	-	-	-	-	-	-	-	-	-	-	orf, hypothetical protein; ymfO [B]
mwgecov2#1082	B1152 [K]		b1152,		+	-	-	-	-	-	-	-	-	-	-	-	-	-	-	-	-	-	-	-	+	+	+	+	+	+	+	+	+	+	+	+	orf, hypothetical protein; b1152 [B]
mwgecov2#1083	B1153 [K]		b1153,		+	-	-	+	+	-	-	-	-	-	-	-	-	-	-	-	-	-	-	+	+	+	+	+	+	+	+	+	+	+	-	+	orf, hypothetical protein; b1153 [B]
mwgecov2#1084	B1154 [K]		b1154,		+	-	-	+	+	-	+	-	-	-	-	+	-	+	-	-	-	-	-	+	-	+	+	+	+	+	+	-	+	+	-	-	orf, hypothetical protein; ycfK [B]
mwgecov2#1085	B1155 [K]		b1155,		+	+	-	+	+	-	-	-	-	-	+	-	-	-	-	-	-	-	-	-	-	+	-	+	+	-	-	-	-	+	-	-	orf, hypothetical protein; b1155 [B]
mwgecov2#1086	B1156 [K]		b1156,		+	-	+	+	-	-	-	-	-	-	-	+	-	-	+	-	-	-	-	+	+	+	+	+	+	+	+	+	+	+	+	+	orf, hypothetical protein; ycfA [B]
mwgecov2#1087	B1157 [K]		b1157,		+	-	-	-	-	-	-	-	-	-	-	-	-	-	-	-	-	-	-	-	-	-	+	+	+	+	+	-	+	+	-	-	putative tail fiber protein; b1157 [B]
mwgecov2#1088	ECS0284 [KSE]	Z0318 ,	b1158,	ECs0284,	+	+	+	+	+	+	+	+	+	+	+	+	+	+	+	+	+	+	+	+	+	+	+	+	+	+	+	+	+	+	+	+	inversion of adjacent DNA; at locus of e14 element; pin [BEZ]
mwgecov2#1089	B1159 [K]		b1159,		+	-	-	-	-	-	-	-	-	-	-	-	-	-	-	-	-	-	-	-	-	-	-	-	-	-	-	-	-	-	-	-	restriction of DNA at 5-methylcytosine residues; at locus of e14 element; mcrA [B]
mwgecov2#1090	B1160 [K]		b1160,		+	-	-	-	-	-	-	-	-	-	-	-	-	-	-	-	-	-	-	-	-	+	-	-	-	-	-	-	-	-	-	-	orf, hypothetical protein; ycgW [B]
mwgecov2#1091	B1161 [K]		b1161,		+	-	-	-	-	-	-	-	-	-	-	-	-	-	-	-	-	-	-	-	-	+	-	-	-	-	-	-	-	-	-	-	orf, hypothetical protein; ycgX [B]
mwgecov2#1092	B1162 [K]		b1162,		+	-	-	-	-	-	-	-	-	-	-	-	-	-	-	-	-	-	-	-	-	-	-	-	-	-	-	-	-	-	-	-	putative transcriptional regulator; ycgE [B]
mwgecov2#1093	B1163 [K]		b1163,		+	-	+	+	-	-	-	-	-	-	-	-	-	+	-	-	-	-	-	-	-	+	-	-	-	-	-	-	-	-	-	-	orf, hypothetical protein; b1163 [B]
mwgecov2#1094	B1164 [K]		b1164,		+	-	-	-	-	-	-	-	-	-	-	-	-	-	-	-	-	-	-	-	-	-	-	-	-	-	-	-	-	-	-	-	orf, hypothetical protein; ycgZ [B]
mwgecov2#1095	B1165 [K]		b1165,		+	+	-	-	-	-	-	-	-	-	-	-	-	-	-	-	-	-	-	-	-	-	-	-	-	-	-	-	-	+	-	-	orf, hypothetical protein; ymgA [B]
mwgecov2#1096	B1166 [K]		b1166,		+	-	-	-	-	-	-	-	-	-	-	-	-	+	-	-	-	-	-	+	-	+	-	-	-	-	-	-	-	-	-	-	orf, hypothetical protein; ymgB [B]
mwgecov2#1097	B1167 [K]		b1167,		+	-	-	-	-	-	-	-	-	-	-	-	-	-	-	-	-	-	-	-	-	-	-	-	-	-	-	-	-	-	-	-	orf, hypothetical protein; ymgC [B]
mwgecov2#1098	B1168 [K]		b1168,		+	-	-	-	+	-	-	-	-	-	-	-	-	-	-	-	-	-	-	-	-	-	-	-	-	-	-	-	-	-	-	-	putative proteases; b1168 [B]
mwgecov2#1099	B1169 [K]		b4491,		+	-	-	-	-	-	-	-	-	-	-	-	-	-	-	-	-	-	-	-	-	-	-	-	-	-	-	-	-	-	-	-	putative ATP-binding component of a transport system; b1169 [B]
mwgecov2#1100	B1170 [K]		b4491,		+	-	-	-	-	-	-	-	-	-	-	-	-	-	-	-	-	-	-	-	-	-	-	-	-	-	-	-	-	-	-	-	putative part of putative ATP-binding component of a transport system; b1170 [B]
mwgecov2#1101	B1171 [K]		b1171,		+	-	-	-	-	-	-	-	-	-	-	-	-	-	-	-	-	-	-	-	-	-	-	-	-	-	-	-	-	-	-	-	orf, hypothetical protein; b1171 [B]
mwgecov2#1103	ECS1668 [KSE]	Z1936,	b1174,	ECs1668,	-	+	+	+	+	+	+	+	+	+	+	+	+	+	+	+	+	+	+	+	+	+	+	+	+	+	+	+	+	+	+	+	cell division topological specificity factor, reverses MinC inhibition of ftsZ ring formation; minE [BEZ]
mwgecov2#1104	B1175 [KSE]	Z1937,	b1175,	ECs1669,	+	+	+	+	+	+	+	+	+	+	+	+	+	+	+	+	+	+	+	+	+	+	+	+	+	+	+	+	+	+	+	+	cell division inhibitor, a membrane ATPase, activates minC; minD [BEZ]
mwgecov2#1105	ECS1670 [KSE]	Z1938,	b1176,	ECs1670,	+	+	+	+	+	+	+	+	+	+	+	+	+	+	+	+	+	+	+	+	+	+	+	+	+	+	+	+	+	+	+	+	cell division inhibitor, inhibits ftsZ ring formation; minC [BEZ]
mwgecov2#1106	Z1939 [KSE]	Z1939,	b1177,	ECs1671,	+	+	+	+	+	+	+	+	+	+	+	+	+	+	+	+	+	+	+	+	+	+	+	+	+	+	+	+	+	+	+	+	orf, hypothetical protein; ycgJ [BEZ]
mwgecov2#1107	Z1940 [KSE]	Z1940,	b1178,	ECs1672,	+	+	+	+	+	+	+	+	+	+	+	+	+	+	+	+	+	+	+	+	+	+	+	+	+	+	+	+	+	+	+	+	orf, hypothetical protein; ycgK [BEZ]
mwgecov2#1108	Z1941 [KSE]	Z1941,	b1179,	ECs1674,	+	+	+	+	+	+	+	+	+	+	+	+	+	+	+	+	+	+	+	+	+	+	+	+	+	+	+	+	+	+	+	+	orf, hypothetical protein; ycgL [BEZ]
mwgecov2#1109	Z1942 [KSE]	Z1942,	b1180,	ECs1675,	+	+	+	+	+	+	+	+	+	+	+	+	+	+	+	+	+	+	+	+	+	+	+	+	+	+	+	+	+	+	+	+	putative isomerase; b1180 [BEZ]
mwgecov2#1110	Z1943 [KSE]	Z1943,	b1181,	ECs1676,	+	+	+	+	+	+	+	+	+	+	+	+	+	+	+	+	+	+	+	+	+	+	+	+	+	+	+	+	+	+	+	+	orf, hypothetical protein; ycgN [BEZ]
mwgecov2#1112	ECS1678 [KSE]	Z1946,	b1183,	ECs1678,	+	+	+	+	+	+	+	+	+	+	+	+	+	+	+	+	+	+	+	+	+	+	+	+	+	+	+	+	+	+	+	+	SOS mutagenesis; error-prone repair; processed to UmuD'; forms complex with UmuC; umuD [BEZ]
mwgecov2#1113	B1184 [KSE]	Z1947,	b1184,	ECs1679,	+	+	+	+	+	+	+	+	+	+	+	+	+	+	+	+	+	+	+	+	+	+	+	+	+	+	+	+	+	+	+	+	SOS mutagenesis and repair; umuC [BEZ]
mwgecov2#1114	Z1948 [KSE]	Z1948,	b1185,	ECs1680,	+	+	+	+	+	+	+	+	+	+	+	+	+	+	+	+	+	+	+	+	+	+	+	+	+	+	+	+	+	+	+	+	reoxidizes DsbA protein following formation of disulfide bond in P-ring of flagella.; dsbB [BEZ]
mwgecov2#1115	Z1949 [KSE]	Z1949,	b1186,	ECs1681,	+	+	+	+	+	+	+	+	+	+	+	+	+	+	+	+	+	+	+	+	+	+	+	+	+	+	+	+	+	+	+	+	Na+/H+ antiporter, pH independent; nhaB [BEZ]
mwgecov2#1116	Z1950 [KSE]	Z1950,	b1187,	ECs1682,	+	+	+	+	+	+	+	+	+	+	+	+	+	+	+	+	+	+	+	+	+	+	+	+	+	+	+	+	-	+	+	-	negative regulator for fad regulon, and positive activator of fabA; fadR [BEZ]
mwgecov2#1117	Z1951 [KSE]	Z1951,	b1188,	ECs1683,	+	+	+	+	+	+	+	+	+	+	+	+	+	+	+	+	+	+	+	+	+	+	+	+	+	+	+	+	+	+	+	+	putative sporulation protein; ycgB [BEZ]
mwgecov2#1118	Z1952 [KSE]	Z1952,	b1189,	ECs1684,	+	+	+	+	+	+	+	+	+	+	+	+	+	+	+	+	+	+	+	+	+	+	+	+	+	+	+	+	+	+	+	+	D-amino acid dehydrogenase subunit; dadA [BEZ]
mwgecov2#1119	Z1953 [KSE]	Z1953,	b1190,	ECs1685,	+	+	+	+	+	+	+	+	+	+	+	+	+	+	+	+	+	+	+	+	+	+	+	+	+	+	+	+	+	+	+	+	alanine racemase 2, catabolic; dadX [BEZ]
mwgecov2#1120	ECS1686 [KSE]	Z1954,	b1191,	ECs1686,	+	+	+	+	+	+	+	+	+	+	+	+	+	+	+	+	+	+	+	+	+	+	+	+	+	+	+	+	+	+	+	+	orf, hypothetical protein; b1191 [BEZ]
mwgecov2#1121	ECS1688 [KSE]	Z1955,	b1192,	ECs1688,	+	+	+	+	+	+	+	+	+	+	+	+	+	+	+	+	+	+	+	+	+	+	+	+	+	+	+	+	+	+	+	+	orf, hypothetical protein; b1192 [BEZ]
mwgecov2#1122	B1193 [KSE]	Z1956,	b1193,	ECs1687,	+	+	+	+	+	+	+	+	+	+	+	+	+	+	+	+	+	+	+	+	+	+	+	+	+	+	+	+	+	+	+	+	murein transglycosylase E; mltE [BEZ]
mwgecov2#1123	B1194 [K]	IR Z1956 Z1957,	b1194,	IR ECs1687 ECs1689,	+	+	+	+	+	+	+	+	+	+	+	+	+	+	+	+	+	+	+	+	+	+	+	+	+	+	+	+	+	+	+	+	orf, hypothetical protein; ycgR [B]
mwgecov2#1124	Z1960 [KSE]	Z1960,	b1195,	ECs1692,	+	+	+	+	+	+	+	+	+	+	+	+	+	+	+	+	+	+	+	+	-	-	-	-	-	-	-	-	-	-	-	-	orf, hypothetical protein; ymgE [BEZ]
mwgecov2#1125	B1196 [K]		b1196,		+	-	-	+	+	+	-	-	-	-	-	-	-	-	-	-	-	-	-	+	-	-	-	-	-	-	-	-	-	-	-	-	orf, hypothetical protein; ycgY [B]
mwgecov2#1126	B1197 [K]		b1197,		+	-	-	+	-	-	-	-	-	-	-	-	-	-	-	-	-	-	-	+	-	-	-	-	-	-	-	-	-	-	-	-	trehalase, periplasmic; treA [B]
mwgecov2#1127	Z1969 [KSE]	Z1969,	b1198,	ECs1703,	+	+	+	+	+	+	+	+	+	+	+	+	+	+	+	+	+	+	+	+	-	-	-	-	-	-	-	-	-	-	-	-	putative PTS system enzyme I; ycgC [BEZ]
mwgecov2#1128	Z1970 [KSE]	Z1970,	b1199,	ECs1704,	+	+	+	+	+	+	+	+	+	+	+	+	+	+	+	+	+	+	+	+	-	-	-	-	-	-	-	-	-	-	-	-	putative dihydroxyacetone kinase (EC 2.7.1.2); b1199 [BEZ]
mwgecov2#1129	ECS1705 [KSE]	Z1971,	b1200,	ECs1705,	+	+	+	+	+	+	+	+	+	+	+	+	+	+	+	+	+	+	+	+	-	-	-	-	-	-	-	-	-	-	-	-	putative dihydroxyacetone kinase (EC 2.7.1.2); b1200 [BEZ]
mwgecov2#1130	B1201 [K]		b1201,		+	+	+	+	+	-	-	-	-	-	-	-	-	-	-	-	-	-	-	-	+	+	+	+	+	+	+	+	+	+	+	+	putative sensor-type regulator; b1201 [B]
mwgecov2#1131	B1202 [K]		b1202,		+	+	+	+	+	-	-	-	-	-	-	-	-	-	-	-	-	-	-	-	+	+	+	+	+	+	+	+	+	+	+	+	putative adhesion and penetration protein; b1202 [B]
mwgecov2#1132	B1203 [KSE]	Z1974,	b1203,	ECs1708,	+	+	+	+	+	+	+	+	+	+	+	+	+	+	+	+	+	+	+	+	+	+	+	+	+	+	+	+	+	+	+	+	putative GTP-binding protein; ychF [BEZ]
mwgecov2#1133	Z1975 [KSE]	Z1975,	b1204,	ECs1709,	+	+	+	+	+	+	+	+	+	+	+	+	+	+	+	+	+	+	+	+	+	+	+	+	+	+	+	+	+	+	+	+	peptidyl-tRNA hydrolase; pth [BEZ]
mwgecov2#1134	Z1976 [KSE]	Z1976,	b1205,	ECs1710,	+	+	+	+	+	+	+	+	+	+	+	+	+	+	+	+	+	+	+	+	+	+	+	+	+	+	+	+	+	+	+	+	orf, hypothetical protein; ychH [BEZ]
mwgecov2#1135	Z1977 [KSE]	Z1977,	b1206,	ECs1711,	+	+	+	+	+	+	+	+	+	+	+	+	+	+	+	+	+	+	+	+	+	+	+	+	+	+	+	+	+	+	+	+	orf, hypothetical protein; ychM [BEZ]
mwgecov2#1136	Z1978 [KSE]	Z1978,	b1207,	ECs1712,	+	+	+	+	+	+	+	+	+	+	+	+	+	+	+	+	+	+	+	+	+	+	+	+	+	+	+	+	+	+	+	+	phosphoribosylpyrophosphate synthetase; prsA [BEZ]
mwgecov2#1137	Z1979 [KSE]	Z1979,	b1208,	ECs1713,	+	+	+	+	+	+	+	+	+	+	+	+	+	+	+	+	+	+	+	+	+	+	+	+	+	+	+	+	+	+	+	+	orf, hypothetical protein; ychB [BEZ]
mwgecov2#1138	ECS1714 [KSE]	Z1980,	b1209,	ECs1714,	+	+	+	+	+	+	+	+	+	+	+	+	+	+	+	+	+	+	+	+	+	+	+	+	+	+	+	-	+	+	+	-	an enzyme in main pathway of synthesis of 5-aminolevulinate, possibly glutamyl-tRNA dehydrogenase; hemM [BEZ]
mwgecov2#1139	ECS1715 [KSE]	Z1981,	b1210,	ECs1715,	+	+	+	+	+	+	+	+	+	+	+	+	+	+	+	+	+	+	+	+	+	+	+	+	+	+	+	+	+	+	+	+	enzyme in alternate path of synthesis of 5-aminolevulinate; hemA [BEZ]
mwgecov2#1140	ECS1716 [KSE]	Z1982,	b1211,	ECs1716,	+	+	+	+	+	+	+	+	+	+	+	+	+	+	+	+	+	+	+	+	+	+	+	+	+	+	+	-	-	+	+	+	peptide chain release factor RF-1; prfA [BEZ]
mwgecov2#1141	B1212 [KSE]	Z1983,	b1212,	ECs1717,	+	+	+	+	+	+	+	+	+	+	+	+	+	+	+	+	+	+	+	+	+	+	+	+	+	+	+	+	+	+	+	+	possible protoporphyrinogen oxidase; hemK [BEZ]
mwgecov2#1142	Z1984 [KSE]	Z1984,	b1213,	ECs1718,	+	+	+	+	+	+	+	+	+	+	+	+	+	+	+	+	+	+	+	+	+	+	+	+	+	+	+	+	-	+	+	+	orf, hypothetical protein; b1213 [BEZ]
mwgecov2#1143	Z1985 [KSE]	Z1985,	b1214,	ECs1719,	+	+	+	+	+	+	+	+	+	+	+	+	+	+	+	+	+	+	+	+	+	+	+	+	+	+	+	+	+	+	+	+	orf, hypothetical protein; ychA [BEZ]
mwgecov2#1144	Z1986 [KSE]	Z1986,	b1215,	ECs1720,	+	+	+	+	+	+	+	+	+	+	+	+	+	+	+	+	+	+	+	+	+	+	+	+	+	+	+	+	+	+	+	+	2-dehydro-3-deoxyphosphooctulonate aldolase; kdsA [BEZ]
mwgecov2#1145	B1216 [KSE]	Z1991,	b1216,	ECs1721,	+	+	+	+	+	+	+	+	+	+	+	+	+	+	+	+	+	+	+	+	+	+	+	+	+	+	+	+	+	+	+	+	sodium-calcium/proton antiporter; chaA [BEZ]
mwgecov2#1146	B1217 [KSE]	Z1992,	b1217,	ECs1722,	+	+	+	+	+	+	+	+	+	+	+	+	+	+	+	+	+	+	+	+	+	+	+	+	+	+	+	-	+	+	+	+	cation transport regulator; chaB [BEZ]
mwgecov2#1147	Z1993 [KSE]	Z1993,	b1218,	ECs1723,	+	+	+	+	+	+	+	+	+	+	+	+	+	+	+	+	+	+	+	+	+	+	+	+	+	+	+	+	+	+	+	+	cation transport regulator; chaC [BEZ]
mwgecov2#1148	Z1994 [KSE]	Z1994,	b1219,	ECs1724,	+	+	+	+	+	+	+	+	+	+	+	+	+	+	+	+	+	+	+	+	+	+	+	+	+	+	+	+	+	+	+	+	orf, hypothetical protein; ychN [BEZ]
mwgecov2#1149	Z1995 [KSE]	Z1995,	b1220,	ECs1725,	+	+	+	+	+	+	+	+	+	+	+	+	+	+	+	+	+	+	+	+	+	+	+	+	+	+	+	+	+	+	+	+	putative factor; ychP [BEZ]
mwgecov2#1150	B1221 [KSE]	Z1996,	b1221,	ECs1726,	+	+	+	+	+	+	+	+	+	+	+	+	+	+	+	+	+	+	+	+	+	+	+	+	+	+	+	+	+	+	+	+	pleiotrophic regulation of anaerobic respiration: response regulator for nar, frd, dms and tor genes; narL [BEZ]
mwgecov2#1151	B1222 [KSE]	Z1998,	b1222,	ECs1727,	+	+	+	+	+	+	+	+	+	+	+	+	+	+	+	+	+	+	+	+	+	+	+	+	+	+	+	+	+	+	+	+	nitrate/nitrate sensor, histidine protein kinase acts on NarL regulator; narX [BEZ]
mwgecov2#1152	B1223 [KSE]	Z2000,	b1223,	ECs1728,	+	+	+	+	+	+	+	+	+	+	+	+	+	+	+	+	+	+	+	+	+	+	+	+	+	+	+	+	+	+	+	+	nitrite extrusion protein; narK [BEZ]
mwgecov2#1153	B1224 [KSE]	Z2001,	b1224,	ECs1729,	+	+	+	+	+	+	+	+	+	+	+	+	+	+	+	+	+	+	+	+	+	+	+	+	+	+	+	+	+	+	+	+	nitrate reductase 1, alpha subunit; narG [BEZ]
mwgecov2#1154	B1225 [KSE]	Z2002,	b1225,	ECs1730,	+	+	+	+	+	+	+	+	+	+	+	+	+	+	+	+	+	+	+	+	+	+	+	+	+	+	+	+	+	+	+	+	nitrate reductase 1, beta subunit; narH [BEZ]
mwgecov2#1155	B1226 [KSE]	Z2004,	b1227,	ECs1732,	+	+	+	+	+	+	+	+	+	+	+	+	+	+	+	+	+	+	+	+	+	+	+	+	+	+	+	+	+	+	+	+	nitrate reductase 1, delta subunit, assembly function; narJ [BEZ]
mwgecov2#1156	Z2004 [KSE]	Z2004,	b1227,	ECs1732,	+	+	+	+	+	+	+	+	+	+	+	+	+	+	+	+	+	+	+	+	+	+	+	+	+	+	+	+	+	+	+	+	nitrate reductase 1, cytochrome b(NR), gamma subunit; narI [BEZ]
mwgecov2#1157	ECS1733 [KSE]	IR Z2004 Z2005, Z2005	b1228, b1228	ECs1733, ECs1733	+	+	+	+	+	+	+	+	+	+	+	+	+	+	+	+	+	+	+	+	+	+	+	+	+	+	+	+	+	+	+	+	orf, hypothetical protein; b1228 [BEZ]
mwgecov2#1158	B1229 [K]	IR Z2004 Z2005, Z2005	b1228, b1229	ECs1733, ECs1733	-	-	-	+	+	+	+	-	+	-	+	+	-	+	+	-	-	+	+	-	-	+	-	-	-	-	+	-	+	-	+	-	a protaminelike protein; tpr [B]
mwgecov2#1159	ECS1734 [KSE]	Z2008,	b1232,	ECs1734,	+	+	+	+	+	+	+	+	+	+	+	+	+	+	+	+	+	+	+	+	+	+	+	+	+	+	+	+	+	+	+	+	formyltetrahydrofolate deformylase; for purT-dependent FGAR synthesis; purU [BEZ]
mwgecov2#1160	ECS1735 [KSE]	Z2009,	b1233,	ECs1735,	+	+	+	+	+	+	+	+	+	+	+	+	+	+	+	+	+	+	+	+	+	+	+	+	+	+	+	+	+	+	+	+	orf, hypothetical protein; ychJ [BEZ]
mwgecov2#1161	ECS1736 [KSE]	Z2010,	b1234,	ECs1736,	+	+	+	+	+	+	+	+	+	+	+	+	+	+	+	+	+	+	+	+	+	+	+	+	+	+	+	+	+	+	+	+	orf, hypothetical protein; ychK [BEZ]
mwgecov2#1162	ECS1737 [KSE]	Z2011,	b1235,	ECs1737,	+	+	+	+	+	+	+	+	+	+	+	+	+	+	+	+	+	+	+	+	+	+	+	+	+	+	+	+	+	+	+	+	Hnr protein; hnr [BEZ]
mwgecov2#1163	ECS1738 [KSE]	Z2012,	b1236,	ECs1738,	+	+	+	+	+	+	+	+	+	+	+	+	+	+	+	+	+	+	+	+	+	+	+	+	+	+	+	+	+	+	+	+	glucose-1-phosphate uridylyltransferase; galU [BEZ]
mwgecov2#1164	Z2013 [KSE]	Z2013,	b1237,	ECs1739,	+	+	+	+	+	+	+	+	+	+	+	+	+	+	+	+	+	+	+	+	+	+	+	+	+	+	+	+	+	+	+	+	DNA-binding protein HLP-II (HU, BH2, HD, NS); pleiotropic regulator; hns [BEZ]
mwgecov2#1165	B1238 [KSE]	Z2015,	b1238,	ECs1740,	+	+	+	+	+	+	+	+	+	+	+	+	+	+	+	+	+	+	+	+	+	+	+	+	+	+	+	+	+	+	+	+	thymidine kinase; tdk [BEZ]
mwgecov2#1166	B1239 [K]	IR Z5903 Z5904,	b1239,	IR ECs5264 ECs5265,	+	-	-	+	+	+	+	-	+	-	-	+	-	-	-	+	-	-	-	+	-	-	+	+	+	-	+	-	+	+	+	-	orf, hypothetical protein; ychG [B]
mwgecov2#1167	B1240 [K]		b1240,		+	-	-	+	+	+	+	-	+	-	-	+	-	-	+	-	-	+	-	+	-	+	+	-	+	-	-	-	-	+	-	-	orf, hypothetical protein; b1240 [B]
mwgecov2#1168	ECS1741 [KSE]	Z2016,	b1241,	ECs1741,	+	+	+	+	+	+	+	+	+	+	+	+	+	+	+	+	+	+	+	+	+	+	+	+	+	+	+	+	+	+	+	+	CoA-linked acetaldehyde dehydrogenase and iron-dependent alcohol dehydrogenase; pyruvate-formate-lyase deactivase; adhE [BEZ]
mwgecov2#1169	ECS1742 [KSE]	Z2017,	b1242,	ECs1742,	+	+	+	+	+	+	+	+	+	+	+	+	+	+	+	+	+	+	+	+	+	+	+	+	+	+	+	+	+	+	+	+	putative channel protein; ychE [BEZ]
mwgecov2#1170	ECS1743 [KSE]	Z2019,	b1243,	ECs1743,	+	+	+	+	+	+	+	+	+	+	+	+	+	+	+	+	+	+	+	+	+	+	+	+	+	+	+	+	+	+	+	+	oligopeptide transport; periplasmic binding protein; oppA [BEZ]
mwgecov2#1171	ECS1744 [KSE]	Z2020,	b1244,	ECs1744,	+	+	+	+	+	+	+	+	+	+	+	+	+	+	+	+	+	+	+	+	+	+	+	+	+	+	+	+	+	+	+	+	oligopeptide transport permease protein; oppB [BEZ]
mwgecov2#1172	ECS1745 [KSE]	Z2021,	b1245,	ECs1745,	+	+	+	+	+	+	+	+	+	+	+	+	+	+	+	+	+	+	+	+	+	+	+	+	+	+	+	+	+	+	+	+	homolog of Salmonella oligopeptide transport permease protein; oppC [BEZ]
mwgecov2#1173	Z2022 [KSE]	Z2022,	b1246,	ECs1746,	+	+	+	+	+	+	+	+	+	+	+	+	+	+	+	+	+	+	+	+	+	+	+	+	+	+	+	+	+	+	+	+	homolog of Salmonella ATP-binding protein of oligopeptide ABC transport system; oppD [BEZ]
mwgecov2#1174	B1247 [KSE]	Z2023,	b1247,	ECs1747,	+	+	+	+	+	+	+	+	+	+	+	+	+	+	+	+	+	+	+	+	+	+	+	+	+	+	+	+	+	+	-	+	homolog of Salmonella ATP-binding protein of oligopeptide ABC transport system; oppF [BEZ]
mwgecov2#1175	B1248 [K]	Z2026,	b1249,	ECs1749,	+	+	+	+	+	+	+	+	+	+	+	+	+	+	+	+	+	+	+	+	+	+	-	+	+	+	+	+	-	+	+	-	orf, hypothetical protein; b1248 [B]
mwgecov2#1176	ECS1749 [KSE]	Z2026,	b1249,	ECs1749,	+	+	+	+	+	+	+	+	+	+	+	+	+	+	+	+	+	+	+	+	+	+	+	+	+	+	+	+	+	+	+	+	cardiolipin synthase, a major membrane phospholipid; novobiocin sensitivity; cls [BEZ]
mwgecov2#1177	ECS1750 [KSE]	Z2028,	b1250,	ECs1750,	+	+	+	+	+	+	+	+	+	+	+	+	+	+	+	+	+	+	+	+	+	+	+	+	+	+	+	+	+	+	-	+	putative potassium channel protein; kch [BEZ]
mwgecov2#1178	ECS1751 [KSE]	Z2029,	b1251,	ECs1751,	+	+	+	+	+	+	+	+	+	+	+	+	+	+	+	+	+	+	+	+	+	+	+	+	+	+	+	+	+	+	+	+	orf, hypothetical protein; yciI [BEZ]
mwgecov2#1179	ECS1752 [KSE]	Z2030,	b1252,	ECs1752,	+	+	+	+	+	+	+	+	+	+	+	+	+	+	+	+	+	+	+	+	+	+	+	+	+	+	+	+	+	+	+	+	energy transducer; uptake of iron, cyanocobalimin; sensitivity to phages, colicins; tonB [BEZ]
mwgecov2#1180	Z2031 [KSE]	Z2031,	b1253,	ECs1753,	+	+	+	+	+	+	+	+	+	+	+	+	+	+	+	+	+	+	+	+	+	+	+	+	+	+	+	+	+	+	+	+	orf, hypothetical protein; yciA [BEZ]
mwgecov2#1181	Z2032 [KSE]	Z2032,	b1254,	ECs1754,	+	+	-	+	+	+	+	+	-	+	+	+	+	+	+	+	-	+	+	+	-	+	+	+	+	+	+	-	-	+	-	+	orf, hypothetical protein; yciB [BEZ]
mwgecov2#1182	Z2033 [KSE]	Z2033,	b1255,	ECs1755,	+	+	+	+	+	+	+	+	+	+	+	+	+	+	+	+	+	+	+	+	+	+	+	+	+	+	+	+	-	+	-	+	orf, hypothetical protein; yciC [BEZ]
mwgecov2#1183	ECS1756 [KSE]	Z2034,	b1256,	ECs1756,	+	+	+	+	+	+	+	+	+	+	+	+	+	+	+	+	+	+	+	+	+	+	+	+	+	+	+	+	+	+	+	+	putative outer membrane protein; yciD [BEZ]
mwgecov2#1184	B1257 [KSE]	Z2555,	b1257,	ECs1829,	+	+	+	+	+	+	+	+	+	+	+	+	+	+	+	+	+	+	+	+	+	+	+	+	+	+	+	+	+	+	+	+	orf, hypothetical protein; yciE [BEZ]
mwgecov2#1185	Z2554 [KSE]	Z2554,	b1258,	ECs1830,	+	+	+	+	+	+	+	+	+	+	+	+	+	+	+	+	+	+	+	+	+	+	+	+	+	+	+	+	+	+	+	-	putative structural proteins; yciF [BEZ]
mwgecov2#1186	ECS1831 [KSE]	Z2553,	b1259,	ECs1831,	+	+	+	+	+	+	+	+	+	+	+	+	+	+	+	+	+	+	+	+	+	+	+	+	+	+	+	+	+	+	+	+	orf, hypothetical protein; yciG [BEZ]
mwgecov2#1187	ECS1832 [KSE]	Z2551,	b1260,	ECs1832,	+	+	+	+	+	+	+	+	+	+	+	+	+	+	+	+	+	+	+	+	+	+	+	+	+	+	+	+	+	+	+	+	tryptophan synthase, alpha protein; trpA [BEZ]
mwgecov2#1188	ECS1833 [KSE]	Z2551,	b1261,	ECs1833,	+	+	+	+	+	+	+	+	+	+	+	+	+	+	+	+	+	+	+	+	+	+	+	+	+	+	+	+	+	+	+	+	tryptophan synthase, beta protein; trpB [BEZ]
mwgecov2#1189	ECS1834 [KSE]	Z2549,	b1262,	ECs1834,	+	+	+	+	+	+	+	+	+	+	+	+	+	+	+	+	+	+	+	+	+	+	+	+	+	+	+	+	+	+	+	+	N-(5-phosphoribosyl)anthranilate isomerase and indole-3-glycerolphosphate synthetase; trpC [BEZ]
mwgecov2#1190	B1263 [K]		b1263,		+	-	-	-	-	-	+	-	-	-	-	+	+	-	+	-	-	-	-	+	-	-	-	-	+	-	-	-	-	+	-	-	anthranilate synthase component II, glutamine amidotransferase and phosphoribosylanthranilate transferase; trpD [B]
mwgecov2#1191	Z2546 [KSE]	Z2546m,	b1264,	ECs1836,	+	+	+	+	+	+	+	+	+	+	+	+	+	+	+	+	+	+	+	+	+	+	+	+	+	+	+	+	+	+	+	+	anthranilate synthase component I; trpE [BEZ]
mwgecov2#1192	B1265 [KSE]	Z2545,	b1265,	ECs1837,	+	+	+	+	+	+	+	+	+	+	+	+	+	+	+	+	+	+	+	+	+	+	+	+	+	+	+	+	+	+	+	+	trp operon leader peptide; trpL [BEZ]
mwgecov2#1193	Z2544 [KSE]	Z2544,	b1266,	ECs1838,	+	+	+	+	+	+	+	+	+	+	+	+	+	+	+	+	+	+	+	+	+	+	+	+	+	+	+	+	+	+	-	+	putative enzymes; yciV [BEZ]
mwgecov2#1194	Z2543 [KSE]	Z2543,	b1267,	ECs1839,	+	+	+	+	+	+	+	+	+	+	+	+	+	+	+	+	+	+	+	+	+	+	+	+	+	+	+	+	-	+	+	+	orf, hypothetical protein; yciO [BEZ]
mwgecov2#1195	B1268 [K]		b1268,		+	-	-	+	+	-	-	-	-	-	-	-	-	-	+	+	-	-	-	-	-	-	+	-	-	-	-	-	-	-	-	-	orf, hypothetical protein; yciQ [B]
mwgecov2#1196	ECS1841 [KSE]	Z2541,	b1269,	ECs1841,	+	+	+	-	+	+	+	+	+	+	+	+	+	+	+	+	+	+	+	+	+	+	+	+	+	+	-	+	+	+	+	-	orf, hypothetical protein; yciL [BEZ]
mwgecov2#1197	ECS1842 [KSE]	Z2540,	b1270,	ECs1842,	+	+	+	+	+	+	+	-	+	+	+	+	+	+	+	+	+	+	+	+	+	+	+	+	+	+	-	+	-	+	+	-	cob(I)alamin adenolsyltransferase; btuR [BEZ]
mwgecov2#1198	ECS1843 [KSE]	Z2539,	b1271,	ECs1843,	+	+	+	+	+	+	+	+	+	+	+	+	+	+	+	+	+	+	+	+	+	+	+	+	+	+	-	+	+	+	+	-	putative oxidoreductase; yciK [BEZ]
mwgecov2#1199	Z2538 [KSE]	Z2538,	b1272,	ECs1844,	+	+	+	+	+	+	+	+	+	+	+	+	+	+	+	+	+	+	+	+	+	+	+	+	+	+	+	+	+	+	+	+	putative protease; sohB [BEZ]
mwgecov2#1200	Z2537 [KSE]	Z2537,	b1273,	ECs1845,	+	+	-	+	+	+	+	-	+	+	+	+	+	-	+	+	-	+	+	+	+	+	+	+	+	+	-	-	-	+	+	-	orf, hypothetical protein; yciN [BEZ]
mwgecov2#1201	B1274 [KSE]	Z2536,	b1274,	ECs1846,	+	+	+	+	+	+	+	+	+	+	+	+	+	+	+	+	+	+	+	+	+	+	+	+	+	+	-	+	+	+	+	+	DNA topoisomerase type I, omega protein; topA [BEZ]
mwgecov2#1202	Z2535 [KSE]	Z2535,	b1275,	ECs1847,	+	+	+	+	+	+	+	+	+	+	+	+	+	+	+	+	+	+	+	+	+	+	+	+	+	+	+	+	-	+	+	+	positive transcriptional regulator for cysteine regulon; cysB [BEZ]
mwgecov2#1203	ECS1849 [KSE]	Z2532,	b1276,	ECs1849,	+	+	+	+	+	+	+	-	+	+	+	+	+	+	+	+	+	+	+	+	+	+	+	+	+	+	-	+	+	+	+	-	aconitate hydrase 1; acnA [BEZ]
mwgecov2#1204	ECS1850 [KSE]	Z2531,	b1277,	ECs1850,	+	+	+	+	+	+	+	+	+	+	+	+	+	+	+	+	+	+	+	+	+	+	+	+	+	+	-	+	+	+	+	+	GTP cyclohydrolase II; ribA [BEZ]
mwgecov2#1205	ECS1851 [KSE]	Z2529,	b1278,	ECs1851,	+	+	+	+	+	+	+	+	-	+	+	+	+	+	+	+	-	+	+	+	-	+	+	+	+	+	+	+	+	+	-	+	non-essential phosphatidylglycerophosphate phosphatase, membrane bound; pgpB [BEZ]
mwgecov2#1206	Z2528 [KSE]	Z2528,	b1279,	ECs1852,	+	+	+	+	+	+	+	+	+	+	+	+	+	-	+	+	+	+	+	+	+	+	+	+	+	+	+	+	+	+	+	+	orf, hypothetical protein; yciS [BEZ]
mwgecov2#1207	Z2526 [KSE]	Z2526,	b1280,	ECs1853,	+	+	+	+	+	+	+	+	+	+	+	+	+	+	+	+	+	+	+	+	+	+	+	+	+	+	+	+	+	+	+	+	putative heat shock protein; yciM [BEZ]
mwgecov2#1208	Z2525 [KSE]	Z2525,	b1282,	ECs1855,	+	+	+	+	+	+	+	+	+	+	+	+	+	+	+	+	+	+	+	+	+	+	+	+	+	+	+	+	-	+	+	+	orotidine-5'-phosphate decarboxylase; pyrF [BEZ]
mwgecov2#1209	ECS1855 [KSE]	Z2524,	b1282,	ECs1855,	+	+	+	+	+	+	+	+	+	+	+	+	+	+	+	+	+	+	+	+	+	+	+	+	+	+	+	+	+	+	+	+	orf, hypothetical protein; yciH [BEZ]
mwgecov2#1210	B1283 [KSE]	Z2523,	b1283,	ECs1856,	+	+	+	+	+	+	+	+	+	+	+	+	+	+	+	+	+	+	+	+	+	+	+	+	+	+	+	+	+	+	+	+	osmotically inducible lipoprotein; osmB [BEZ]
mwgecov2#1211	ECS1857 [KSE]	Z2521,	b1284,	ECs1857,	+	+	+	+	+	+	+	+	+	+	+	+	+	+	+	+	+	+	+	+	+	+	+	+	+	+	+	+	+	+	+	+	putative DEOR-type transcriptional regulator; b1284 [BEZ]
mwgecov2#1212	Z2516 [KSE]	Z2516,	b1285,	ECs1858,	+	+	+	+	+	+	+	+	+	+	+	+	+	+	+	+	+	+	+	+	+	+	+	+	+	+	+	+	+	+	+	+	orf, hypothetical protein; yciR [BEZ]
mwgecov2#1213	ECS1859 [KSE]	Z2514,	b1286,	ECs1859,	+	+	+	+	+	+	+	+	+	+	+	+	+	+	+	+	+	+	+	+	+	+	+	+	+	+	+	+	+	+	+	+	RNase II, mRNA degradation; rnb [BEZ]
mwgecov2#1214	ECS1860 [KSE]	Z2513,	b1287,	ECs1860,	+	+	+	+	+	+	+	+	+	+	+	+	+	+	+	+	+	+	+	+	+	+	+	+	+	+	+	+	+	+	+	+	putative oxidoreductase; yciW [BEZ]
mwgecov2#1215	ECS1861 [acyl	Z2512,	b1288,	ECs1861,	+	+	+	+	+	+	+	+	+	+	+	+	+	+	+	+	+	+	+	+	+	+	+	+	+	+	+	+	+	+	+	+	enoyl-[acyl-carrier-protein] reductase (NADH); fabI [BEZ]
mwgecov2#1217	Z2500 [KSE]	Z2500,	b1290,	ECs1867,	+	+	+	+	+	+	+	+	+	+	+	+	+	+	+	+	+	+	+	+	+	+	+	+	+	+	+	+	+	+	+	+	putative ATP-binding protein of peptide transport system; sapF [BEZ]
mwgecov2#1218	Z2499 [KSE]	Z2499,	b1291,	ECs1868,	+	+	+	+	+	+	+	+	+	+	+	+	+	+	+	+	+	+	+	+	+	+	+	+	+	+	+	+	+	+	+	+	putative ATP-binding protein of peptide transport system; sapD [BEZ]
mwgecov2#1219	B1292 [KSE]	Z2498,	b1292,	ECs1869,	+	+	+	+	+	+	+	+	+	+	+	+	+	+	+	+	+	+	+	+	+	+	+	+	+	+	+	+	+	+	+	+	homolog of Salmonella peptide transport permease protein; sapC [BEZ]
mwgecov2#1220	B1293 [KSE]	Z2496,	b1293,	ECs1870,	+	+	+	+	+	+	+	+	+	+	+	+	+	+	+	+	+	+	+	+	+	+	+	+	+	+	+	-	+	+	+	-	homolog of Salmonella peptide transport permease protein; sapB [BEZ]
mwgecov2#1221	B1294 [KSE]	Z2494,	b1294,	ECs1871,	+	+	+	+	+	+	+	+	+	+	+	+	+	+	+	+	+	+	+	+	+	+	+	+	+	+	+	+	+	+	+	+	homolog of Salmonella peptide transport periplasmic protein; sapA [BEZ]
mwgecov2#1222	B1295 [KSE]	Z2493,	b1295,	ECs1872,	+	+	+	+	+	+	+	+	+	+	+	+	+	+	+	+	+	+	+	+	+	+	+	+	+	+	+	+	+	+	+	+	orf, hypothetical protein; ymjA [BEZ]
mwgecov2#1224	Z2491 [KSE]	Z2491,	b1297,	ECs1874,	+	+	+	+	+	+	+	+	+	+	+	+	+	+	+	+	+	+	+	+	+	+	+	+	+	+	+	+	+	+	+	+	putative glutamine synthetase (EC 6.3.1.2); b1297 [BEZ]
mwgecov2#1225	ECS1875 [KSE]	Z2490,	b1298,	ECs1875,	+	+	+	+	+	+	+	+	+	+	+	+	+	+	+	+	+	+	+	+	+	+	+	+	+	+	+	+	+	+	+	+	probable amidotransferase subunit; ycjL [BEZ]
mwgecov2#1226	Z2489 [KSE]	Z2489,	b1299,	ECs1876,	+	+	+	+	+	+	+	+	+	+	+	+	+	+	+	+	+	+	+	+	+	+	+	+	+	+	+	+	+	+	+	+	orf, hypothetical protein; ycjC [BEZ]
mwgecov2#1227	Z2488 [KSE]	Z2488,	b1300,	ECs1877,	+	+	+	+	+	+	+	+	+	+	+	+	+	+	+	+	+	+	+	+	+	+	-	+	+	+	-	-	-	+	+	-	aldehyde dehydrogenase, prefers NADP over NAD; aldH [BEZ]
mwgecov2#1228	ECS1878 [KSE]	Z2487,	b1301,	ECs1878,	+	+	+	+	+	+	+	+	+	+	+	+	+	+	+	+	+	+	+	+	+	+	-	+	+	+	-	-	-	+	+	+	probable oxidoreductase; ordL [BEZ]
mwgecov2#1229	B1302 [KSE]	Z2486,	b1302,	ECs1879,	+	+	+	+	+	+	+	+	+	+	+	+	+	+	+	+	+	+	+	+	+	+	-	+	+	+	+	+	+	+	+	+	4-aminobutyrate aminotransferase; goaG [BEZ]
mwgecov2#1230	B1303 [KSE]	Z2484,	b1303,	ECs1880,	+	+	+	+	+	+	+	+	+	+	+	+	+	+	+	+	+	+	+	+	+	+	-	+	+	+	+	+	-	+	+	+	psp operon transcriptional activator; pspF [BEZ]
mwgecov2#1231	Z2482 [KSE]	Z2482,	b1304,	ECs1881,	+	+	+	+	+	+	+	+	+	+	+	+	+	+	+	+	+	+	+	+	+	+	-	+	+	+	+	+	-	+	+	+	phage shock protein, inner membrane protein; pspA [BEZ]
mwgecov2#1232	Z2480 [KSE]	Z2480,	b1306,	ECs1883,	+	+	+	+	+	+	+	+	+	+	+	+	+	+	+	+	+	+	+	+	+	+	+	+	+	+	+	+	+	+	+	+	phage shock protein; pspB [BEZ]
mwgecov2#1233	Z2479 [KSE]	Z2479,	b1306,	ECs1883,	+	+	+	+	+	+	+	+	+	+	+	+	+	+	+	+	+	+	+	+	+	+	-	+	+	+	+	+	+	+	+	+	phage shock protein: activates phage shock-protein expression; pspC [BEZ]
mwgecov2#1234	ECS1884 [KSE]	Z2478,	b1307,	ECs1884,	+	+	+	+	+	+	+	+	+	+	+	+	+	+	+	+	+	+	+	+	+	+	-	+	+	+	+	+	-	+	+	+	phage shock protein; pspD [BEZ]
mwgecov2#1235	ECS1885 [KSE]	Z2477,	b1308,	ECs1885,	+	+	+	+	+	+	+	+	+	+	+	+	+	+	+	+	+	+	+	+	+	+	+	+	+	+	+	+	+	+	+	+	phage shock protein; pspE [BEZ]
mwgecov2#1236	B1309 [K]		b1309,		+	-	-	+	-	-	+	-	-	-	-	+	-	-	+	-	-	-	-	+	-	-	-	-	+	-	-	-	-	-	-	-	putative polysaccharide hydrolase; ycjM [B]
mwgecov2#1237	B1310 [K]	Z2474m,	b1310,	IR ECs1888 ECs1889,	+	+	+	+	+	+	+	+	+	+	+	+	+	+	+	+	+	+	+	+	+	+	-	+	+	+	+	-	-	+	+	+	putative transport periplasmic protein; b1310 [B]
mwgecov2#1238	B1311 [KSE]	Z2472,	b1312,	ECs1891,	+	+	+	+	+	+	+	+	+	+	+	+	+	+	+	+	+	+	+	+	+	+	+	+	+	+	+	+	+	+	-	+	putative binding-protein dependent transport protein; ycjO [BEZ]
mwgecov2#1239	Z2471 [KSE]	Z2471,	b1312,	ECs1891,	+	+	+	+	+	+	+	-	+	+	+	+	+	+	+	+	-	+	+	+	+	+	+	+	+	+	+	-	+	+	-	+	putative transport system permease protein; ycjP [BEZ]
mwgecov2#1240	B1313 [KSE]	Z2470,	b1313,	ECs1892,	+	+	+	+	+	+	+	+	+	+	+	+	+	+	+	+	+	+	+	+	+	+	+	+	+	+	+	+	+	+	+	+	putative oxidoreductase; ycjQ [BEZ]
mwgecov2#1241	ECS1893 [KSE]	Z2469,	b1314,	ECs1893,	+	-	+	+	+	+	+	+	-	+	+	+	+	+	+	+	-	+	-	+	+	+	+	+	+	+	-	+	-	+	-	-	putative transient receptor potential locus; b1314 [BEZ]
mwgecov2#1242	ECS1894 [KSE]	Z2468,	b1315,	ECs1894,	+	+	+	+	+	+	+	+	+	+	+	+	+	+	+	+	+	+	+	+	+	+	+	+	+	+	+	+	+	+	+	+	putative dehydrogenase; ycjS [BEZ]
mwgecov2#1243	ECS1895 [KSE]	Z2467,	b1316,	ECs1895,	+	+	+	+	+	+	+	+	+	+	+	+	+	+	+	+	+	+	+	+	+	+	+	+	+	+	+	+	+	+	-	+	orf, hypothetical protein; ycjT [BEZ]
mwgecov2#1244	Z2463 [KSE]	Z2463,	b1318,	ECs1897,	+	+	+	+	+	+	+	+	+	+	+	+	+	+	+	+	+	+	+	+	+	+	+	+	+	+	+	+	-	+	+	+	putative ATP-binding component of a transport system; ycjV [BEZ]
mwgecov2#1245	Z2462 [KSE]	Z2462,	b1319,	ECs1898,	+	+	+	+	+	+	+	+	+	+	+	+	+	+	+	+	+	+	+	+	+	+	+	+	+	+	+	+	+	+	+	+	outer membrane protein; ompG [BEZ]
mwgecov2#1246	B1320 [KSE]	Z2461,	b1320,	ECs1899,	+	+	+	+	+	+	+	+	+	+	+	+	+	+	+	+	+	+	+	+	+	+	+	+	+	+	+	+	+	+	+	+	putative LACI-type transcriptional regulator; ycjW [BEZ]
mwgecov2#1247	B1321 [KSE]	Z2458,	b1321,	ECs1900,	+	+	+	+	+	+	+	+	+	+	+	+	+	+	+	+	+	+	+	+	+	+	+	+	+	+	+	+	+	+	+	+	putative EC 2.1 enzymes; ycjX [BEZ]
mwgecov2#1248	B1322 [KSE]	Z2456,	b1322,	ECs1901,	+	+	+	+	+	+	+	+	+	+	+	+	+	+	+	+	+	+	+	+	+	+	+	+	+	+	+	+	+	+	+	+	orf, hypothetical protein; ycjF [BEZ]
mwgecov2#1249	Z2454 [KSE]	Z2454,	b1323,	ECs1902,	+	+	+	+	+	+	+	+	+	+	+	+	+	+	+	+	+	+	+	+	+	+	+	+	+	+	+	+	+	+	+	+	transcriptional regulation of aroF, aroG, tyrA and aromatic amino acid transport; tyrR [BEZ]
mwgecov2#1250	ECS1903 [KSE]	Z2452,	b1324,	ECs1903,	+	+	+	+	+	+	+	+	+	+	+	+	+	+	+	+	+	+	+	+	+	+	+	+	+	+	+	+	-	+	-	+	thiol peroxidase; tpx [BEZ]
mwgecov2#1251	ECS1905 [KSE]	Z2450,	b1326,	ECs1905,	+	+	+	+	+	+	+	+	+	+	+	+	+	+	+	-	-	+	-	+	+	+	+	+	+	+	+	+	-	+	+	-	putative carboxypeptidase; ycjI [BEZ]
mwgecov2#1252	Z2442 [KSE]	Z2442,	b1327,	ECs1909,	+	+	+	+	+	+	+	+	+	+	+	+	+	+	+	+	+	+	+	+	+	+	+	+	+	+	+	+	+	+	+	+	orf, hypothetical protein; b1327 [BEZ]
mwgecov2#1253	B1328 [KSE]	Z2439,	b1328,	ECs1910,	+	+	+	+	+	+	+	+	+	+	+	+	+	+	+	+	+	+	+	+	+	+	+	+	+	+	+	+	+	+	+	+	putative transcriptional regulator LYSR-type; ycjZ [BEZ]
mwgecov2#1254	B1329 [KSE]	Z2438,	b1329,	ECs1911,	+	+	+	+	+	+	+	+	+	+	+	+	+	+	+	+	+	+	+	+	+	+	+	+	+	+	+	+	-	+	+	+	putative transport periplasmic protein; b1329 [BEZ]
mwgecov2#1255	ECS1912 [KSE]	Z2437,	b1330,	ECs1912,	+	+	+	+	+	+	+	+	-	+	+	+	+	+	+	+	-	+	+	+	-	+	+	+	+	+	-	+	+	+	+	+	orf, hypothetical protein; b1330 [BEZ]
mwgecov2#1256	Z2436 [KSE]	Z2436,	b1332,	ECs1913,	+	+	+	+	+	+	+	+	+	+	+	+	+	+	+	+	+	+	+	+	+	+	+	+	+	+	+	+	-	+	+	+	orf, hypothetical protein; ynaJ [BEZ]
mwgecov2#1257	Z2435 [KSE]	Z2435,	b1333,	ECs1914,	+	+	+	+	+	+	+	+	+	+	+	+	+	+	+	+	+	+	+	+	+	+	+	+	+	+	+	+	-	+	+	+	orf, hypothetical protein; ydaA [BEZ]
mwgecov2#1258	ECS1915 [KSE]	Z2433,	b1334,	ECs1915,	+	+	+	+	+	+	+	+	+	+	+	+	+	+	+	+	+	+	+	+	+	+	+	+	+	+	+	+	+	+	+	-	transcriptional regulation of aerobic, anaerobic respiration, osmotic balance; fnr [BEZ]
mwgecov2#1259	ECS1916 [KSE]	Z2432,	b1335,	ECs1916,	+	+	+	+	+	+	+	+	+	+	+	+	+	+	+	+	+	+	+	+	+	+	+	+	+	+	+	+	+	+	+	+	O-6-alkylguanine-DNA/cysteine-protein methyltransferase; ogt [BEZ]
mwgecov2#1260	B1336 [K]	IR Z2430 Z2431,	b1336,	IR ECs1917 ECs1918,	+	+	+	+	+	+	+	+	+	+	+	+	+	+	+	+	+	+	+	+	+	+	+	+	+	+	+	+	+	+	+	+	putative pump protein (transport); ydaH [B]
mwgecov2#1261	ECS1921 [KSE]	Z2427,	b1337,	ECs1921,	+	+	+	+	+	+	+	+	+	+	+	+	+	+	+	+	+	+	+	+	+	+	+	+	+	+	+	+	+	+	+	+	orf, hypothetical protein; b1337 [BEZ]
mwgecov2#1262	ECS1922 [KSE]	Z2425,	b1338,	ECs1922,	+	+	+	+	+	+	+	+	+	+	+	+	+	+	+	+	+	+	+	+	+	+	+	+	+	+	+	+	+	+	+	+	putative aminohydrolase (EC 3.5.1.14); ydaJ [BEZ]
mwgecov2#1263	ECS1923 [KSE]	Z2423,	b1339,	ECs1923,	+	+	+	+	+	+	+	+	+	+	+	+	+	+	+	+	+	+	+	+	+	+	+	+	+	+	+	+	+	+	+	+	putative transcriptional regulator LYSR-type; ydaK [BEZ]
mwgecov2#1265	Z2421 [KSE]	Z2421,	b1341,	ECs1925,	+	+	+	+	+	+	+	+	+	+	+	+	+	+	+	+	+	+	+	+	+	+	+	+	+	+	+	+	+	+	+	+	orf, hypothetical protein; b1341 [BEZ]
mwgecov2#1266	Z2419 [KSE]	Z2419,	b1342,	ECs1926,	+	+	+	+	+	+	+	+	+	+	+	+	+	+	+	+	+	+	+	+	+	+	+	+	+	+	+	+	+	+	+	+	orf, hypothetical protein; b1342 [BEZ]
mwgecov2#1267	Z2417 [KSE]	Z2417,	b1343,	ECs1927,	+	+	+	+	+	+	+	+	+	+	+	+	+	+	+	+	+	+	+	+	+	+	+	+	+	+	+	+	+	+	+	+	ATP-dependent RNA helicase; dbpA [BEZ]
mwgecov2#1268	B1344 [KSE]	Z2416,	b1344,	ECs1928,	+	+	+	+	+	+	+	+	+	+	+	+	+	+	+	+	+	+	+	+	+	+	+	+	+	+	+	+	+	+	+	+	orf, hypothetical protein; ydaO [BEZ]
mwgecov2#1269	ECS1929 [KSE]	Z2415,	b1345,	ECs1929,	+	-	-	-	-	+	+	+	+	+	+	+	+	+	+	+	+	+	+	+	-	-	-	-	-	-	-	-	-	-	-	-	putative transposase; b1345 [BEZ]
mwgecov2#1270	ECS1930 [KSE]	Z2414,	b1346,	ECs1930,	+	-	-	-	-	+	+	+	+	+	+	+	+	+	+	+	+	+	+	+	-	-	-	-	-	-	-	-	-	-	-	+	orf, hypothetical protein; ydaQ [BEZ]
mwgecov2#1271	ECS1931 [KSE]	Z2413,	b1347,	ECs1931,	+	-	-	-	-	+	+	+	+	+	+	+	+	+	+	+	+	+	+	+	-	-	-	-	-	-	-	-	-	-	-	+	orf, hypothetical protein; ydaC [BEZ]
mwgecov2#1272	B1348 [KE]	Z2413,	b1348,	ECs1932,	+	-	-	-	-	+	+	+	+	+	+	+	+	+	+	+	+	+	+	+	-	-	-	-	-	-	-	-	-	-	-	-	restriction alleviation and modification enhancement; lar [BZ]
mwgecov2#1273	Z2410 [KSE]	Z2410,	b1349,	ECs1933,	+	-	-	-	-	+	+	+	+	+	+	+	+	+	+	+	+	+	+	+	-	-	-	-	-	-	-	-	-	-	-	+	recombinase, DNA renaturation; recT [BEZ]
mwgecov2#1274	Z2409 [KSE]	Z2409,	b1350,	ECs1934,	+	-	-	-	-	+	+	+	+	+	+	+	+	+	+	+	+	+	+	+	-	-	-	-	-	-	-	-	-	-	-	+	exonuclease VIII, ds DNA exonuclease, 5' --> 3' specific; recE [BEZ]
mwgecov2#1275	Z2408 [KSE]	Z2408,	b1351,	ECs1935,	+	-	-	-	-	+	+	+	+	+	+	+	+	+	+	+	+	+	+	+	-	-	-	-	-	-	-	-	-	-	-	+	defective prophage rac; contains recE and oriJ; racC [BEZ]
mwgecov2#1276	B1352 [KSE]	Z2406,	b1352,	ECs1936,	+	-	-	-	-	+	+	+	+	+	+	+	+	+	+	+	+	+	+	+	-	-	-	-	-	-	-	-	-	-	-	+	orf, hypothetical protein; ydaD [BEZ]
mwgecov2#1277	Z2404 [KSE]	Z2404,	b1353,	ECs1937,	+	-	-	-	-	+	+	+	+	+	+	+	+	+	+	+	+	+	+	+	-	-	-	-	-	-	-	-	-	-	-	-	phage superinfection exclusion protein; sieB [BEZ]
mwgecov2#1278	ECS1938 [KSE]	Z2403,	b1355,	ECs1938	-	-	-	-	-	+	+	+	+	+	+	-	+	-	+	+	+	+	+	+	-	-	-	-	-	-	-	-	-	-	-	-	orf, hypothetical protein; b1354 [BEZ]
mwgecov2#1279	B1355 [KSE]	Z2403,	b1355,	ECs1940,	+	-	-	-	-	+	+	+	+	+	+	+	+	+	+	+	+	+	+	+	-	-	-	-	-	-	-	-	-	-	-	+	orf, hypothetical protein; b1355 [BEZ]
mwgecov2#1280	B1356 [K]		b1356,		+	-	-	+	-	+	+	+	+	+	+	+	+	+	-	-	-	+	-	-	-	-	-	+	-	-	-	-	-	-	-	-	orf, hypothetical protein; ydaR [B]
mwgecov2#1281	Z1771 [KSE]	Z1771,	b1357,	ECs1507,	+	+	+	+	-	+	+	+	+	+	-	+	+	+	+	+	+	+	-	+	+	+	+	+	+	+	+	-	-	+	+	+	orf, hypothetical protein; ydaS [BEZ]
mwgecov2#1282	Z2398 [KSE]	Z2398,	b1358,	ECs1943,	+	-	-	-	-	+	+	+	+	+	+	+	+	+	+	+	+	+	+	+	-	-	-	-	-	-	-	-	-	-	-	+	orf, hypothetical protein; ydaT [BEZ]
mwgecov2#1283	B1359 [K]		b1359,		+	-	-	-	-	+	+	+	+	+	-	+	+	-	-	-	-	+	-	+	+	-	-	-	-	-	-	-	-	-	-	+	orf, hypothetical protein; ydaU [B]
mwgecov2#1284	B1360 [KSE]	Z2396,	b1360,	ECs1945,	+	-	-	-	-	+	+	+	+	+	+	+	+	+	+	+	+	+	+	+	-	-	-	-	-	-	-	-	-	-	-	+	putative DNA replication factor; b1360 [BEZ]
mwgecov2#1285	B1361 [K]	Z2051, Z2395	b1361,	IR ECs1769 ECs1770, ECs1946	+	+	+	+	+	+	+	+	+	+	+	+	+	+	+	+	+	+	+	+	+	+	+	+	+	+	+	+	+	+	+	+	orf, hypothetical protein; ydaW [B]
mwgecov2#1286	B1362 [K]		b1362,		+	-	-	+	+	+	+	-	+	-	-	+	-	+	+	-	-	-	-	+	-	+	-	-	-	+	-	-	-	+	-	-	putative Rac prophage endopeptidase; b1362 [B]
mwgecov2#1287	B1363 [K]		b1363,		+	-	-	-	-	-	+	-	-	-	-	-	-	-	-	-	-	-	-	+	-	+	-	-	-	-	-	-	-	+	-	+	trk system potassium uptake; part of Rac prophage; trkG [B]
mwgecov2#1288	B1364 [K]		b1364,		+	-	-	-	-	-	-	-	-	-	-	-	-	-	-	+	-	-	-	-	-	-	-	-	-	-	-	-	-	-	-	-	orf, hypothetical protein; b1364 [B]
mwgecov2#1289	B1365 [K]		b1365,		+	-	-	-	-	+	-	-	-	-	-	-	-	-	-	-	-	-	-	-	-	-	-	+	-	-	+	-	+	+	-	+	orf, hypothetical protein; b1365 [B]
mwgecov2#1290	B1366 [K]		b1366,		+	-	-	-	-	-	-	-	-	-	-	-	-	-	-	-	-	-	-	-	+	-	-	-	-	-	-	-	-	-	-	-	orf, hypothetical protein; ydaY [B]
mwgecov2#1291	B1367 [K]		b1367,		+	-	-	-	-	-	-	-	-	-	-	-	-	-	-	-	-	-	-	-	-	-	-	-	-	-	-	-	-	-	-	-	orf, hypothetical protein; b1367 [B]
mwgecov2#1292	B1368 [K]		b1368,		+	-	-	-	-	-	-	-	-	-	-	-	-	-	-	-	-	-	-	+	-	-	-	-	-	-	-	-	-	-	-	-	putative alpha helix protein; b1368 [B]
mwgecov2#1293	ECS1807 [KSE]	Z1381, Z1917	b1369,	ECs1122, ECs1649	-	+	+	+	+	+	+	+	+	+	+	+	+	+	+	+	+	+	+	+	+	+	+	+	+	+	+	+	+	+	+	+	orf, hypothetical protein; b1369 [BEZ]
mwgecov2#1294	B2192 [K]		b0259, b0552		+	-	-	-	-	-	-	-	-	-	-	-	-	-	-	-	-	-	-	-	-	-	-	-	-	-	-	-	-	-	-	-	IS5 transposase; trs5_1 [B]
mwgecov2#1295	B1371 [K]		b1371,		+	-	-	+	-	-	-	-	-	-	-	-	-	-	-	-	-	-	-	+	-	-	-	-	-	-	-	-	-	-	-	-	orf, hypothetical protein; b1371 [B]
mwgecov2#1296	B1372 [K]		b1372,		+	-	-	-	-	-	-	-	-	-	-	-	-	-	-	-	-	-	-	-	-	-	-	+	-	-	-	-	-	-	-	-	putative membrane protein; b1372 [B]
mwgecov2#1297	B1373 [KSE]	Z1920, Z2983	b1373, b1546	ECs1651, IR ECs2637 ECs2638	+	-	-	+	-	-	-	-	-	-	-	-	-	-	-	-	-	-	-	-	-	-	-	+	-	-	-	-	-	-	-	-	orf, hypothetical protein; ybcX [BEZ]
mwgecov2#1298	B1545 [K]		b1374, b1545		+	-	-	-	-	-	-	-	-	-	-	-	-	-	-	-	-	-	-	-	-	+	-	-	-	-	-	-	-	-	-	-	putative transposon resolvase; b1374 [B]
mwgecov2#1299	B1544 [K]		b1375, b1544		+	-	-	-	-	-	-	-	-	-	-	-	-	-	-	-	-	-	-	-	-	+	-	-	-	-	-	-	-	-	-	-	orf, hypothetical protein; ynaE [B]
mwgecov2#1300	B1376 [KSE]	Z2335,	b1376,	ECs1997,	+	+	+	+	+	+	+	+	+	+	+	+	+	+	+	+	+	+	+	+	+	+	+	+	+	+	+	+	+	+	+	+	putative filament protein; ynaF [BEZ]
mwgecov2#1301	B1377 [KSE]	Z2334,	b1377,	IR ECs1998 ECs1999,	+	+	+	+	+	+	+	+	+	+	+	+	+	+	+	+	+	+	+	+	+	+	+	+	+	+	+	+	+	+	-	+	putative outer membrane protein; b1377 [BEZ]
mwgecov2#1302	Z2332 [KSE]	Z2332,	b1378,	ECs2000,	+	+	+	+	+	+	+	+	+	+	+	+	+	+	+	+	+	+	+	+	+	+	+	+	+	+	+	+	+	+	+	+	putative oxidoreductase, Fe-S subunit; ydbK [BEZ]
mwgecov2#1303	Z2330 [KSE]	Z2330,	b1379,	ECs2001,	+	+	+	+	+	+	+	+	+	+	+	+	+	+	+	+	+	+	+	+	+	+	+	+	+	+	+	+	-	+	+	+	heat shock protein hslJ; hslJ [BEZ]
mwgecov2#1304	Z2329 [KSE]	Z2329,	b1380,	ECs2002,	+	+	+	+	+	+	+	+	+	+	+	+	+	+	+	+	+	+	+	+	+	+	+	+	+	+	+	+	+	+	+	+	fermentative D-lactate dehydrogenase, NAD-dependent; ldhA [BEZ]
mwgecov2#1305	ECS2003 [KSE]	Z2328,	b1381,	ECs2003,	+	+	+	+	+	+	+	+	-	+	+	+	+	+	+	+	-	-	+	+	-	+	+	+	+	+	+	-	+	+	-	+	orf, hypothetical protein; ydbH [BEZ]
mwgecov2#1306	B1382 [K]		b1382,		+	-	-	-	+	-	-	-	-	-	-	-	-	-	-	-	-	-	-	+	-	-	-	-	-	-	-	-	-	-	-	-	orf, hypothetical protein; ynbE [B]
mwgecov2#1307	B1383 [K]		b1383,		+	-	-	+	-	-	-	-	-	-	-	-	-	-	-	-	-	-	-	-	-	-	-	-	-	-	-	-	-	-	-	-	orf, hypothetical protein; ydbL [B]
mwgecov2#1308	B1384 [K]		b1384,		+	-	-	-	-	-	-	-	-	-	-	-	-	-	-	-	-	-	-	-	-	-	-	-	-	-	-	-	-	-	-	-	regulatory protein for 2-phenylethylamine catabolism; feaR [B]
mwgecov2#1309	B1385 [K]		b1385,		+	-	-	-	-	-	-	-	-	-	-	-	-	-	-	-	-	-	-	-	-	-	-	-	-	-	-	-	-	-	-	-	phenylacetaldehyde dehydrogenase; feaB [B]
mwgecov2#1311	B1387 [K]		b1387,		+	-	-	-	-	-	-	-	-	-	-	-	-	-	-	-	-	-	-	-	-	-	-	-	-	-	-	-	-	-	-	-	putative aldehyde dehydrogenase; maoC [B]
mwgecov2#1312	B1388 [K]		b1388,		+	-	-	-	-	-	-	-	-	-	-	-	-	-	-	-	-	-	-	-	-	-	-	-	-	-	-	-	-	-	-	+	orf, hypothetical protein; ydbO [B]
mwgecov2#1313	B1389 [K]		b1389,		+	-	-	-	-	-	-	-	-	-	-	-	-	-	-	-	-	-	-	-	-	-	-	-	-	-	-	-	-	-	-	-	orf, hypothetical protein; ynbF [B]
mwgecov2#1314	B1390 [K]		b1390,		+	-	-	+	-	-	-	-	-	-	-	-	-	-	-	-	-	-	-	-	-	-	-	-	-	-	-	-	-	-	-	-	orf, hypothetical protein; ydbP [B]
mwgecov2#1315	B1391 [K]		b1391,		+	-	-	+	+	-	-	-	-	-	-	-	-	-	-	-	-	-	-	-	-	-	-	-	-	-	-	-	-	-	-	-	orf, hypothetical protein; b1391 [B]
mwgecov2#1316	B1392 [K]		b1393,		+	-	-	-	-	-	-	-	-	-	-	-	-	-	-	-	-	-	-	-	-	-	-	-	-	-	-	-	-	-	-	-	putative oxidoreductase; b1392 [B]
mwgecov2#1317	B1393 [K]		b1393,		+	-	-	-	-	-	-	-	-	-	-	-	-	-	-	-	-	-	-	-	-	-	-	-	-	-	-	-	-	-	-	-	putative enzyme; ydbS [B]
mwgecov2#1318	B1394 [K]		b1394,		+	-	-	-	-	-	-	-	-	-	-	-	-	-	-	-	-	-	-	-	-	-	-	-	-	-	-	-	-	-	-	-	putative enzyme; b1394 [B]
mwgecov2#1319	B1395 [K]		b1395,		+	-	-	-	-	-	-	-	-	-	-	-	-	-	-	-	-	-	-	-	-	-	-	-	-	-	-	-	-	-	-	-	putative enzyme; ydbU [B]
mwgecov2#1320	B1396 [K]		b1396,		+	-	-	-	-	-	-	-	-	-	-	-	-	-	-	-	-	-	-	-	-	-	-	-	-	-	-	-	-	-	-	-	orf, hypothetical protein; b1396 [B]
mwgecov2#1321	B1397 [K]		b1397,		+	-	+	-	-	-	-	-	-	-	-	-	-	-	-	-	-	-	-	-	-	+	-	-	-	-	-	-	-	-	-	-	putative acyltransferase; b1397 [B]
mwgecov2#1322	B1398 [K]		b1398,		+	-	-	+	+	-	-	-	-	-	-	-	-	-	-	-	-	-	-	-	-	-	-	-	-	-	-	-	-	-	-	-	orf, hypothetical protein; b1398 [B]
mwgecov2#1323	B1399 [K]		b1400,		+	-	-	-	-	-	-	-	-	-	-	-	-	-	-	-	-	-	-	-	-	-	-	-	-	-	-	-	-	-	-	-	orf, hypothetical protein; b1399 [B]
mwgecov2#1324	B1400 [K]		b1400,		+	-	-	-	+	-	-	-	-	-	-	-	-	-	-	-	-	-	-	-	-	-	-	-	-	-	-	-	-	-	-	-	putative transferase; b1400 [B]
mwgecov2#1325	B1401 [K]		b1402,		+	-	-	+	-	-	-	-	-	-	-	-	-	-	-	-	-	-	-	-	-	-	-	-	-	-	-	-	-	-	-	-	split orf; ydbA_1 [B]
mwgecov2#1326	B1402 [KSE]	Z1825,	b0361, b1402	ECs1564,	+	+	+	+	+	+	+	-	-	+	+	+	-	-	-	-	-	-	-	+	-	-	-	+	+	-	-	-	-	+	-	-	IS2 hypothetical protein; yi22_1 [BEZ]
mwgecov2#1327	B4272 [K]	Z1825,	b0361, b1403	ECs1564,	+	+	+	+	+	+	+	-	-	+	-	+	-	-	-	-	-	-	-	+	-	+	-	-	-	-	-	-	-	+	-	-	IS2 hypothetical protein; yi21_1 [B]
mwgecov2#1328	B1405 [K]		b4492,		+	-	-	-	-	-	-	-	-	-	-	-	-	-	-	-	-	-	-	-	-	-	-	-	-	-	-	-	-	-	-	-	split orf; ydbA_2 [B]
mwgecov2#1329	Z2321 [KSE]	Z2321,	b1406,	ECs2008,	+	+	+	+	+	+	+	+	+	+	+	+	+	+	+	+	+	+	+	+	+	+	+	+	+	+	+	+	+	+	+	-	putative dehydrogenase; ydbC [BEZ]
mwgecov2#1330	Z2320 [KSE]	Z2320,	b1407,	ECs2009,	+	+	+	+	+	+	+	+	+	+	+	+	+	+	+	+	+	+	+	+	+	+	+	+	+	+	+	+	+	+	+	+	orf, hypothetical protein; ydbD [BEZ]
mwgecov2#1331	Z2319 [KSE]	Z2319,	b1408,	ECs2010,	+	+	+	+	+	+	+	+	+	+	+	+	+	+	+	+	+	+	+	+	+	+	+	+	+	+	+	+	+	+	-	+	probable enzyme; b1408 [BEZ]
mwgecov2#1332	Z2318 [KSE]	Z2318,	b1409,	ECs2011,	+	+	+	+	+	+	+	+	+	+	+	+	+	+	+	+	+	+	+	+	+	+	+	+	+	+	+	+	+	+	-	+	putative phosphatidate cytidiltransferase; b1409 [BEZ]
mwgecov2#1333	ECS2012 [KSE]	Z2317,	b1410,	ECs2012,	+	+	+	+	+	+	+	+	+	+	+	+	+	+	+	+	+	+	+	+	+	+	+	+	+	+	+	+	+	+	+	+	orf, hypothetical protein; b1410 [BEZ]
mwgecov2#1334	ECS2013 [KSE]	Z2316,	b1411,	ECs2013,	+	+	+	+	+	+	+	+	+	+	+	+	+	+	+	+	+	+	+	+	+	+	+	+	+	+	+	+	+	+	+	+	putative enzymes; ynbD [BEZ]
mwgecov2#1335	ECS2014 [KSE]	Z2315,	b1412,	ECs2014,	+	+	+	+	+	+	+	+	+	+	+	+	+	+	+	+	+	+	+	+	+	+	+	+	+	+	+	+	+	+	+	+	acyl carrier protein phosphodiesterase; acpD [BEZ]
mwgecov2#1336	Z2313 [KSE]	Z2313,	b1413,	ECs2015,	+	+	+	+	+	+	+	+	+	+	+	+	+	+	+	+	+	+	+	+	+	+	+	+	+	+	+	+	+	+	+	+	helicase, ATP-dependent; hrpA [BEZ]
mwgecov2#1337	B1414 [KSE]	Z2308,	b1414,	ECs2020,	+	+	+	+	+	+	+	+	+	+	+	+	+	+	+	+	+	+	+	+	+	+	+	+	+	+	+	+	+	+	+	+	orf, hypothetical protein; ydcF [BEZ]
mwgecov2#1338	ECS2021 [KSE]	Z2306,	b1415,	ECs2021,	+	+	+	+	+	+	+	+	+	+	+	+	+	+	+	+	+	+	+	+	+	+	+	+	+	+	+	+	+	+	+	+	aldehyde dehydrogenase, NAD-linked; aldA [BEZ]
mwgecov2#1339	Z2304 [KSE]	Z2304,	b4493,	ECs2022,	+	+	+	+	+	+	+	+	+	+	+	+	+	+	+	+	+	+	+	+	+	+	+	+	+	+	+	+	+	+	+	+	glyceraldehyde-3-phosphate dehydrogenase (second fragment); gapC_2 [BEZ]
mwgecov2#1340	B1417 [KSE]	Z2304,	b4493,	ECs2022,	+	+	+	+	+	+	+	+	+	+	+	+	+	+	+	+	+	+	+	+	+	+	+	+	+	+	+	+	+	+	+	+	glyceraldehyde 3-phosphate dehydrogenase C, interrupted; gapC_1 [BEZ]
mwgecov2#1341	B1418 [KSE]	Z2303,	b1418,	ECs2023,	+	+	+	+	+	+	+	+	+	+	+	+	+	+	+	+	+	+	+	+	+	+	+	+	+	+	+	+	+	+	+	-	cytochrome b(561); cybB [BEZ]
mwgecov2#1342	Z2302 [KSE]	Z2302,	b1419,	ECs2024,	+	+	+	+	+	+	+	+	+	+	+	+	+	+	+	+	+	+	+	+	+	+	+	+	+	+	+	+	+	+	+	+	orf, hypothetical protein; ydcA [BEZ]
mwgecov2#1343	Z2301 [KSE]	Z2301,	b1420,	ECs2025,	+	+	+	+	+	+	+	+	+	+	+	+	+	+	+	+	+	+	+	+	+	+	+	+	+	+	+	+	+	+	+	+	orf, hypothetical protein; b1420 [BEZ]
mwgecov2#1344	B1421 [KSE]	Z2300,	b1421,	ECs2026,	+	+	+	+	+	+	+	+	+	+	+	+	+	+	+	+	+	+	+	+	+	+	+	+	+	+	+	+	+	+	+	+	methyl-accepting chemotaxis protein III, ribose sensor receptor; trg [BEZ]
mwgecov2#1345	Z2299 [KSE]	Z2299,	b1422,	ECs2027,	+	+	+	+	+	+	+	+	+	+	+	+	+	+	+	+	+	+	+	+	+	+	+	+	+	+	+	+	+	+	+	+	putative transcriptional regulator LYSR-type; b1422 [BEZ]
mwgecov2#1346	Z2296 [KSE]	Z2296,	b1423,	ECs2028,	+	+	+	+	+	+	+	+	+	+	+	+	+	+	+	+	+	+	+	+	+	+	+	+	+	+	+	+	+	+	+	+	orf, hypothetical protein; b1423 [BEZ]
mwgecov2#1347	ECS2029 [KSE]	Z2294,	b1425,	ECs2030,	+	+	+	+	+	+	+	+	+	+	+	+	+	+	+	+	+	+	+	+	+	+	+	+	+	+	+	+	-	+	+	+	putative glycoprotein; ydcG [BEZ]
mwgecov2#1349	Z2292 [KSE]	Z2292,	b1426,	ECs2031,	+	+	+	+	+	+	+	+	+	+	+	+	+	+	+	+	+	+	+	+	+	+	+	+	+	+	+	+	+	+	+	+	orf, hypothetical protein; ydcH [BEZ]
mwgecov2#1350	B1427 [K]	IR Z2290 Z2291,	b1427,	IR ECs2032 ECs2033,	+	+	+	+	+	+	+	+	+	+	+	+	+	+	+	+	+	+	+	+	+	+	+	+	+	+	+	+	+	+	+	+	acetylation of N-terminal serine of 30S ribosomal subunit protein L7; acetyl transferase; rimL [B]
mwgecov2#1351	B1428 [KSE]	Z2290,	b1428,	ECs2033,	+	+	+	+	+	+	+	+	+	+	+	+	+	+	+	+	+	+	+	+	+	+	+	+	+	+	+	+	+	+	+	+	orf, hypothetical protein; b1428 [BEZ]
mwgecov2#1352	B1429 [KSE]	Z2289,	b1429,	ECs2034,	+	+	+	+	+	+	+	+	+	+	+	+	+	+	+	+	+	+	+	+	+	+	+	+	+	+	+	+	+	+	+	+	tellurite resistance; tehA [BEZ]
mwgecov2#1353	B1430 [KSE]	Z2288,	b1430,	ECs2035,	+	+	+	+	+	+	+	+	+	+	+	+	+	+	+	+	+	+	+	+	+	+	+	+	+	+	+	+	+	+	+	+	tellurite resistance; tehB [BEZ]
mwgecov2#1354	B1431 [KSE]	Z2287,	b1431,	ECs2036,	+	+	+	+	+	+	+	+	+	+	+	+	+	+	+	+	+	+	+	+	+	+	+	+	+	+	+	+	+	+	+	+	orf, hypothetical protein; b1431 [BEZ]
mwgecov2#1355	B1432 [KE]	Z5816, Z3664	b1432,	ECs5183, ECs3276	+	+	+	+	+	+	+	+	+	+	+	+	+	+	+	+	+	+	+	+	+	+	+	+	+	+	+	+	+	+	+	+	putative virulence protein; b1432 [BZ]
mwgecov2#1356	B1433 [K]	Z2285,	b1434,	ECs2037,	+	+	+	+	+	+	+	+	+	+	+	+	+	+	+	+	+	+	+	+	+	+	+	+	+	+	+	+	+	+	+	+	putative membrane transport protein; b1433 [B]
mwgecov2#1357	Z2285 [KSE]	Z2285,	b1434,	ECs2037,	+	+	+	+	+	+	+	+	+	+	+	+	+	+	+	+	+	+	+	+	+	+	+	+	+	+	+	+	+	+	+	+	orf, hypothetical protein; ydcN [BEZ]
mwgecov2#1358	ECS2039 [KSE]	Z2284,	b1435,	ECs2039,	+	+	+	+	+	+	+	+	+	+	+	+	+	+	+	+	+	+	+	+	+	+	+	+	+	+	+	+	+	+	+	+	putative collagenase; ydcP [BEZ]
mwgecov2#1359	B1436 [KSE]	Z2283,	b1436,	ECs2040,	+	+	+	+	+	+	+	+	+	+	+	+	+	+	+	+	+	+	+	+	+	+	+	+	+	+	+	+	+	+	+	+	orf, hypothetical protein; b1436 [BEZ]
mwgecov2#1360	Z2282 [KSE]	Z2282,	b1437,	ECs2041,	+	+	+	+	+	+	+	+	+	+	+	+	+	+	+	+	+	+	+	+	+	+	+	+	+	+	+	+	+	+	+	+	orf, hypothetical protein; b1437 [BEZ]
mwgecov2#1361	B1438 [KSE]	Z2281,	b1438,	ECs2042,	+	+	+	+	+	+	+	+	+	+	+	+	+	+	+	+	+	+	+	+	+	+	+	+	+	+	+	+	+	+	+	+	orf, hypothetical protein; b1438 [BEZ]
mwgecov2#1362	B1439 [KSE]	Z2280,	b1439,	ECs2043,	+	+	+	+	+	+	+	+	+	+	+	+	+	+	+	+	+	+	+	+	+	+	+	+	+	+	+	+	-	+	-	+	multi modular; putative transcriptional regulator; also putative ATP-binding component of a transport system; b1439 [BEZ]
mwgecov2#1363	B1440 [KSE]	Z2279,	b1440,	ECs2044,	+	+	+	+	+	+	+	+	+	+	+	+	+	+	+	+	+	+	+	+	+	+	+	+	+	+	+	+	+	+	+	+	putative transport protein; b1440 [BEZ]
mwgecov2#1364	B1441 [KSE]	Z2278,	b1441,	ECs2045,	+	+	+	+	+	+	+	+	+	+	+	+	+	+	+	+	+	+	+	+	+	+	+	+	+	+	+	+	+	+	+	+	putative ATP-binding component of a transport system; b1441 [BEZ]
mwgecov2#1365	Z2277 [KSE]	Z2277,	b1442,	ECs2046,	+	+	+	+	+	+	+	+	+	+	+	+	+	+	+	+	+	+	+	+	+	+	+	+	+	+	+	+	+	+	-	+	putative transport system permease protein; b1442 [BEZ]
mwgecov2#1366	ECS2047 [KSE]	Z2276,	b1443,	ECs2047,	+	+	+	+	+	+	+	+	+	+	+	+	+	+	+	+	+	+	+	+	+	+	+	+	+	+	+	+	+	+	+	+	putative transport system permease protein; b1443 [BEZ]
mwgecov2#1367	ECS2048 [KSE]	Z2275,	b1444,	ECs2048,	+	+	+	+	+	+	+	-	-	+	+	+	+	+	+	+	-	+	+	+	-	+	+	+	+	+	-	-	-	+	-	-	putative aldehyde dehydrogenase; b1444 [BEZ]
mwgecov2#1368	B1445 [KSE]	Z2274,	b1445,	ECs2049,	+	+	+	+	+	+	+	+	+	+	+	+	+	+	+	+	+	+	+	+	+	+	+	+	+	+	+	+	+	+	-	+	orf, hypothetical protein; b1445 [BEZ]
mwgecov2#1369	Z2273 [KSE]	Z2273,	b1446,	ECs2050,	+	+	+	+	+	+	+	+	+	+	+	+	+	+	+	+	+	+	+	+	+	+	+	+	+	+	+	+	+	+	+	+	orf, hypothetical protein; b1446 [BEZ]
mwgecov2#1370	B1447 [KSE]	Z2272,	b1447,	ECs2051,	+	+	+	+	+	+	+	+	+	+	+	+	+	+	+	+	+	+	+	+	+	+	+	+	+	+	+	+	+	+	+	+	orf, hypothetical protein; b1447 [BEZ]
mwgecov2#1371	B1448 [KSE]	Z2271,	b1448,	ECs2052,	+	+	+	+	+	+	+	+	+	+	+	+	+	+	+	+	+	+	+	+	+	+	+	+	+	+	+	+	+	+	+	+	putative resistance protein; b1448 [BEZ]
mwgecov2#1372	B1449 [KSE]	Z2270,	b1449,	ECs2053,	+	+	+	+	+	+	+	+	+	+	+	+	+	+	+	+	+	+	+	+	+	+	+	+	+	+	+	+	+	+	+	+	putative oxidoreductase; yncB [BEZ]
mwgecov2#1373	B1450 [KSE]	Z2269,	b1450,	ECs2054,	+	+	+	+	+	+	+	+	+	+	+	+	+	+	+	+	+	+	+	+	+	+	+	+	+	+	+	+	+	+	+	+	orf, hypothetical protein; b1450 [BEZ]
mwgecov2#1374	Z2268 [KSE]	Z2268,	b1451,	ECs2055,	+	+	+	+	+	+	+	+	+	+	+	+	+	+	+	+	+	+	+	+	+	+	+	+	+	+	+	+	+	+	+	+	putative outer membrane receptor for iron transport; b1451 [BEZ]
mwgecov2#1375	ECS2056 [KSE]	Z2267,	b1452,	ECs2056,	+	+	+	+	+	+	+	+	+	+	+	+	+	+	+	+	+	+	+	+	+	+	+	+	+	+	+	+	+	+	+	+	putative receptor; b1452 [BEZ]
mwgecov2#1376	ECS2057 [KSE]	Z2266,	b1453,	ECs2057,	+	+	+	+	+	+	+	+	+	+	+	+	+	+	+	+	+	+	+	+	+	+	+	+	+	+	+	+	+	+	+	+	L-asparagine permease; ansP [BEZ]
mwgecov2#1377	B1454 [KSE]	Z2265,	b1454,	ECs2058,	+	+	+	+	+	+	+	+	+	+	+	+	+	+	+	+	+	+	+	+	+	+	+	+	+	+	+	+	+	+	+	+	putative transferase; b1454 [BEZ]
mwgecov2#1378	Z2264 [KSE]	Z2264,	b1455,	ECs2059,	+	+	+	+	+	+	+	+	+	+	+	+	+	+	+	+	+	+	+	+	+	+	+	+	+	+	+	+	+	+	+	+	orf, hypothetical protein; b1455 [BEZ]
mwgecov2#1379	B1456 [K]		b1456, b0497		+	-	+	+	+	+	+	+	+	-	-	+	+	+	-	+	-	+	-	+	-	-	-	+	-	-	-	-	+	-	-	-	rhsD protein in rhs element; rhsD [B]
mwgecov2#1380	B1457 [KS]	Z0273,	b1457,	ECs0243,	+	+	+	+	+	+	+	+	+	+	+	+	+	+	+	+	+	+	+	+	+	+	+	+	+	+	+	+	+	+	+	+	orf, hypothetical protein; ydcD [BE]
mwgecov2#1381	B1458 [KSE]	Z0275,	b1458,	ECs0245,	+	+	+	+	+	+	+	+	+	+	+	+	+	+	+	+	+	+	+	+	+	+	+	+	+	+	+	+	+	+	+	+	orf, hypothetical protein; b1458 [BEZ]
mwgecov2#1382	B1459 [KSE]	Z0275,	b1459,	ECs0245,	-	+	+	+	+	+	+	+	+	+	+	+	+	+	+	+	+	+	+	+	+	+	+	+	+	+	+	+	-	+	+	+	orf, hypothetical protein; b1459 [BEZ]
mwgecov2#1383	Z2252 [KSE]	Z2252,	b1461,	ECs2064,	+	+	+	+	+	+	+	+	+	+	+	+	+	+	+	+	+	+	+	+	+	+	+	+	+	+	+	+	+	+	+	+	orf, hypothetical protein; ydcE [BEZ]
mwgecov2#1384	B1462 [K]	IR Z2250 Z2251,	b1462,	IR ECs2065 ECs2066,	+	+	+	+	+	+	+	+	+	+	+	+	+	+	+	+	+	+	+	+	+	+	+	+	+	+	+	+	+	+	+	+	orf, hypothetical protein; b1462 [B]
mwgecov2#1385	ECS2066 [KSE]	Z2250,	b1463,	ECs2066,	+	+	+	+	+	+	+	+	+	+	+	+	+	+	+	+	+	+	+	+	+	+	+	+	+	+	+	+	+	+	-	+	putative N-hydroxyarylamine O-acetyltransferase; b1463 [BEZ]
mwgecov2#1386	B1464 [KSE]	Z2248,	b1464,	ECs2067,	+	+	+	+	+	+	+	+	+	+	+	+	+	+	+	+	+	+	+	+	+	+	+	+	+	+	+	+	+	+	+	+	orf, hypothetical protein; yddE [BEZ]
mwgecov2#1387	Z2247 [KSE]	Z2247,	b1465,	ECs2068,	+	+	+	+	+	+	+	+	+	+	+	+	+	+	+	+	+	+	+	+	+	+	+	+	+	+	+	+	+	+	+	+	cryptic nitrate reductase 2, gamma subunit; narV [BEZ]
mwgecov2#1388	Z2246 [KSE]	Z2246,	b1466,	ECs2069,	+	+	+	+	+	+	+	+	+	+	+	+	+	+	+	+	+	+	+	+	+	+	+	+	+	+	+	+	+	+	+	+	cryptic nitrate reductase 2, delta subunit, assembly function; narW [BEZ]
mwgecov2#1389	ECS2070 [KSE]	Z2246,	b1467,	ECs2070,	+	+	+	+	+	+	+	+	+	+	+	+	+	+	+	+	-	+	+	+	+	+	+	+	+	+	+	+	+	+	+	-	cryptic nitrate reductase 2, beta subunit; narY [BEZ]
mwgecov2#1390	ECS2071 [KSE]	Z2244,	b1468,	ECs2071,	+	+	+	+	+	+	+	+	+	+	+	+	+	+	+	+	+	+	+	+	+	+	+	+	+	+	+	+	+	+	+	-	cryptic nitrate reductase 2, alpha subunit; narZ [BEZ]
mwgecov2#1391	Z2243 [KSE]	Z2243,	b1469,	ECs2072,	+	+	+	+	+	+	+	+	-	+	+	+	+	+	+	+	-	+	+	+	+	+	+	+	+	+	+	+	+	+	-	+	nitrite extrusion protein 2; narU [BEZ]
mwgecov2#1392	B1470 [KSE]	Z2242,	b1470,	ECs2073,	+	+	+	+	+	+	+	+	+	+	+	+	+	+	+	+	+	+	+	+	+	+	+	+	+	+	+	+	+	+	+	+	orf, hypothetical protein; b1470 [BEZ]
mwgecov2#1393	ECS2073 [KSE]	Z2242,	b1471,	ECs2073,	+	-	+	+	-	+	+	+	+	+	+	+	+	-	-	+	-	+	-	+	+	+	+	+	+	+	-	+	-	+	+	-	putative glycoportein; b1471 [BEZ]
mwgecov2#1394	B1472 [KSE]	Z2239,	b1472,	ECs2076,	+	+	+	+	+	+	+	+	+	+	+	+	+	+	+	+	+	+	+	+	+	+	+	+	+	+	+	+	+	+	+	+	putative outer membrane porin protein; b1472 [BEZ]
mwgecov2#1395	Z2238 [KSE]	Z2238,	b1473,	ECs2077,	+	+	+	+	+	+	+	+	+	+	+	+	+	+	+	+	+	+	+	+	+	+	+	+	+	+	+	+	+	+	+	+	orf, hypothetical protein; yddG [BEZ]
mwgecov2#1396	B1474 [KSE]	Z2236,	b1474,	ECs2078,	+	+	+	+	+	+	+	+	+	+	+	+	+	+	+	+	+	+	+	+	+	+	+	+	+	+	+	+	+	+	+	+	formate dehydrogenase-N, nitrate-inducible, alpha subunit; fdnG [BEZ]
mwgecov2#1397	B1475 [KSE]	Z2235,	b1476,	ECs2080,	+	+	+	+	+	+	+	+	+	+	+	+	+	+	+	+	+	+	+	+	+	+	+	+	+	+	+	+	-	+	+	+	formate dehydrogenase-N, nitrate-inducible, iron-sulfur beta subunit; fdnH [BEZ]
mwgecov2#1398	B1476 [KSE]	Z2234,	b1476,	ECs2080,	+	+	+	+	+	+	+	+	+	+	+	+	+	+	+	+	+	+	+	+	+	+	+	+	+	+	+	+	+	+	+	+	formate dehydrogenase-N, nitrate-inducible, cytochrome B556(Fdn) gamma subunit; fdnI [BEZ]
mwgecov2#1399	Z2232 [KSE]	Z2232,	b1478,	ECs2082,	+	+	+	+	+	+	+	+	+	+	+	+	+	+	+	+	+	+	+	+	+	+	+	+	+	+	+	+	+	+	+	+	alcohol dehydrogenase; adhP [BEZ]
mwgecov2#1400	ECS2083 [KSE]	Z2231,	b1479,	ECs2083,	+	+	+	+	+	+	+	+	+	+	+	+	+	+	+	+	+	+	+	+	+	+	+	+	+	+	+	+	+	+	+	+	NAD-linked malate dehydrogenase (malic enzyme); sfcA [BEZ]
mwgecov2#1401	Z2230 [KSE]	Z2230,	b1480,	ECs2084,	+	+	+	+	+	+	+	+	+	+	+	+	+	+	+	+	+	+	+	+	+	+	+	+	+	+	+	+	+	+	+	+	30S ribosomal subunit protein S22; rpsV [BEZ]
mwgecov2#1402	B1481 [KSE]	Z2229,	b1481,	ECs2085,	+	+	+	+	+	+	+	+	+	+	+	+	+	+	+	+	+	+	+	+	+	+	+	+	+	+	+	+	+	+	+	-	orf, hypothetical protein; b1481 [BEZ]
mwgecov2#1403	Z2228 [KSE]	Z2228,	b1482,	ECs2086,	+	+	+	+	+	+	+	+	+	+	+	+	+	+	+	+	+	+	+	+	+	+	+	+	+	+	+	+	+	+	+	+	osmotically inducible protein; osmC [BEZ]
mwgecov2#1404	B1483 [KSE]	Z2227,	b1483,	ECs2087,	+	+	+	+	+	+	-	-	-	+	+	+	-	+	+	+	-	-	+	+	-	-	+	+	-	+	-	-	+	-	-	-	putative ATP-binding component of a transport system; b1483 [BEZ]
mwgecov2#1405	B1484 [KSE]	Z2226,	b1484,	ECs2088,	+	+	+	+	+	+	+	+	+	+	+	+	+	+	+	+	+	+	+	+	+	+	+	+	+	+	+	+	+	+	+	+	putative ATP-binding component of a transport system; b1484 [BEZ]
mwgecov2#1406	B1485 [KSE]	Z2225,	b1485,	ECs2089,	+	+	+	+	+	+	+	+	+	+	+	+	+	+	+	+	+	+	+	+	+	+	+	+	+	+	+	+	+	+	-	+	putative transport protein; b1485 [BEZ]
mwgecov2#1407	Z2224 [KE]	Z2224,	b1486,	IR ECs2090 ECs2091,	+	+	+	+	+	+	+	+	+	+	+	+	+	+	+	+	+	+	+	+	+	+	+	+	+	+	+	+	+	+	+	+	putative transport system permease protein; b1486 [BZ]
mwgecov2#1408	Z2223 [KSE]	Z2223,	b1487,	ECs2091,	+	+	+	+	+	+	+	+	+	+	+	+	+	+	+	+	+	+	+	+	+	+	+	+	+	+	+	+	+	+	+	+	putative hemin-binding lipoprotein; b1487 [BEZ]
mwgecov2#1409	ECS2092 [KSE]	Z2222,	b1488,	ECs2092,	+	+	+	+	+	+	+	+	+	+	+	+	+	+	+	+	+	+	+	+	+	+	+	+	+	+	+	+	+	+	+	+	orf, hypothetical protein; b1488 [BEZ]
mwgecov2#1410	B1489 [KSE]	Z2221m,	b1489,	IR ECs2092 ECs2093,	+	+	+	+	+	+	+	+	+	+	+	+	+	+	+	+	+	+	+	+	+	+	+	+	+	+	+	+	+	+	+	+	putative enzyme; b1489 [BEZ]
mwgecov2#1411	Z2219 [KSE]	Z2219,	b1490,	ECs2095,	+	+	+	+	+	+	+	+	+	+	+	+	+	+	+	+	+	+	+	+	+	+	+	+	+	+	+	+	+	+	+	+	orf, hypothetical protein; b1490 [BEZ]
mwgecov2#1412	B1491 [KSE]	Z2217,	b1491,	ECs2096,	+	+	+	+	+	+	+	+	+	+	+	+	+	+	+	+	+	+	+	+	+	+	+	+	+	+	+	+	+	+	+	+	orf, hypothetical protein; b1491 [BEZ]
mwgecov2#1413	B1492 [KSE]	Z2216,	b1492,	ECs2097,	+	+	+	+	+	+	+	+	-	+	+	+	+	+	+	+	-	+	+	+	-	+	+	+	+	+	+	-	+	+	-	+	acid sensitivity protein, putative transporter; xasA [BEZ]
mwgecov2#1414	Z4930 [KSE]	Z2215, Z4930	b1493, b3517	ECs2098, ECs4397	+	+	+	+	+	+	+	+	+	+	+	+	+	+	+	+	+	+	+	+	+	+	+	+	+	+	+	+	+	+	+	+	glutamate decarboxylase isozyme; gadB [BEZ]
mwgecov2#1415	Z2214 [KSE]	Z2214,	b1494,	ECs2099,	+	+	+	+	+	+	+	+	+	+	+	+	+	+	+	+	+	+	+	+	+	+	+	+	+	+	+	+	+	+	+	+	putative peptidase; pqqL [BEZ]
mwgecov2#1416	Z2213 [KSE]	Z2213,	b1495,	ECs2100,	+	+	+	+	+	+	+	+	+	+	+	+	+	+	+	+	+	+	+	+	+	+	+	+	+	+	+	+	+	+	+	+	orf, hypothetical protein; yddB [BEZ]
mwgecov2#1417	Z2212 [KSE]	Z2212,	b1496,	ECs2101,	+	+	+	+	+	+	+	+	+	+	+	+	+	+	+	+	+	+	+	+	+	+	+	+	+	+	+	+	+	+	+	+	putative ATP-binding component of a transport system; yddA [BEZ]
mwgecov2#1418	Z2211 [KSE]	Z2211,	b1497,	ECs2102,	+	+	+	+	+	+	+	+	+	+	+	+	+	+	+	+	+	+	+	+	+	+	+	+	+	+	+	+	+	+	+	-	putative enzyme; b1497 [BEZ]
mwgecov2#1419	B1498 [KSE]	Z2210,	b1498,	ECs2103,	+	+	+	+	+	+	+	+	+	+	+	+	+	+	+	+	+	+	+	+	+	+	+	+	+	+	+	+	+	+	+	+	putative sulfatase; b1498 [BEZ]
mwgecov2#1420	B1499 [KSE]	Z2209,	b1499,	ECs2104,	+	+	+	+	+	+	+	+	+	+	+	+	+	+	+	+	+	+	+	+	+	+	+	+	+	+	+	+	+	+	+	-	putative ARAC-type regulatory protein; b1499 [BEZ]
mwgecov2#1421	B1500 [KSE]	Z2208,	b1500,	ECs2105,	+	+	+	+	+	+	+	+	+	+	+	+	+	+	+	+	+	+	+	+	+	+	+	+	+	+	+	+	+	+	+	+	orf, hypothetical protein; b1500 [BEZ]
mwgecov2#1422	B1501 [KSE]	Z2207,	b1501,	ECs2106,	+	+	+	+	+	+	+	+	+	+	+	+	+	+	+	+	+	+	+	+	+	+	+	+	+	+	+	+	+	+	+	+	putative oxidoreductase, major subunit; b1501 [BEZ]
mwgecov2#1423	B1502 [KSE]	Z2206,	b1502,	ECs2107,	+	+	+	+	+	+	+	+	+	+	+	+	+	+	+	+	+	+	+	+	+	+	+	+	+	+	+	+	+	+	+	+	putative adhesin; similar to FimH protein; b1502 [BEZ]
mwgecov2#1424	Z2205 [KSE]	Z2205,	b1503,	ECs2108,	+	+	+	+	+	+	+	+	+	+	+	+	+	+	+	+	+	+	+	+	+	+	+	+	+	+	+	+	+	+	+	+	putative fimbrial-like protein; b1503 [BEZ]
mwgecov2#1425	Z2204 [KSE]	Z2204,	b1504,	ECs2109,	+	+	+	+	+	+	+	+	+	+	+	+	+	+	+	+	+	+	+	+	+	+	+	+	+	+	+	+	+	+	+	+	putative fimbrial-like protein; b1504 [BEZ]
mwgecov2#1426	Z2202 [KSE]	Z2203,	b1505,	ECs2110,	+	+	+	+	+	+	+	+	+	+	+	+	+	+	+	+	+	+	+	+	+	+	+	+	+	+	+	+	+	+	+	+	putative outer membrane protein; b1505 [BEZ]
mwgecov2#1427	ECS2114 [KSE]	Z2199,	b1506,	IR ECs2114 ECs2115,	+	+	+	+	+	+	+	+	-	+	+	+	+	+	+	+	-	+	+	+	-	+	+	+	+	+	-	-	-	+	-	-	orf, hypothetical protein; b1506 [BEZ]
mwgecov2#1428	B1507 [K]		b1507,		+	+	+	+	+	+	+	+	+	+	+	+	+	+	+	+	-	+	-	+	+	+	+	+	+	+	+	+	+	+	+	+	persistence to inhibition of murein or DNA biosynthesis, DNA-binding regulator; hipA [B]
mwgecov2#1430	B1509 [KSE]	Z2196,	b1509,	ECs2116,	+	+	+	+	+	+	+	+	+	+	+	+	+	+	+	+	+	+	+	+	+	+	+	+	+	+	+	+	+	+	+	-	putative ATP-binding component of a transport system and adhesin protein; b1509 [BEZ]
mwgecov2#1431	B1510 [KSE]	Z2195,	b1510,	ECs2117,	+	+	+	+	+	+	+	+	+	+	+	+	+	+	+	+	+	+	-	+	+	-	+	+	+	+	+	+	+	+	+	+	orf, hypothetical protein; ydeK [BEZ]
mwgecov2#1432	Z2194 [KSE]	Z2194,	b1511,	ECs2118,	+	+	+	+	+	+	+	+	+	+	+	+	+	+	+	+	+	+	+	+	+	+	+	+	+	+	+	+	+	+	+	+	putative kinase; ydeV [BEZ]
mwgecov2#1433	ECS2119 [KSE]	Z2193,	b1512,	ECs2119,	+	+	+	+	+	+	+	+	+	+	+	+	+	+	+	+	+	+	+	+	+	+	+	+	+	+	+	+	+	+	+	+	putative transcriptional regulator, sorC family; ydeW [BEZ]
mwgecov2#1434	Z2192 [KSE]	Z2192,	b1513,	ECs2120,	+	+	+	+	+	+	+	+	+	+	+	+	+	+	+	+	+	+	+	+	+	+	+	+	+	+	+	+	+	+	+	+	putative ATP-binding component of a transport system; b1513 [BEZ]
mwgecov2#1435	ECS2121 [KSE]	Z2191,	b1514,	ECs2121,	+	+	+	+	+	+	+	+	+	+	+	+	+	+	+	+	+	+	+	+	+	+	+	+	+	+	+	+	+	+	+	+	putative transport system permease protein; ydeY [BEZ]
mwgecov2#1436	ECS2122 [KSE]	Z2190,	b1515,	ECs2122,	+	+	+	+	+	+	+	+	+	+	+	+	+	+	+	+	+	+	+	+	+	+	+	+	+	+	+	+	+	+	+	+	putative transport system permease protein; ydeZ [BEZ]
mwgecov2#1437	ECS2123 [KSE]	Z2189,	b1516,	ECs2123,	+	+	+	+	+	+	+	+	+	+	+	+	+	+	+	+	+	+	+	+	+	+	+	+	+	+	+	+	+	+	+	+	putative LACI-type transcriptional regulator; b1516 [BEZ]
mwgecov2#1438	B1517 [KSE]	Z2188,	b1517,	ECs2124,	+	+	+	+	+	+	+	+	+	+	+	+	+	+	+	+	+	+	+	+	+	+	+	+	+	+	+	+	+	+	+	+	orf, hypothetical protein; yneB [BEZ]
mwgecov2#1439	B1518 [KSE]	Z2187,	b1518,	ECs2125,	+	-	+	+	+	+	+	+	+	+	+	+	+	+	+	-	-	+	+	+	+	+	+	+	+	+	+	+	+	+	+	+	orf, hypothetical protein; b1518 [BEZ]
mwgecov2#1440	B1519 [KSE]	Z2186,	b1519,	ECs2126,	+	+	+	+	+	+	+	+	+	+	+	+	+	+	+	+	+	+	+	+	-	-	-	-	-	-	-	-	-	-	-	-	putative enzyme; b1519 [BEZ]
mwgecov2#1441	Z2185 [KSE]	Z2185,	b1520,	ECs2127,	+	+	+	+	+	+	+	+	+	+	+	+	+	+	+	+	+	+	+	+	-	-	-	-	-	-	-	-	-	-	-	-	orf, hypothetical protein; b1520 [BEZ]
mwgecov2#1442	ECS2128 [KSE]	Z2184,	b1521,	ECs2128,	+	+	+	+	+	+	+	+	+	+	+	+	+	+	+	+	+	+	+	+	+	+	+	+	+	+	+	+	+	+	+	+	altronate oxidoreductase; uxaB [BEZ]
mwgecov2#1443	ECS2129 [KSE]	Z2182,	b1522,	ECs2129,	+	+	+	+	+	+	+	+	+	+	+	+	+	+	+	+	+	+	+	+	+	+	+	+	+	+	+	+	+	+	+	+	orf, hypothetical protein; b1522 [BEZ]
mwgecov2#1444	ECS2130 [KSE]	Z2180,	b1523,	ECs2130,	+	+	+	+	+	+	+	+	+	+	+	+	+	+	+	+	+	+	+	+	+	+	+	+	+	+	+	+	+	+	+	+	orf, hypothetical protein; b1523 [BEZ]
mwgecov2#1445	ECS2131 [KSE]	Z2179,	b1524,	ECs2131,	+	+	+	+	+	+	+	+	+	+	+	+	+	+	+	+	+	+	+	+	+	+	+	+	+	+	+	+	+	+	+	+	putative glutaminase; yneH [BEZ]
mwgecov2#1446	ECS2132 [KSE]	Z2178,	b1525,	ECs2132,	+	+	+	+	+	+	+	+	+	+	+	+	+	+	+	+	+	+	+	+	+	+	+	+	+	+	+	+	+	+	+	+	putative aldehyde dehydrogenase; b1525 [BEZ]
mwgecov2#1447	B1526 [KSE]	Z2177,	b1526,	ECs2133,	+	+	+	+	+	+	+	+	+	+	+	+	+	+	+	+	+	+	+	+	+	+	+	+	+	+	+	+	+	+	+	+	putative transcriptional regulator LYSR-type; yneJ [BEZ]
mwgecov2#1448	B1527 [KE]	Z2175,	b1527,	IR ECs2134 ECs2135,	+	+	+	+	+	+	+	+	+	+	+	+	+	+	+	+	+	+	-	+	+	+	-	+	+	+	+	+	+	+	+	+	orf, hypothetical protein; b1527 [BZ]
mwgecov2#1449	B1528 [KSE]	Z2173,	b1528,	ECs2135,	+	+	+	+	+	+	+	+	+	+	+	+	+	+	+	+	+	+	+	+	+	+	+	+	+	+	+	+	+	+	+	+	putative resistance / regulatory protein; ydeA [BEZ]
mwgecov2#1452	ECS2138 [KSE]	Z2170,	b1531,	ECs2138,	+	+	+	+	+	+	+	+	+	+	+	+	+	+	+	+	+	+	+	+	+	+	+	+	+	+	+	+	+	+	+	+	multiple antibiotic resistance; transcriptional activator of defense systems; marA [BEZ]
mwgecov2#1453	ECS2141 [KSE]	Z2166,	b1534,	ECs2141,	+	+	+	+	+	+	+	+	+	+	+	+	+	+	+	+	+	+	+	+	+	+	+	+	+	+	+	+	+	+	+	+	putative transport protein; ydeF [BEZ]
mwgecov2#1454	B1535 [KSE]	Z2163,	b1535,	ECs2144,	+	+	+	+	+	+	+	+	+	+	+	+	+	+	+	+	+	+	+	+	+	+	+	+	+	+	+	+	+	+	+	+	orf, hypothetical protein; ydeH [BEZ]
mwgecov2#1455	B1536 [KSE]	Z2162,	b1536,	ECs2145,	+	+	+	+	+	+	+	+	+	+	+	+	+	+	+	+	+	+	+	+	+	+	+	+	+	+	+	+	+	+	+	+	orf, hypothetical protein; ydeI [BEZ]
mwgecov2#1456	ECS2146 [KSE]	Z2161,	b1537,	ECs2146,	+	+	+	+	+	+	+	+	+	+	+	+	+	+	+	+	+	+	+	+	+	+	+	+	+	+	+	+	+	+	+	+	orf, hypothetical protein; ydeJ [BEZ]
mwgecov2#1457	ECS2147 [KSE]	Z2160,	b1538,	ECs2147,	+	+	+	+	+	+	+	+	+	+	+	+	+	+	+	+	+	+	+	+	+	+	+	+	+	+	+	+	+	+	+	+	dipeptidyl carboxypeptidase II; dcp [BEZ]
mwgecov2#1458	Z2158 [KSE]	Z2158,	b1539,	ECs2148,	+	+	+	+	+	+	+	+	+	+	+	+	+	+	+	+	+	+	+	+	+	+	+	+	+	+	+	+	+	+	+	+	putative oxidoreductase; ydfG [BEZ]
mwgecov2#1459	Z2157 [KSE]	Z2157,	b1540,	ECs2149,	+	+	+	+	+	+	+	+	+	+	+	+	+	+	+	+	+	+	+	+	+	+	+	+	+	+	+	+	+	+	+	+	orf, hypothetical protein; ydfH [BEZ]
mwgecov2#1460	Z2156 [KSE]	Z2156,	b1541,	ECs2150,	+	+	+	+	+	+	+	+	+	+	+	+	+	+	+	+	+	+	+	+	+	+	+	+	+	+	+	+	+	+	+	+	orf, hypothetical protein; b1541 [BEZ]
mwgecov2#1461	ECS2151 [KSE]	Z2155,	b1542,	ECs2151,	+	+	+	+	+	+	+	+	+	+	+	+	+	+	+	+	+	+	+	+	+	+	+	+	+	+	+	+	+	+	+	+	putative oxidoreductase; ydfI [BEZ]
mwgecov2#1462	Z2153 [KSE]	Z2153,	b1543,	ECs2152,	+	+	+	+	+	+	+	+	+	+	+	+	+	+	+	+	+	+	+	+	+	+	+	+	+	+	+	+	+	+	+	+	putative transport protein; b1543 [BEZ]
mwgecov2#1463	B1547 [K]		b1547,		+	-	-	-	+	-	-	-	-	+	-	-	-	-	-	-	-	-	-	+	-	-	-	-	-	-	-	-	-	+	-	-	orf, hypothetical protein; b1547 [B]
mwgecov2#1464	B1548 [K]		b1548,		+	-	-	+	-	+	+	+	+	+	-	+	+	+	+	+	-	+	-	+	-	+	+	+	+	+	+	-	+	+	+	-	orf, hypothetical protein; b1547 [B]
mwgecov2#1465	Z1879 [KSE]	Z1879,	b1549, b0558	ECs1626,	+	+	+	+	+	+	+	+	+	+	+	+	+	+	+	+	+	+	-	+	+	+	+	+	+	+	+	+	+	+	+	+	putative an envelop protein; ybcV [BEZ]
mwgecov2#1466	B1550 [K]		b1550,		+	-	-	+	-	+	+	-	-	-	+	-	-	+	-	-	-	-	-	+	-	+	-	-	-	-	-	-	-	+	-	-	orf, hypothetical protein; b1550 [B]
mwgecov2#1467	B1551 [K]		b1551,		+	-	-	-	-	+	+	-	-	-	-	-	-	+	-	-	-	-	-	+	-	-	-	+	+	-	-	-	-	+	-	-	orf, hypothetical protein; b1551 [B]
mwgecov2#1468	B1552 [K]		b1552,		+	-	-	-	-	+	+	-	-	-	-	-	-	+	-	-	-	-	-	+	-	-	-	+	+	-	-	-	-	+	-	-	cold shock-like protein; cspI [B]
mwgecov2#1469	B1553 [K]		b1553,		+	-	-	-	-	+	+	-	+	+	+	+	-	+	+	-	-	-	+	+	-	+	-	+	+	+	-	-	+	+	-	+	orf, hypothetical protein; b1553 [B]
mwgecov2#1470	ECS2741 [KSE]	Z2371,	b1554,	ECs2741,	+	+	+	+	+	+	+	+	+	-	+	+	+	-	+	-	-	+	-	+	-	-	-	-	+	-	-	-	-	+	+	+	putative lysozyme; b1554 [BEZ]
mwgecov2#1471	B1555 [K]		b1555,		+	-	-	+	+	+	+	-	-	-	-	+	-	+	+	-	-	-	-	+	-	-	-	+	+	+	+	-	+	+	-	+	orf, hypothetical protein; b1555 [B]
mwgecov2#1472	B1556 [K]		b1556,		+	-	-	-	-	+	-	-	-	-	-	-	-	-	-	-	-	-	-	+	-	-	-	-	-	-	-	-	-	+	+	-	orf, hypothetical protein; b1556 [B]
mwgecov2#1473	B1557 [K]		b1557,		+	-	-	-	-	-	+	-	-	-	-	-	-	-	-	-	-	-	-	+	-	-	-	-	-	-	-	-	-	-	-	-	cold shock protein; may affect transcription; cspB [B]
mwgecov2#1474	B1558 [K]		b1558,		+	+	-	-	-	+	-	-	+	-	-	-	-	+	-	-	-	-	-	-	-	+	-	+	+	+	+	-	+	+	-	-	cold shock protein; cspF [B]
mwgecov2#1475	B1559 [K]		b1559,		+	-	-	-	-	+	-	-	+	-	-	-	-	-	-	-	-	+	-	-	-	+	-	-	+	+	+	-	-	-	+	-	orf, hypothetical protein; b1559 [B]
mwgecov2#1476	B1560 [K]		b1560,		+	-	-	+	+	+	+	-	-	-	-	+	-	+	+	-	-	-	-	+	+	+	+	+	+	+	+	+	+	+	+	+	orf, hypothetical protein; b1560 [B]
mwgecov2#1477	B1561 [K]		b1561,		+	-	-	-	-	+	+	-	-	-	+	+	-	+	+	-	-	-	-	+	-	+	-	-	-	-	-	-	-	-	-	-	orf, hypothetical protein; rem [B]
mwgecov2#1478	B1562 [KSE]	Z1342, Z1783	b1562,	ECs1080, ECs1520	-	+	+	+	+	+	+	+	+	+	+	+	+	+	+	+	+	+	+	+	+	+	+	+	+	+	+	+	+	+	+	+	polypeptide destructive to membrane potential; relF [BEZ]
mwgecov2#1479	B1563 [K]		b1563,		+	-	-	+	-	-	-	-	-	-	-	-	-	-	-	-	-	-	-	-	-	+	-	-	-	-	-	-	+	-	-	-	orf, hypothetical protein; relE [B]
mwgecov2#1480	B1564 [K]		b1564,		+	-	-	-	+	-	-	-	-	-	-	-	+	-	-	-	-	-	-	-	-	-	-	-	-	-	-	-	-	-	-	-	negative regulator of translation; relB [B]
mwgecov2#1481	B1565 [K]		b1565,		+	-	-	-	-	+	+	-	-	-	-	-	-	-	-	-	-	-	-	+	-	-	-	+	-	+	-	-	-	+	-	-	orf, hypothetical protein; b1565 [B]
mwgecov2#1483	B1567 [K]		b1567,		+	-	-	-	-	-	-	-	-	-	-	-	-	-	-	-	-	-	-	-	-	+	-	-	-	-	-	-	-	-	-	-	orf, hypothetical protein; b1567 [B]
mwgecov2#1485	B1569 [K]		b1569,		+	-	-	+	+	+	+	-	+	-	-	-	-	-	-	-	-	-	-	+	-	+	-	-	+	+	+	-	-	+	-	-	regulator of dicB; dicC [B]
mwgecov2#1486	B1570 [K]		b1570,		+	-	-	+	-	-	-	-	-	-	+	-	-	-	-	-	-	-	-	-	-	-	-	-	-	-	-	-	-	-	-	-	regulator of dicB; dicA [B]
mwgecov2#1487	Z1330 [KE]	Z1331,	b1572,	ECs1065,	+	+	+	+	+	+	+	+	+	+	+	+	+	+	+	+	+	+	+	+	+	+	+	+	+	+	+	+	+	+	+	+	orf, hypothetical protein; ydfB [BZ]
mwgecov2#1488	Z2042 [KSE]	Z2042, Z6076	b1573,	ECs1764, ECs5458	-	+	+	+	+	+	+	+	+	+	+	+	+	+	+	+	+	+	+	+	+	+	+	+	+	+	+	+	+	+	+	+	orf, hypothetical protein; ydfC [BEZ]
mwgecov2#1489	Z6080 [KSE]	Z6080,	b1577,	ECs2286,	+	+	+	+	+	+	+	+	+	+	+	+	+	+	+	+	+	+	+	+	+	+	+	+	+	+	+	+	+	+	+	+	orf, hypothetical protein; ydfE [BEZ]
mwgecov2#1490	Z1825 [KSE]	Z1825,	b0361, b1402	ECs1564,	+	+	+	+	-	-	+	-	-	-	-	-	-	-	-	-	-	-	-	+	-	-	-	-	-	-	-	-	-	-	-	-	IS2 hypothetical protein; yi22_1 [BEZ]
mwgecov2#1491	B1579 [K]		b1579,		+	-	+	+	+	+	+	-	+	+	-	+	-	+	+	-	-	+	-	+	-	+	+	+	+	+	+	+	-	+	-	+	putative transposase; b1579 [B]
mwgecov2#1492	B1580 [K]		b1580,		+	-	-	-	-	-	-	-	-	-	-	-	-	-	-	-	-	-	-	-	-	+	-	-	-	-	-	-	-	-	-	-	starvation sensing protein; rspB [B]
mwgecov2#1493	B1581 [K]		b1581,		+	-	-	-	+	-	-	-	-	-	-	-	-	-	-	-	-	-	-	-	-	+	-	-	-	-	-	-	-	-	-	-	starvation sensing protein; rspA [B]
mwgecov2#1494	Z2569 [KSE]	Z2569,	b1582,	ECs2288,	+	+	+	+	+	+	+	+	+	+	+	+	+	+	+	+	+	+	+	+	+	+	+	+	+	+	+	+	+	+	+	+	orf, hypothetical protein; b1582 [BEZ]
mwgecov2#1495	Z2570 [KSE]	Z2570,	b1583,	ECs2289,	+	+	+	+	+	+	+	+	+	+	+	+	+	+	+	+	+	+	+	+	+	+	+	+	+	+	+	+	+	+	+	+	orf, hypothetical protein; b1583 [BEZ]
mwgecov2#1497	ECS2291 [KSE]	Z2572,	b1585,	ECs2291,	+	+	+	+	+	+	+	+	+	+	+	+	+	+	+	+	+	+	+	+	+	+	+	+	+	+	+	+	+	+	+	+	orf, hypothetical protein; ynfC [BEZ]
mwgecov2#1498	B1586 [K]	Z2573,	b1586,	ECs2292,	+	+	+	+	+	+	+	+	+	+	+	+	+	+	+	+	+	+	+	+	+	+	+	+	+	+	+	+	+	+	+	+	orf, hypothetical protein; b1586 [B]
mwgecov2#1499	ECS2293 [KSE]	Z2575,	b1587,	ECs2293,	+	+	+	+	+	+	+	+	+	+	+	+	+	-	+	+	+	+	+	+	+	+	+	+	+	+	+	+	+	+	+	+	putative oxidoreductase, major subunit; b1587 [BEZ]
mwgecov2#1501	B1589 [KSE]	Z2577,	b1589,	ECs2295,	+	+	+	+	+	+	+	+	+	+	+	+	+	+	+	+	+	+	+	+	+	+	+	+	+	+	+	-	+	+	+	+	putative oxidoreductase, Fe-S subunit; b1589 [BEZ]
mwgecov2#1502	Z2579 [KSE]	Z2579,	b1590,	ECs2296,	+	+	+	+	+	+	+	+	+	+	+	+	+	+	+	+	+	+	+	+	+	+	+	+	+	+	+	+	+	+	+	+	putative DMSO reductase anchor subunit; b1590 [BEZ]
mwgecov2#1504	ECS2298 [KSE]	Z2583,	b1592,	ECs2298,	+	+	+	+	+	+	+	+	+	+	+	+	+	+	+	+	+	+	+	+	+	+	+	+	+	+	+	+	+	+	+	+	putative chloride channel; b1592 [BEZ]
mwgecov2#1505	ECS2299 [KSE]	Z2585,	b1593,	ECs2299,	+	+	+	+	+	+	+	+	+	+	+	+	+	+	+	+	+	+	+	+	+	+	+	+	+	+	+	+	+	+	+	+	orf, hypothetical protein; b1593 [BEZ]
mwgecov2#1506	Z2587 [KSE]	Z2587,	b1594,	ECs2300,	+	+	+	+	+	+	+	+	+	+	+	+	+	+	+	+	+	+	+	+	+	+	+	+	+	+	+	+	+	+	+	+	putative NAGC-like transcriptional regulator; mlc [BEZ]
mwgecov2#1507	ECS2301 [KSE]	Z2589,	b1595,	ECs2301,	+	+	+	+	+	+	+	+	+	+	+	+	+	+	+	+	+	+	+	+	+	+	+	+	+	+	+	+	+	+	+	+	putative transcriptional regulator LYSR-type; ynfL [BEZ]
mwgecov2#1508	Z2590 [KSE]	Z2590,	b1596,	ECs2302,	+	+	+	+	-	+	+	+	+	+	+	+	+	+	+	+	+	+	+	+	+	+	+	+	+	+	+	+	+	+	+	+	putative transport protein; ynfM [BEZ]
mwgecov2#1509	B1597 [KSE]	Z2591,	b1597,	ECs2303,	+	+	+	+	+	+	+	+	+	+	+	+	+	+	+	+	+	+	+	+	+	+	+	+	+	+	+	+	+	+	+	+	acid shock protein; asr [BEZ]
mwgecov2#1510	B1598 [KE]	Z2592,	b1598,	IR ECs2304 ECs2305,	+	+	+	+	+	+	+	+	+	+	+	+	+	+	+	+	-	+	+	+	+	+	+	+	+	+	+	+	+	+	+	+	orf, hypothetical protein; b1598 [BZ]
mwgecov2#1511	B1599 [KSE]	Z2593,	b1599,	ECs2305,	+	+	+	+	+	+	+	+	+	+	-	+	+	+	+	+	+	+	+	+	+	+	+	+	+	+	+	+	-	+	+	+	possible chaperone; b1599 [BEZ]
mwgecov2#1512	B1600 [KSE]	Z2594,	b1600,	ECs2306,	+	+	+	+	+	+	+	+	+	+	+	+	+	+	+	+	+	+	+	+	+	+	+	+	+	+	+	+	+	+	+	+	possible chaperone; b1600 [BEZ]
mwgecov2#1513	B1601 [KSE]	Z2595,	b1601,	ECs2307,	+	+	+	+	+	+	+	+	+	+	+	+	+	+	+	+	+	+	+	+	+	+	+	+	+	+	+	+	+	+	+	+	putative transport protein; b1601 [BEZ]
mwgecov2#1514	ECS2308 [KSE]	Z2597,	b1602,	ECs2308,	-	+	+	+	+	+	+	+	+	+	+	+	+	+	-	+	+	+	+	+	+	+	+	+	+	+	+	+	-	+	+	+	pyridine nucleotide transhydrogenase, beta subunit; pntB [BEZ]
mwgecov2#1515	ECS2309 [KSE]	Z2600,	b1603,	ECs2309,	+	+	+	+	+	+	+	+	+	+	+	+	+	+	+	+	+	+	+	+	+	+	+	+	+	+	+	+	+	+	+	+	pyridine nucleotide transhydrogenase, alpha subunit; pntA [BEZ]
mwgecov2#1516	ECS2310 [KSE]	Z2603,	b1604,	ECs2310,	+	+	+	+	+	+	+	+	+	+	+	+	+	+	+	+	+	+	+	+	+	+	+	+	+	+	+	+	+	+	+	+	orf, hypothetical protein; b1604 [BEZ]
mwgecov2#1517	ECS2311 [KSE]	Z2605,	b1605,	ECs2311,	+	+	+	+	+	+	+	+	+	+	+	+	+	+	+	+	+	+	+	+	+	+	+	+	+	+	+	+	+	+	-	+	putative arginine/ornithine antiporter; b1605 [BEZ]
mwgecov2#1518	Z2606 [KSE]	Z2606,	b1606,	ECs2312,	+	+	+	+	+	+	+	+	+	+	+	+	+	+	+	+	+	+	+	+	+	+	+	+	+	+	+	+	+	+	+	+	putative oxidoreductase; ydgB [BEZ]
mwgecov2#1519	B1607 [KSE]	Z2608,	b1607,	ECs2313,	+	+	+	+	+	+	+	+	+	+	+	+	+	+	+	+	+	+	+	+	+	+	+	+	+	+	+	+	+	+	+	+	orf, hypothetical protein; ydgC [BEZ]
mwgecov2#1520	B1608 [KSE]	Z2609,	b1608,	ECs2314,	+	+	+	+	+	+	+	+	+	+	+	+	+	+	+	+	+	+	+	+	+	+	+	+	+	+	+	+	+	+	+	+	response transcriptional regulatory protein (RstB sensor); rstA [BEZ]
mwgecov2#1522	B1610 [KSE]	Z2611,	b1610,	ECs2316,	+	+	+	+	+	+	+	+	+	+	+	+	+	+	+	+	+	+	+	+	+	+	+	+	+	+	+	+	+	+	+	+	DNA-binding protein; inhibition of replication at Ter sites; tus [BEZ]
mwgecov2#1523	ECS2317 [KSE]	Z2614,	b1611,	ECs2317,	+	+	+	+	+	+	+	+	+	+	+	+	+	+	+	+	+	+	+	+	+	+	+	+	+	+	+	+	+	+	+	+	fumarase C= fumarate hydratase Class II; isozyme; fumC [BEZ]
mwgecov2#1524	Z2615 [KSE]	Z2615,	b1612,	ECs2318,	+	+	+	+	+	+	+	+	+	+	+	+	+	+	+	+	+	+	+	+	+	+	+	+	+	+	+	+	+	+	+	+	fumarase A = fumarate hydratase Class I; aerobic isozyme; fumA [BEZ]
mwgecov2#1525	Z2616 [KSE]	Z2616,	b1613,	ECs2319,	+	+	+	+	+	+	+	+	+	+	+	+	+	+	+	+	+	+	+	+	+	+	+	+	+	+	+	+	+	+	+	+	mannose-6-phosphate isomerase; manA [BEZ]
mwgecov2#1526	Z2617 [KSE]	Z2617,	b1614,	ECs2320,	+	+	+	+	+	+	+	+	+	+	+	+	+	+	+	+	+	+	+	+	+	+	+	+	+	+	+	+	+	+	+	+	orf, hypothetical protein; ydgA [BEZ]
mwgecov2#1527	B1615 [K]	Z2619,	b1615,	IR ECs2321 ECs2322,	+	+	+	+	+	+	+	+	+	+	+	+	+	+	+	+	+	+	+	+	+	+	+	+	+	+	+	+	+	+	+	+	membrane-associated protein; uidC [B]
mwgecov2#1528	B1616 [KSE]	Z2620,	b1616,	ECs2323,	+	+	+	+	+	+	+	+	+	+	+	+	+	+	+	+	+	+	+	+	+	+	+	+	+	+	+	+	+	+	+	+	glucuronide permease; uidB [BEZ]
mwgecov2#1529	Z2621 [KSE]	Z2621m,	b1617,	ECs2323,	+	+	+	+	+	+	+	+	+	+	+	+	+	+	+	+	+	+	+	+	+	+	+	+	+	+	+	+	+	+	+	+	beta-D-glucuronidase; uidA [BEZ]
mwgecov2#1530	ECS2326 [KSE]	Z2623,	b1618,	ECs2326,	+	+	+	+	+	+	+	+	+	+	+	+	+	+	+	+	+	+	+	+	+	+	+	+	+	+	+	+	+	+	+	+	repressor for uid operon; uidR [BEZ]
mwgecov2#1532	Z2625 [KSE]	Z2625,	b1620,	ECs2328,	+	+	+	+	+	+	+	+	+	+	+	+	+	+	+	+	+	+	+	+	+	+	+	+	+	+	+	+	+	+	+	+	repressor of malX and Y genes; malI [BEZ]
mwgecov2#1533	Z2626 [KSE]	Z2626,	b1621,	ECs2329,	+	+	+	+	+	+	+	+	+	+	+	+	+	+	+	+	+	+	+	+	+	+	+	+	+	+	+	+	+	+	+	+	PTS system, maltose and glucose-specific II ABC; malX [BEZ]
mwgecov2#1534	Z2627 [KSE]	Z2627,	b1622,	ECs2330,	+	+	+	+	+	+	+	+	+	+	+	+	+	+	+	+	+	+	+	+	+	+	+	+	+	+	+	+	+	+	+	+	enzyme that may degrade or block biosynthesis of endogenous mal inducer, probably aminotrasferase; malY [BEZ]
mwgecov2#1535	Z2628 [KSE]	Z2628,	b1623,	ECs2331,	+	+	+	+	+	+	+	+	+	+	+	+	+	+	+	+	+	+	+	+	+	+	+	+	+	+	+	+	+	+	+	+	adenosine deaminase; add [BEZ]
mwgecov2#1536	Z2629 [KSE]	Z2629,	b1624,	ECs2332,	+	+	+	+	+	+	+	+	+	+	+	+	+	+	+	+	+	+	+	+	+	+	+	+	+	+	+	+	+	+	+	+	orf, hypothetical protein; b1624 [BEZ]
mwgecov2#1537	B1625 [KSE]	Z2631,	b1625,	ECs2334,	+	+	+	+	+	+	+	+	+	+	+	+	+	+	+	+	+	+	+	+	+	+	+	+	+	+	+	+	+	+	+	-	orf, hypothetical protein; b1625 [BEZ]
mwgecov2#1538	ECS2335 [KSE]	Z2632,	b1626,	ECs2335,	+	+	+	+	+	+	+	+	+	+	+	+	+	+	+	+	+	+	+	+	+	+	+	+	+	+	+	+	+	+	+	+	orf, hypothetical protein; b1626 [BEZ]
mwgecov2#1539	Z2633 [KSE]	Z2633,	b1627,	ECs2336,	+	+	+	+	+	+	+	+	+	+	+	+	+	+	+	+	+	+	+	+	+	+	+	+	+	+	+	+	+	+	+	+	orf, hypothetical protein; b1627 [BEZ]
mwgecov2#1540	Z2634 [KSE]	Z2636,	b1629,	ECs2338,	+	+	+	+	+	+	+	+	+	+	+	+	+	+	+	+	+	+	+	+	+	+	+	+	+	+	+	+	+	+	+	+	orf, hypothetical protein; b1628 [BEZ]
mwgecov2#1541	Z2636 [KSE]	Z2636, Z2636	b1629, b1629	ECs2338, ECs2338	+	+	+	+	+	+	+	+	+	+	+	+	+	+	+	+	+	+	+	+	+	+	+	+	+	+	+	+	+	+	+	+	putative membrane protein; b1629 [BEZ]
mwgecov2#1542	ECS2339 [KSE]	Z2639,	b1630,	ECs2339,	+	+	+	+	+	+	+	+	+	+	+	+	+	+	+	+	+	+	+	+	+	+	+	+	+	+	+	+	+	+	+	+	orf, hypothetical protein; ydgO [BEZ]
mwgecov2#1543	ECS2340 [KSE]				+	+	+	+	+	+	+	+	+	+	+	+	+	+	+	+	+	+	+	+	+	+	+	+	+	+	+	+	+	+	+	+	orf, hypothetical protein; b1631 [BEZ]
mwgecov2#1544	Z2642 [KSE]	Z2642,	b1632,	ECs2341,	+	+	+	+	+	+	+	+	+	+	+	+	+	+	+	+	+	+	+	+	+	+	+	+	+	+	+	+	+	+	+	+	orf, hypothetical protein; ydgQ [BEZ]
mwgecov2#1545	Z2644 [KSE]	Z2644,	b1633,	ECs2342,	+	+	+	+	+	+	+	+	+	+	+	+	+	+	+	+	+	+	+	+	+	+	+	+	+	+	+	+	-	+	+	+	endonuclease III; specific for apurinic and/or apyrimidinic sites; nth [BEZ]
mwgecov2#1546	B1634 [KSE]	Z2646,	b1634,	ECs2343,	+	+	+	+	+	+	+	+	+	+	+	+	+	+	+	+	+	+	+	+	+	+	+	+	+	+	+	+	+	+	+	+	putative transport protein; ydgR [BEZ]
mwgecov2#1547	ECS2344 [KSE]	Z2647,	b1635,	ECs2344,	+	+	+	+	+	+	+	+	+	+	+	+	+	+	+	+	+	+	+	+	+	+	+	+	+	+	+	+	+	+	+	+	glutathionine S-transferase; gst [BEZ]
mwgecov2#1548	ECS2345 [KSE]	Z2648,	b1636,	ECs2345,	+	+	+	+	+	+	+	+	+	+	+	+	+	+	+	+	+	+	+	+	+	+	+	+	+	+	+	+	+	+	+	+	pyridoxal kinase 2 / pyridoxine kinase; pdxY [BEZ]
mwgecov2#1549	ECS2346 [KSE]	Z2650,	b1637,	ECs2346,	+	+	+	+	+	+	+	+	+	+	+	+	+	+	+	+	+	+	+	+	+	+	+	+	+	+	+	+	+	+	+	+	tyrosine tRNA synthetase; tyrS [BEZ]
mwgecov2#1550	Z2652 [KSE]	Z2652,	b1638,	ECs2347,	+	+	+	+	+	+	+	+	+	+	+	+	+	+	+	+	+	+	+	+	+	+	+	+	+	+	+	+	+	+	+	+	pyridoxinephosphate oxidase; pdxH [BEZ]
mwgecov2#1551	Z2653 [KSE]	Z2653,	b1639,	ECs2348,	+	+	+	+	+	+	+	+	+	+	+	+	+	+	+	+	+	+	+	+	+	+	+	+	+	+	+	+	+	+	+	+	orf, hypothetical protein; ydhA [BEZ]
mwgecov2#1552	Z2654 [KSE]	Z2654,	b1640,	ECs2349,	+	+	+	+	+	+	+	+	+	+	+	+	+	+	+	+	+	+	+	+	+	+	+	+	+	+	+	+	+	+	-	+	orf, hypothetical protein; b1640 [BEZ]
mwgecov2#1553	Z2655 [KSE]	Z2655,	b1641,	ECs2350,	+	+	+	+	+	+	+	+	+	+	+	+	+	+	+	+	+	+	+	+	+	+	+	+	+	+	+	+	+	+	+	+	putative outer membrane protein; slyB [BEZ]
mwgecov2#1554	Z2657 [KSE]	Z2657,	b1642,	ECs2351,	+	+	+	+	+	+	+	+	+	+	+	+	+	+	+	-	+	+	+	+	+	+	+	+	+	+	+	+	+	+	+	+	transcriptional regulator for cryptic hemolysin; slyA [BEZ]
mwgecov2#1555	B1643 [KSE]	Z2658,	b1643,	ECs2352,	+	+	+	+	+	+	+	+	+	+	+	+	+	+	+	+	+	+	+	+	+	+	+	+	+	+	+	+	+	+	+	+	orf, hypothetical protein; b1643 [BEZ]
mwgecov2#1556	Z2659 [KSE]	Z2659,	b1644,	ECs2353,	+	+	+	+	+	+	+	+	+	+	+	+	+	+	+	+	+	+	+	+	+	+	+	+	+	+	+	+	+	+	+	+	putative membrane protein; b1644 [BEZ]
mwgecov2#1557	Z2660 [KSE]	Z2660,	b1645,	ECs2354,	+	+	+	+	+	+	+	+	+	+	+	+	+	+	+	+	+	+	+	+	+	+	+	+	+	+	+	+	+	+	+	+	orf, hypothetical protein; b1645 [BEZ]
mwgecov2#1558	Z2661 [KSE]	Z2661,	b1646,	ECs2355,	+	+	+	+	+	+	+	+	-	+	+	+	+	+	+	+	-	+	+	+	-	+	+	+	+	+	-	-	-	+	-	+	superoxide dismutase precursor (Cu-Zn); sodC [BEZ]
mwgecov2#1559	B1647 [K]	IR Z2661 Z2664,	b1647,	IR ECs2355 ECs2356,	+	+	+	+	+	+	+	+	+	+	+	+	+	+	+	+	+	+	+	+	+	+	+	+	+	+	+	+	+	+	+	+	orf, hypothetical protein; b1647 [B]
mwgecov2#1560	Z2665 [KSE]	Z2665,	b1648,	ECs2358,	+	+	+	+	+	+	+	+	+	+	+	+	+	+	+	+	+	+	+	+	+	+	+	+	+	+	+	+	+	+	+	+	orf, hypothetical protein; b1648 [BEZ]
mwgecov2#1561	ECS2357 [KSE]	Z2666,	b1649,	ECs2357,	+	+	+	+	+	+	+	+	+	+	+	+	+	+	+	+	+	+	+	+	+	+	+	+	+	+	+	+	+	+	+	+	orf, hypothetical protein; b1649 [BEZ]
mwgecov2#1562	Z2668 [KSE]	Z2668,	b1650,	ECs2359,	+	+	+	+	+	+	+	+	+	+	+	+	+	+	+	+	+	+	+	+	+	+	+	+	+	+	+	+	+	+	+	+	N-ethylmaleimide reductase; nemA [BEZ]
mwgecov2#1563	Z2669 [KSE]	Z2669,	b1651,	ECs2360,	+	+	+	+	+	+	+	+	+	+	+	+	+	+	+	+	+	+	+	+	+	+	+	+	+	+	+	+	+	+	+	+	lactoylglutathione lyase; gloA [BEZ]
mwgecov2#1564	B1652 [KSE]	Z2671,	b1652,	ECs2361,	+	+	+	+	+	+	+	-	-	+	+	+	+	+	+	+	-	+	+	+	-	+	+	+	+	+	+	-	+	-	-	-	RNase T, degrades tRNA; rnt [BEZ]
mwgecov2#1565	ECS2362 [KSE]	Z2673,	b1653,	ECs2362,	+	+	+	+	+	+	+	+	+	+	+	+	+	+	+	+	+	+	+	+	+	+	+	+	+	+	+	-	+	+	+	+	member of ATP-dependent helicase superfamily II; lhr [BEZ]
mwgecov2#1566	ECS2363 [KSE]	Z2676,	b1654,	ECs2363,	+	+	+	+	+	+	+	+	+	+	+	+	+	+	+	+	+	+	+	+	+	+	+	+	+	+	+	-	+	+	-	+	orf, hypothetical protein; ydhD [BEZ]
mwgecov2#1568	Z2678 [KSE]	Z2678,	b1656,	ECs2365,	+	+	+	+	+	+	+	+	+	+	+	+	+	+	+	+	+	+	+	+	+	+	+	+	+	+	+	+	+	+	+	+	superoxide dismutase, iron; sodB [BEZ]
mwgecov2#1569	Z2679 [KSE]	Z2679,	b1657,	ECs2366,	+	+	+	+	+	+	+	+	+	+	+	+	+	+	+	+	+	+	+	+	+	+	+	+	+	+	+	+	-	+	+	+	putative transport protein; b1657 [BEZ]
mwgecov2#1570	Z2681 [KSE]	Z2681,	b1658,	ECs2367,	+	+	+	+	+	+	+	+	+	+	+	+	+	+	+	+	+	+	+	+	+	+	+	+	+	+	+	+	-	+	+	+	transcriptional repressor for pur regulon, glyA, glnB, prsA, speA; purR [BEZ]
mwgecov2#1571	Z2682 [KSE]	Z2682,	b1659,	ECs2368,	+	+	+	-	+	+	+	+	+	+	+	+	+	+	+	+	+	+	+	+	+	+	+	+	+	+	+	+	+	+	+	+	putative transcriptional regulator LYSR-type; ydhB [BEZ]
mwgecov2#1572	Z2685 [KSE]	Z2685,	b1660,	ECs2369,	+	+	+	+	+	+	+	+	+	+	+	+	+	+	+	+	+	+	+	+	+	+	+	+	+	+	+	+	+	+	+	+	putative transport protein; ydhC [BEZ]
mwgecov2#1573	Z2686 [KSE]	Z2686,	b1661,	ECs2370,	+	+	+	+	+	+	+	+	+	+	+	+	+	+	+	+	+	+	+	+	+	+	+	+	+	+	+	+	+	+	+	+	cyclopropane fatty acyl phospholipid synthase; cfa [BEZ]
mwgecov2#1574	ECS2371 [KSE]	Z2688,	b1662,	ECs2371,	+	+	+	+	+	+	+	+	+	+	+	+	+	+	+	+	+	+	+	+	+	+	+	+	+	+	+	+	+	+	+	+	riboflavin synthase, alpha chain; ribE [BEZ]
mwgecov2#1575	ECS2372 [KSE]	Z2690,	b1663,	ECs2372,	+	+	+	+	+	+	+	+	+	+	+	+	+	+	+	+	+	+	+	+	+	+	+	+	+	+	+	+	+	+	+	+	putative transport protein; ydhE [BEZ]
mwgecov2#1576	ECS2373 [KSE]	Z2691,	b1664,	ECs2373,	+	+	+	+	+	+	+	+	+	+	+	+	+	+	+	+	+	+	+	+	+	+	+	+	+	+	+	+	+	+	+	+	possible enzyme; b1664 [BEZ]
mwgecov2#1577	ECS2374 [KSE]	Z2694,	b1667,	ECs2374,	+	+	+	+	+	+	+	+	+	+	+	+	+	+	+	+	+	+	+	+	+	+	+	+	+	+	+	+	+	+	+	+	orf, hypothetical protein; b1667 [BEZ]
mwgecov2#1578	Z2695 [KSE]	Z2695,	b1668,	ECs2375,	+	+	+	+	+	+	+	+	+	+	+	+	+	+	+	+	+	+	+	+	+	+	+	+	+	+	+	+	+	+	+	+	orf, hypothetical protein; b1668 [BEZ]
mwgecov2#1579	B1669 [KSE]	Z2696,	b1669,	ECs2376,	+	+	+	+	+	+	+	+	+	+	+	+	+	+	+	+	+	+	+	+	+	+	+	+	+	+	+	+	-	+	+	+	orf, hypothetical protein; b1669 [BEZ]
mwgecov2#1580	B1670 [KSE]	Z2697,	b1670,	ECs2377,	+	+	+	+	+	+	+	+	+	+	+	+	+	+	+	+	+	+	+	+	+	+	+	+	+	+	+	+	+	+	+	-	orf, hypothetical protein; ydhU [BEZ]
mwgecov2#1581	B1671 [KSE]	Z2698,	b1671,	ECs2378,	+	+	+	+	+	+	+	+	+	+	+	+	+	+	+	+	+	+	+	+	+	+	+	+	+	+	+	+	+	+	+	+	putative oxidoreductase, Fe-S subunit; b1671 [BEZ]
mwgecov2#1582	ECS2379 [KSE]	Z2700,	b1672,	ECs2379,	+	+	+	+	+	+	+	+	+	+	+	+	+	+	+	+	+	+	+	+	+	+	+	+	+	+	+	+	+	+	+	+	orf, hypothetical protein; b1672 [BEZ]
mwgecov2#1583	ECS2380 [KSE]	Z2701,	b1673,	ECs2380,	+	+	+	+	+	+	+	+	+	+	+	+	+	+	+	+	+	+	+	+	+	+	+	+	+	+	+	+	+	+	+	+	orf, hypothetical protein; b1673 [BEZ]
mwgecov2#1584	ECS2381 [KSE]	Z2702,	b1674,	ECs2381,	+	+	+	+	+	+	+	+	+	+	+	+	+	+	+	+	+	+	+	+	+	+	+	+	+	+	+	+	+	+	+	+	putative oxidoreductase, Fe-S subunit; b1674 [BEZ]
mwgecov2#1585	ECS2382 [KSE]	Z2703,	b1675,	ECs2382,	+	+	+	+	+	+	+	+	+	+	+	+	+	+	+	+	+	+	+	+	+	+	+	+	+	+	+	+	+	+	+	+	orf, hypothetical protein; b1675 [BEZ]
mwgecov2#1586	ECS2383 [KSE]	Z2704,	b1676,	ECs2383,	+	+	+	+	+	+	+	+	+	+	+	+	+	+	+	+	+	+	+	+	+	+	+	+	+	+	+	+	+	+	+	+	pyruvate kinase I (formerly F), fructose stimulated; pykF [BEZ]
mwgecov2#1587	Z2705 [KSE]	Z2705,	b1677,	ECs2384,	+	+	+	+	+	+	+	+	+	+	+	+	+	+	+	+	+	+	+	+	+	+	+	+	+	+	+	+	+	+	+	+	murein lipoprotein; lpp [BEZ]
mwgecov2#1588	B1678 [KSE]	Z2706,	b1678,	ECs2385,	+	+	+	+	+	+	+	+	+	+	+	+	+	+	+	+	+	+	+	+	+	+	+	+	+	+	+	+	+	+	+	+	orf, hypothetical protein; ynhG [BEZ]
mwgecov2#1589	B1679 [KSE]	Z2707,	b1679,	ECs2386,	+	+	+	+	+	+	+	+	+	+	+	+	+	+	+	+	+	+	+	+	+	+	+	+	+	+	+	+	+	+	+	+	orf, hypothetical protein; ynhA [BEZ]
mwgecov2#1590	B1680 [KSE]	Z2708,	b1680,	ECs2387,	+	+	+	+	+	+	+	+	+	+	+	+	+	+	+	+	+	+	+	+	+	+	+	+	+	+	+	+	+	+	-	+	orf, hypothetical protein; b1680 [BEZ]
mwgecov2#1591	ECS2388 [KSE]	Z2709,	b1681,	ECs2388,	+	+	+	+	+	+	+	+	+	+	+	+	+	+	+	+	+	+	+	+	+	+	+	+	+	+	+	+	+	+	+	+	orf, hypothetical protein; ynhC [BEZ]
mwgecov2#1592	ECS2389 [KSE]	Z2710,	b1682,	ECs2389,	+	+	+	+	+	+	+	+	+	+	+	+	+	+	+	+	+	+	+	+	+	+	+	+	+	+	+	+	+	+	+	+	putative ATP-binding component of a transport system; ynhD [BEZ]
mwgecov2#1593	ECS2390 [KSE]	Z2711,	b1683,	ECs2390,	+	+	+	+	+	+	+	+	+	+	+	+	+	+	+	+	+	+	+	+	+	+	+	+	+	+	+	+	+	+	+	+	orf, hypothetical protein; ynhE [BEZ]
mwgecov2#1594	ECS2391 [KSE]	Z2712,	b1684,	ECs2391,	+	+	+	+	+	+	+	+	+	+	+	+	+	+	+	+	+	+	+	+	+	+	+	+	+	+	+	+	+	+	+	+	orf, hypothetical protein; ydiC [BEZ]
mwgecov2#1595	ECS2392 [KSE]	Z2713,	b1685,	ECs2392,	+	+	+	+	+	+	+	+	+	+	+	+	+	+	+	+	+	+	+	+	+	+	+	+	+	+	+	+	+	+	+	+	orf, hypothetical protein; b1685 [BEZ]
mwgecov2#1596	Z2714 [KSE]	Z2714,	b1686,	ECs2393,	+	+	+	+	+	+	+	+	+	+	+	+	+	+	+	+	+	+	+	+	+	+	+	+	+	+	+	+	+	+	+	+	orf, hypothetical protein; b1686 [BEZ]
mwgecov2#1597	B1687 [KSE]	Z2715,	b1687,	ECs2394,	+	+	+	+	+	+	+	+	+	+	+	+	+	+	+	+	+	+	+	+	+	+	+	+	+	+	+	+	+	+	+	+	putative oxidase; ydiJ [BEZ]
mwgecov2#1598	B1688 [KSE]	Z2716,	b1688,	ECs2395,	+	+	+	+	+	+	+	+	+	+	+	+	+	+	+	+	+	+	+	+	+	+	+	+	+	+	+	+	+	+	+	-	orf, hypothetical protein; b1688 [BEZ]
mwgecov2#1599	B1689 [KSE]	Z2717,	b1689,	ECs2396,	+	+	+	+	+	+	+	+	+	+	+	+	+	+	+	+	+	+	+	+	+	+	+	+	+	+	+	+	+	+	+	+	orf, hypothetical protein; b1689 [BEZ]
mwgecov2#1600	ECS2397 [KSE]	Z2718,	b1690,	ECs2397,	+	+	+	+	+	+	+	+	+	+	+	+	+	+	+	+	+	+	+	+	+	+	+	+	+	+	+	+	+	+	+	+	putative transport system permease protein; b1690 [BEZ]
mwgecov2#1601	ECS2398 [KSE]	Z2719,	b1691,	ECs2398,	+	+	+	+	+	+	+	+	+	+	+	+	+	+	+	+	+	+	-	+	+	+	+	+	+	+	+	+	+	+	+	+	putative amino acid/amine transport protein; b1691 [BEZ]
mwgecov2#1603	ECS2400 [KSE]	Z2721,	b1693,	ECs2400,	+	+	+	+	+	+	+	+	+	+	+	+	+	+	+	+	+	+	+	+	+	+	+	+	+	+	+	+	+	+	+	+	3-dehydroquinate dehydratase; aroD [BEZ]
mwgecov2#1604	ECS2401 [KSE]	Z2722,	b1694,	ECs2401,	+	+	+	+	+	+	+	+	+	+	+	+	+	+	+	+	+	+	+	+	+	+	+	+	+	+	+	+	+	+	+	+	putative enzyme; ydiF [BEZ]
mwgecov2#1605	Z2723 [KSE]	Z2723,	b1695,	ECs2402,	+	+	+	+	+	+	+	+	+	+	+	+	+	+	+	+	+	+	+	+	+	+	+	+	+	+	+	+	+	+	+	+	putative oxidoreductase; b1695 [BEZ]
mwgecov2#1606	B1696 [KSE]	Z2724,	b1696,	ECs2403,	+	+	+	+	+	+	+	+	+	+	+	+	+	+	+	+	+	+	+	+	+	+	+	+	+	+	+	+	+	+	+	+	putative ARAC-type regulatory protein; b1696 [BEZ]
mwgecov2#1607	B1697 [KSE]	Z2726,	b1697,	ECs2404,	+	+	+	+	+	+	+	+	+	+	+	+	+	+	+	+	+	+	+	+	+	+	+	+	+	+	+	+	+	+	+	+	putative transport protein; ydiQ [BEZ]
mwgecov2#1608	B1698 [KSE]	Z2727,	b1698,	ECs2405,	+	+	+	+	+	+	+	+	+	+	+	+	+	+	+	+	+	+	+	+	+	+	+	+	+	+	+	+	+	+	+	+	putative flavoprotein; ydiR [BEZ]
mwgecov2#1609	B1699 [KSE]	Z2728,	b1699,	ECs2406,	+	+	+	+	+	+	+	+	+	+	+	+	+	+	+	+	+	+	+	+	+	+	+	+	+	+	+	+	+	+	+	+	flavoprotein; probably electron transport; ydiS [BEZ]
mwgecov2#1610	ECS2407 [KSE]	Z2729,	b1700,	ECs2407,	+	+	+	+	+	+	+	+	+	+	+	+	+	+	+	+	+	+	+	+	+	+	+	+	+	+	+	+	+	+	+	+	orf, hypothetical protein; ydiT [BEZ]
mwgecov2#1612	ECS2409 [KSE]	Z2731,	b1702,	ECs2409,	+	+	+	+	+	+	+	+	+	+	+	+	+	+	+	+	+	+	+	+	+	+	+	+	+	+	+	+	+	+	+	+	phosphoenolpyruvate synthase; ppsA [BEZ]
mwgecov2#1614	Z2733 [KSE]	Z2733,	b1704,	ECs2411,	+	+	+	+	+	+	+	+	+	+	+	+	+	+	+	+	+	+	+	+	+	+	+	+	+	+	+	+	+	+	+	+	3-deoxy-D-arabinoheptulosonate-7-phosphate synthase (DAHP synthetase, tryptophan repressible); aroH [BEZ]
mwgecov2#1615	Z2734 [KSE]	Z2734,	b1705,	ECs2412,	+	+	+	+	+	+	+	+	+	+	+	+	+	+	+	+	+	+	+	+	+	+	+	+	+	+	+	+	+	+	+	+	orf, hypothetical protein; ydiE [BEZ]
mwgecov2#1616	B1706 [KSE]	Z2735,	b1706,	ECs2413,	+	+	+	+	+	+	+	+	+	+	+	+	+	+	+	+	+	+	+	+	+	+	+	+	+	+	+	+	+	+	+	+	orf, hypothetical protein; b1706 [BEZ]
mwgecov2#1617	B1707 [KSE]	Z2736,	b1707,	ECs2414,	+	+	+	+	+	+	+	+	+	+	+	+	+	+	+	+	+	+	+	+	+	+	+	+	+	+	+	+	+	+	+	+	orf, hypothetical protein; b1707 [BEZ]
mwgecov2#1618	B1708 [KSE]	Z2737,	b1708,	ECs2415,	+	+	+	+	+	+	+	+	+	+	+	+	+	+	+	+	+	+	+	+	+	+	+	+	+	+	+	+	+	+	+	+	lipoprotein; nlpC [BEZ]
mwgecov2#1619	ECS2416 [KSE]	Z2738,	b1709,	ECs2416,	+	+	+	+	+	+	+	+	+	+	+	+	+	+	+	+	+	+	+	+	+	+	+	+	+	+	+	+	+	+	+	+	ATP-binding component of vitamin B12 transport system; btuD [BEZ]
mwgecov2#1620	ECS2417 [KSE]	Z2739,	b1710,	ECs2417,	+	+	+	+	+	+	+	+	+	+	+	+	+	+	+	+	+	+	+	+	+	+	+	+	+	+	+	+	+	+	+	+	vitamin B12 transport; btuE [BEZ]
mwgecov2#1621	ECS2418 [KSE]	Z2740,	b1711,	ECs2418,	+	+	+	+	+	+	+	+	+	+	+	+	+	+	+	+	+	+	+	+	+	+	+	+	+	+	+	+	+	+	+	+	vitamin B12 transport permease protein; btuC [BEZ]
mwgecov2#1622	Z2741 [KSE]	Z2741,	b1712,	ECs2419,	+	+	+	+	+	+	+	+	+	+	+	+	+	+	+	+	+	+	+	+	+	+	+	+	+	+	+	+	+	+	+	+	integration host factor (IHF), alpha subunit; site specific recombination; himA [BEZ]
mwgecov2#1623	Z2742 [KSE]	Z2742,	b1713,	ECs2420,	+	+	+	+	+	+	+	+	+	+	+	+	+	+	+	+	+	+	+	+	+	+	+	+	+	+	+	+	+	+	+	+	phenylalanine tRNA synthetase, beta-subunit; pheT [BEZ]
mwgecov2#1624	Z2743 [KSE]	Z2743,	b1714,	ECs2421,	+	+	+	+	+	+	+	+	+	+	+	+	+	+	+	+	+	+	+	+	+	+	+	+	+	+	+	+	+	+	+	+	phenylalanine tRNA synthetase, alpha-subunit; pheS [BEZ]
mwgecov2#1625	B1715 [KSE]				+	-	+	+	-	+	+	-	-	+	+	+	+	+	+	+	+	+	-	+	+	+	+	+	+	+	+	+	+	+	+	+	phenylalanyl-tRNA synthetase (pheST) operon leader peptide; pheM [BEZ]
mwgecov2#1626	B1716 [KSE]	Z2745,	b1716,	ECs2423,	+	+	+	+	+	+	+	+	+	+	+	+	+	+	+	+	+	+	+	+	+	+	+	+	+	+	+	+	+	+	+	+	50S ribosomal subunit protein L20, and regulator; rplT [BEZ]
mwgecov2#1627	B1717 [KSE]	Z2746,	b1717,	ECs2424,	+	+	+	+	+	+	+	+	+	+	+	+	+	+	+	+	+	+	+	+	+	+	+	+	+	+	+	+	+	+	+	+	50S ribosomal subunit protein A; rpmI [BEZ]
mwgecov2#1628	ECS2425 [KS]	IR Z2747 Z2748,	b1718,	ECs2425,	+	+	+	+	+	+	+	+	+	+	+	+	+	+	+	+	+	+	+	+	+	+	+	+	+	+	+	+	+	+	+	+	protein chain initiation factor IF-3; infC [BE]
mwgecov2#1629	ECS2426 [KSE]	Z2748,	b1719,	ECs2426,	+	+	+	+	+	+	+	+	+	+	+	+	+	+	+	+	+	+	+	+	+	+	+	+	+	+	+	+	+	+	+	+	threonine tRNA synthetase; thrS [BEZ]
mwgecov2#1630	Z2749 [KSE]	Z2749,	b4494,	ECs2427,	+	+	+	+	+	+	+	+	+	+	+	+	+	+	+	+	-	+	+	+	+	+	+	+	+	+	+	+	+	+	+	+	orf, hypothetical protein; b1720 [BEZ]
mwgecov2#1631	ECS2427 [KSE]	Z2749,	b4494,	ECs2427,	+	+	+	+	+	+	+	+	-	+	+	+	+	+	+	+	-	+	+	+	-	+	+	+	+	+	+	+	+	+	+	+	orf, hypothetical protein; b1721 [BEZ]
mwgecov2#1632	Z2751 [KSE]	Z2751,	b1722,	ECs2428,	+	+	+	+	+	+	+	+	+	+	+	+	+	+	+	+	+	+	+	+	+	+	+	+	+	+	+	+	+	+	+	+	orf, hypothetical protein; b1722 [BEZ]
mwgecov2#1633	Z2752 [KSE]	Z2752,	b1723,	ECs2429,	+	+	+	+	+	+	+	+	+	+	+	+	+	+	+	+	+	+	+	+	+	+	+	+	+	+	+	+	+	+	+	+	6-phosphofructokinase II; suppressor of pfkA; pfkB [BEZ]
mwgecov2#1634	B1724 [KSE]	Z2753,	b1724,	ECs2430,	+	+	+	+	+	+	+	+	+	+	+	+	+	+	+	+	+	+	+	+	+	+	+	+	+	+	+	+	+	+	+	+	orf, hypothetical protein; b1724 [BEZ]
mwgecov2#1635	B1725 [KSE]	Z2754,	b1725,	ECs2431,	+	+	+	+	+	+	+	+	+	+	+	+	+	+	+	+	+	+	+	+	+	+	+	+	+	+	+	+	+	+	+	+	orf, hypothetical protein; b1725 [BEZ]
mwgecov2#1636	B1726 [KSE]	Z2755,	b1726,	ECs2432,	+	+	+	+	+	+	+	+	+	+	+	+	+	+	+	+	+	+	+	+	+	+	+	+	+	+	+	+	+	+	+	+	orf, hypothetical protein; b1726 [BEZ]
mwgecov2#1637	B1727 [KSE]	Z2756,	b1727,	ECs2433,	+	+	+	+	+	+	+	+	+	+	+	+	+	+	+	+	+	+	+	+	+	+	+	+	+	+	+	+	+	+	+	+	putative phosphatase; yniC [BEZ]
mwgecov2#1638	ECS2434 [KSE]	Z2757,	b1728,	ECs2434,	+	+	+	+	+	+	+	+	+	+	+	+	+	+	+	+	+	+	+	+	+	+	+	+	+	+	+	+	+	+	+	+	orf, hypothetical protein; b1728 [BEZ]
mwgecov2#1639	Z2758 [KSE]	Z2758,	b1729,	ECs2435,	+	+	+	+	+	+	+	+	+	+	+	+	+	+	+	+	+	+	+	+	+	+	+	+	+	+	+	+	+	+	+	+	part of a kinase; b1729 [BEZ]
mwgecov2#1640	Z2759 [KSE]	Z2759,	b1730,	ECs2436,	+	+	+	+	+	+	+	+	+	+	+	+	+	+	+	+	+	+	+	+	+	+	+	+	+	+	+	+	+	+	+	+	orf, hypothetical protein; b1730 [BEZ]
mwgecov2#1641	Z2760 [KSE]	Z2760,	b1731,	ECs2437,	+	+	+	+	+	+	+	+	+	+	+	+	+	+	+	+	+	+	+	+	+	+	+	+	+	+	+	+	+	+	+	+	orf, hypothetical protein; b1731 [BEZ]
mwgecov2#1642	Z2761 [KSE]	Z2761,	b1732,	ECs2438,	+	+	+	+	+	+	+	+	+	+	+	+	+	+	+	+	+	+	+	+	+	+	+	+	+	+	+	+	+	+	+	+	catalase; hydroperoxidase HPII(III); katE [BEZ]
mwgecov2#1643	B1733 [KSE]	Z2763,	b1733,	ECs2439,	+	+	+	+	+	+	+	+	+	+	+	+	+	+	+	+	+	+	+	+	+	+	+	+	+	+	+	+	+	+	+	+	orf, hypothetical protein; ydjC [BEZ]
mwgecov2#1644	B1734 [KSE]	Z2764,	b1734,	ECs2440,	+	+	+	+	+	+	+	+	+	+	+	+	+	+	+	+	+	+	+	+	+	+	+	+	+	+	+	+	+	+	+	+	phospho-beta-glucosidase; cryptic; celF [BEZ]
mwgecov2#1645	B1735 [KSE]	Z2765,	b1735,	ECs2441,	+	+	+	+	+	+	+	+	+	+	+	+	+	+	+	+	+	+	+	+	+	+	+	+	+	+	+	+	+	+	+	+	negative transcriptional regulator of cel operon; celD [BEZ]
mwgecov2#1646	B1736 [KSE]	Z2766,	b1736,	ECs2442,	+	+	+	+	+	+	+	+	+	+	+	+	+	+	+	+	+	+	+	+	+	+	+	+	+	+	+	+	+	+	+	+	PEP-dependent phosphotransferase enzyme III for cellobiose, arbutin, and salicin; celC [BEZ]
mwgecov2#1647	Z2767 [KSE]	Z2767,	b1737,	ECs2443,	+	+	+	+	+	+	+	+	+	+	+	+	+	+	+	+	+	+	+	+	+	+	+	+	+	+	+	+	+	+	+	+	PEP-dependent phosphotransferase enzyme II for cellobiose, arbutin, and salicin; celB [BEZ]
mwgecov2#1648	Z2768 [KSE]	Z2768,	b1738,	ECs2444,	+	+	+	+	+	+	+	+	+	+	+	+	+	+	+	+	+	+	+	+	+	+	+	+	+	+	+	+	+	+	+	+	PEP-dependent phosphotransferase enzyme IV for cellobiose, arbutin, and salicin; celA [BEZ]
mwgecov2#1649	Z2769 [KSE]	Z2769,	b1739,	ECs2445,	+	+	+	+	+	+	+	+	+	+	+	+	+	+	+	+	+	+	+	+	+	+	+	+	+	+	+	+	+	+	+	+	activator of ntrL gene; osmE [BEZ]
mwgecov2#1650	Z2770 [KSE]	Z2770,	b1740,	ECs2446,	+	+	+	+	+	+	+	-	-	+	+	+	+	+	+	+	-	+	+	+	+	+	+	+	+	+	-	-	-	+	-	-	NAD synthetase, prefers NH3 over glutamine; nadE [BEZ]
mwgecov2#1651	Z2771 [KSE]	Z2774,	b1742,	ECs2448,	+	+	+	+	+	+	+	+	+	+	+	+	+	+	+	+	+	+	+	+	+	+	-	+	+	+	+	+	+	+	+	+	putative excinuclease subunit; b1741 [BEZ]
mwgecov2#1652	B1742 [KSE]	Z2774,	b1742,	ECs2448,	+	+	+	+	+	+	+	+	+	+	+	+	+	+	+	+	+	+	+	+	+	+	+	+	+	+	+	+	+	+	+	+	orf, hypothetical protein; b1742 [BEZ]
mwgecov2#1653	B1743 [KSE]	Z2775,	b1743,	ECs2449,	+	+	+	+	+	+	+	+	+	+	+	+	+	+	+	+	+	+	+	+	+	+	+	+	+	+	+	+	+	+	+	+	periplasmic protein related to spheroblast formation; spy [BEZ]
mwgecov2#1654	Z2776 [KSE]	Z2776,	b1744,	ECs2450,	+	+	+	+	+	+	+	+	+	+	+	+	+	+	+	+	+	+	+	+	+	+	+	+	+	+	+	+	+	+	+	+	orf, hypothetical protein; ydjS [BEZ]
mwgecov2#1655	Z2777 [KSE]	Z2777,	b1745,	ECs2451,	+	+	+	+	+	+	+	+	+	+	+	+	+	+	+	+	+	+	+	+	+	+	+	+	+	+	+	+	+	+	+	+	orf, hypothetical protein; b1745 [BEZ]
mwgecov2#1656	ECS2452 [KSE]	Z2778,	b1746,	ECs2452,	+	+	+	+	+	+	+	+	+	+	+	+	+	+	+	+	+	+	+	+	+	+	+	+	+	+	+	+	+	+	+	+	putative aldehyde dehydrogenase; b1746 [BEZ]
mwgecov2#1658	ECS2454 [KSE]	Z2780,	b1748,	ECs2454,	+	+	+	+	+	+	+	+	+	+	+	+	+	+	+	+	+	+	+	+	+	+	+	+	+	+	+	+	+	+	+	+	acetylornithine delta-aminotransferase; cstC [BEZ]
mwgecov2#1659	ECS2455 [KSE]	Z2781,	b1749,	ECs2455,	+	+	+	+	+	+	+	+	+	+	+	+	+	+	+	+	-	+	+	+	+	+	+	+	+	+	-	-	+	+	+	+	exonuclease III; xthA [BEZ]
mwgecov2#1660	ECS2456 [KSE]	Z2782,	b1750,	ECs2456,	+	+	+	+	+	+	+	+	+	+	+	+	+	+	+	+	+	+	+	+	+	+	+	+	+	+	+	+	+	+	-	+	orf, hypothetical protein; ydjX [BEZ]
mwgecov2#1662	B1752 [KSE]	Z2784,	b1752,	ECs2458,	+	+	+	+	+	+	+	+	+	+	+	+	+	+	+	+	+	+	+	+	+	+	+	+	+	+	+	+	+	+	+	+	orf, hypothetical protein; ydjZ [BEZ]
mwgecov2#1663	Z2785 [KSE]	Z2785,	b1753,	ECs2459,	+	+	+	+	+	+	+	+	+	+	+	+	+	+	+	+	+	+	+	+	+	+	+	+	+	+	+	+	+	+	+	+	orf, hypothetical protein; ynjA [BEZ]
mwgecov2#1664	Z2786 [KSE]	Z2786,	b1754,	ECs2461,	+	+	+	+	+	+	+	+	+	+	+	+	+	+	+	+	+	+	+	+	+	+	+	+	+	+	+	+	+	+	+	+	orf, hypothetical protein; b1754 [BEZ]
mwgecov2#1665	ECS2461 [KSE]	Z2787,	b1755,	ECs2461,	+	-	+	+	+	+	+	+	+	+	+	+	+	+	+	+	+	+	+	+	+	+	+	+	+	+	+	-	+	+	+	+	putative transport system permease protein; b1755 [BEZ]
mwgecov2#1666	ECS2462 [KSE]	Z2788,	b1756,	ECs2462,	+	-	+	+	+	+	+	+	+	+	+	+	+	+	+	+	+	+	+	+	+	+	+	+	+	+	+	+	+	+	+	+	putative ATP-binding component of a transport system; b1756 [BEZ]
mwgecov2#1667	ECS2463 [KSE]	Z2789,	b1757,	ECs2463,	+	+	+	+	+	+	+	+	+	+	+	+	+	+	+	+	+	+	+	+	+	+	+	+	+	+	+	+	+	+	+	-	putative thiosulfate sulfur transferase; b1757 [BEZ]
mwgecov2#1668	ECS2464 [KSE]	Z2790,	b1758,	ECs2464,	+	+	+	+	+	+	+	+	+	+	+	+	+	+	+	+	+	+	+	+	+	+	+	+	+	+	+	+	+	+	+	+	putative cytochrome oxidase; b1758 [BEZ]
mwgecov2#1669	B1759 [KSE]	Z2792,	b1760,	ECs2466,	+	+	+	+	+	+	+	+	+	+	+	+	+	+	+	+	+	+	+	+	+	+	+	+	+	+	+	+	-	+	-	-	orf, hypothetical protein; b1759 [BEZ]
mwgecov2#1670	B1760 [KSE]	Z2792,	b1760,	ECs2466,	+	+	+	+	+	+	+	+	+	+	+	+	+	+	+	+	+	+	+	+	+	+	+	+	+	+	+	+	+	+	-	+	orf, hypothetical protein; b1760 [BEZ]
mwgecov2#1671	B1761 [KSE]	Z2793,	b1761,	ECs2467,	+	+	+	+	+	+	+	+	+	+	+	+	+	+	+	+	+	+	+	+	+	+	+	+	+	+	+	+	+	+	-	+	NADP-specific glutamate dehydrogenase; gdhA [BEZ]
mwgecov2#1672	B1762 [KS]	IR Z2795 Z2796,	b1762,	ECs2468,	+	+	+	+	+	+	+	-	+	+	+	+	-	+	+	+	+	+	-	+	+	-	+	-	+	+	-	+	-	+	+	-	orf, hypothetical protein; b1762 [BE]
mwgecov2#1673	ECS2469 [KSE]	Z2796,	b1763,	ECs2469,	+	+	+	+	+	+	+	+	+	+	+	+	+	+	+	+	+	+	+	+	+	+	+	+	+	+	+	+	+	+	+	-	DNA topoisomerase III; topB [BEZ]
mwgecov2#1674	ECS2470 [KSE]	Z2797,	b1764,	ECs2470,	+	+	+	+	+	+	+	+	+	+	+	+	+	+	+	+	+	+	+	+	+	+	+	+	+	+	+	+	+	+	+	-	selenophosphate synthase, H(2)Se added to acrylyl-tRNA; selD [BEZ]
mwgecov2#1675	ECS2471 [KSE]	Z2798,	b1765,	ECs2471,	+	+	+	+	+	+	+	+	+	+	+	+	+	+	+	+	+	+	+	+	+	+	+	+	+	+	+	+	+	+	+	+	orf, hypothetical protein; ydjA [BEZ]
mwgecov2#1676	ECS2472 [KSE]	Z2799,	b1766,	ECs2472,	+	+	+	+	+	+	+	+	+	+	+	+	+	-	+	+	+	+	+	+	+	+	+	+	+	+	+	+	-	+	+	+	protease IV, a signal peptide peptidase; sppA [BEZ]
mwgecov2#1677	ECS2474 [KSE]	Z2801,	b1767,	ECs2474,	+	+	+	+	+	+	+	+	+	+	+	+	+	+	+	+	+	+	+	+	+	+	+	+	+	+	+	+	+	+	+	+	cytoplasmic L-asparaginase I; ansA [BEZ]
mwgecov2#1678	B1768 [KSE]	Z2802,	b1768,	ECs2475,	+	+	+	+	+	+	+	+	+	+	+	+	+	+	+	+	+	+	+	+	+	+	+	+	+	+	+	+	+	+	+	+	orf, hypothetical protein; ydjB [BEZ]
mwgecov2#1679	B1769 [K]	IR Z2806 Z2808,	b1769,	IR ECs2478 ECs2479,	-	+	+	+	+	+	+	+	+	+	+	+	+	+	+	+	+	+	+	+	+	+	+	+	+	+	+	+	+	+	+	+	putative transport protein; ydjE [B]
mwgecov2#1680	ECS2479 [KSE]	Z2808,	b1770,	ECs2479,	-	+	+	+	+	+	+	+	+	+	+	+	+	+	+	+	+	+	+	+	+	+	+	+	+	+	+	+	+	+	+	+	putative DEOR-type transcriptional regulator; b1770 [BEZ]
mwgecov2#1681	ECS2480 [KSE]	Z2809,	b1771,	ECs2480,	+	+	+	+	+	+	+	+	+	+	+	+	+	+	+	+	+	+	+	+	+	+	+	+	+	+	+	+	+	+	+	+	orf, hypothetical protein; b1771 [BEZ]
mwgecov2#1683	ECS2482 [KSE]	Z2811,	b1773,	ECs2482,	+	+	+	+	+	+	+	+	+	+	+	+	+	+	+	+	+	+	+	+	+	+	+	+	+	+	+	+	+	+	+	+	putative aldolase; b1773 [BEZ]
mwgecov2#1684	ECS2483 [KSE]	Z2812,	b1774,	ECs2483,	+	+	+	+	+	+	+	+	+	+	+	+	+	+	+	+	+	+	+	+	+	+	+	+	+	+	+	+	+	+	+	+	putative oxidoreductase; ydjJ [BEZ]
mwgecov2#1685	Z2813 [KSE]	Z2813,	b1775,	ECs2484,	+	+	+	+	+	+	+	+	+	+	+	+	+	+	+	+	+	+	+	+	+	+	+	+	+	+	+	+	+	+	+	+	putative transport protein; b1775 [BEZ]
mwgecov2#1686	Z2815 [KSE]	Z2815,	b1776,	ECs2485,	+	+	+	+	+	+	+	+	+	+	+	+	+	+	+	+	+	+	+	+	+	+	+	+	+	+	+	+	+	+	+	+	putative oxidoreductase; b1776 [BEZ]
mwgecov2#1688	ECS2487 [KSE]	Z2817,	b1778,	ECs2487,	+	+	+	+	+	+	+	+	+	+	+	+	+	+	+	+	+	+	+	+	+	+	+	+	+	+	+	+	+	+	+	+	orf, hypothetical protein; yeaA [BEZ]
mwgecov2#1689	ECS2488 [KSE]	Z2818,	b1779,	ECs2488,	+	+	+	+	+	+	+	+	+	+	+	+	+	+	+	+	+	+	+	+	+	+	+	+	+	+	+	+	+	+	+	+	glyceraldehyde-3-phosphate dehydrogenase A; gapA [BEZ]
mwgecov2#1690	ECS2489 [KSE]	Z2820,	b1780,	ECs2489,	+	+	+	+	+	+	+	+	+	+	+	+	+	+	+	+	+	+	+	+	+	+	+	+	+	+	+	+	+	+	+	+	orf, hypothetical protein; yeaD [BEZ]
mwgecov2#1691	ECS2490 [KSE]	Z2821,	b1781,	ECs2490,	+	+	+	+	+	+	+	+	+	+	+	+	+	+	+	+	+	+	+	+	+	+	+	+	+	+	+	+	+	+	+	+	putative an aldehyde reductase; b1781 [BEZ]
mwgecov2#1693	Z2823 [KSE]	Z2823,	b1783,	ECs2492,	+	+	+	+	+	+	+	+	+	+	+	+	+	+	+	+	+	+	+	+	+	+	+	+	+	+	+	+	+	+	+	+	orf, hypothetical protein; yeaG [BEZ]
mwgecov2#1694	Z2824 [KSE]	Z2824,	b1784,	ECs2493,	+	+	+	+	+	+	+	+	+	+	+	+	+	+	+	+	+	+	+	+	+	+	+	+	+	+	+	+	+	+	+	+	orf, hypothetical protein; yeaH [BEZ]
mwgecov2#1695	B1785 [K]	IR Z2824 Z2825,	b1785,	ECs2494,	+	+	+	+	+	+	+	+	+	+	+	+	+	+	+	+	+	+	+	+	+	+	+	+	+	+	+	+	+	+	+	+	orf, hypothetical protein; yeaI [B]
mwgecov2#1696	B1786 [KS]	Z2826,	b1786,	ECs2495,	+	+	+	+	+	+	+	+	+	+	+	+	+	+	+	+	+	+	+	+	+	+	+	+	+	+	+	+	+	+	+	+	orf, hypothetical protein; yeaJ [BE]
mwgecov2#1698	ECS2498 [KSE]	Z2829,	b1789,	ECs2498,	+	+	+	+	+	+	+	+	+	+	+	+	+	+	+	+	+	+	+	+	+	+	+	+	+	+	+	+	+	+	+	+	orf, hypothetical protein; yeaL [BEZ]
mwgecov2#1699	Z2831 [KSE]	Z2831,	b1790,	ECs2499,	+	+	+	+	+	+	+	+	+	+	+	+	+	+	+	+	+	+	+	+	+	+	+	+	+	+	+	+	+	+	+	+	putative ARAC-type regulatory protein; yeaM [BEZ]
mwgecov2#1700	Z2833 [KSE]	Z2833,	b1791,	ECs2500,	+	+	+	+	+	+	+	+	+	+	+	+	+	+	+	+	+	+	+	+	+	+	+	+	+	+	+	+	+	+	+	+	putative amino acid/amine transport protein; yeaN [BEZ]
mwgecov2#1701	Z2834 [KSE]	Z2834,	b1792,	ECs2501,	+	+	+	+	+	+	+	+	+	+	+	+	+	+	+	+	+	+	+	+	+	+	+	+	+	+	+	+	+	+	+	+	orf, hypothetical protein; yeaO [BEZ]
mwgecov2#1702	Z2835 [KSE]	Z2835,	b1793,	ECs2502,	+	+	+	+	+	+	+	+	+	+	+	+	+	+	+	+	+	+	+	+	+	+	+	+	+	+	+	+	+	+	+	+	orf, hypothetical protein; yoaF [BEZ]
mwgecov2#1703	B1794 [K]	Z2836m,	b1794,	IR ECs2503 ECs2504,	+	+	+	+	+	+	+	+	+	+	+	+	+	+	+	+	+	+	+	+	+	+	+	+	+	+	+	+	+	+	+	+	orf, hypothetical protein; yeaP [B]
mwgecov2#1704	Z2839 [KSE]	Z2839,	b1797,	ECs2506,	+	+	+	+	+	+	+	+	+	+	+	+	+	+	+	+	+	+	+	+	+	+	+	+	+	+	+	+	+	+	+	+	orf, hypothetical protein; yeaR [BEZ]
mwgecov2#1705	Z2841 [KSE]	Z2841,	b1798,	ECs2507,	+	+	+	+	+	+	+	+	+	+	+	+	+	+	+	+	+	+	+	+	+	+	+	+	+	+	+	+	+	+	+	+	orf, hypothetical protein; yeaS [BEZ]
mwgecov2#1706	Z2842 [KSE]	Z2842,	b1799,	ECs2508,	+	+	+	+	+	+	+	+	+	+	+	+	+	+	+	+	+	+	+	+	+	+	+	+	+	+	+	+	+	+	+	+	putative transcriptional regulator LYSR-type; yeaT [BEZ]
mwgecov2#1707	Z2843 [KSE]	Z2843,	b1800,	ECs2509,	+	+	+	+	+	+	+	+	+	+	+	+	+	+	+	+	+	+	+	+	+	+	+	+	+	+	+	+	+	+	+	+	putative tartrate dehydrogenase; yeaU [BEZ]
mwgecov2#1708	ECS2510 [KSE]	Z2844,	b1801,	ECs2510,	+	+	+	+	+	+	+	+	+	+	+	+	+	+	+	+	+	+	+	+	+	+	+	+	+	+	+	+	+	+	+	+	putative transport protein; yeaV [BEZ]
mwgecov2#1709	ECS2511 [KSE]	Z2845,	b1802,	ECs2511,	+	+	+	+	+	+	+	+	+	-	+	+	+	+	+	+	+	+	+	+	+	+	+	+	+	+	+	+	-	+	+	+	orf, hypothetical protein; yeaW [BEZ]
mwgecov2#1710	ECS2512 [KSE]	Z2846,	b1803,	ECs2512,	+	+	+	+	+	+	+	+	+	+	+	+	+	+	+	+	+	+	+	+	+	+	+	+	+	+	+	+	+	+	+	+	putative diogenase beta subunit; yeaX [BEZ]
mwgecov2#1711	ECS2513 [KSE]	Z2847,	b1804,	ECs2513,	+	+	+	+	+	+	+	+	+	+	+	+	+	+	+	+	+	+	+	+	+	+	+	+	+	+	+	+	+	+	-	+	RNase D, processes tRNA precursor; rnd [BEZ]
mwgecov2#1712	Z2848 [KSE]	Z2848,	b1805,	ECs2514,	+	+	+	+	+	+	+	+	+	+	+	+	+	+	+	+	+	+	+	+	+	+	+	+	+	+	+	+	+	+	+	+	acyl-CoA synthetase, long-chain-fatty-acid--CoA ligase; fadD [BEZ]
mwgecov2#1713	ECS2515 [KSE]	Z2849,	b1806,	ECs2515,	+	+	+	+	+	+	+	+	+	+	+	+	+	+	+	+	+	+	+	+	+	+	+	+	+	+	+	+	+	+	+	+	putative outer membrane protein; b1806 [BEZ]
mwgecov2#1714	Z2850 [KSE]	Z2850,	b1807,	ECs2516,	+	+	+	+	+	+	+	+	+	+	+	+	+	+	+	+	+	+	+	+	+	+	+	+	+	+	+	+	+	+	+	+	orf, hypothetical protein; yeaZ [BEZ]
mwgecov2#1716	Z2852 [KSE]	Z2852,	b1809,	ECs2518,	+	+	+	+	+	+	+	+	+	+	+	+	+	+	+	+	+	+	+	+	+	+	+	+	+	+	+	+	+	+	+	+	orf, hypothetical protein; b1809 [BEZ]
mwgecov2#1717	Z2853 [KSE]	Z2853,	b1810,	ECs2519,	+	+	+	+	+	+	+	+	+	+	+	+	+	+	+	+	+	+	+	+	+	+	+	+	+	+	+	+	-	+	+	+	orf, hypothetical protein; b1810 [BEZ]
mwgecov2#1718	ECS2520 [KSE]	Z2854,	b1811,	ECs2520,	+	+	+	+	+	+	+	+	+	+	+	+	+	+	+	+	+	+	+	+	+	+	+	+	+	+	+	+	+	+	+	+	orf, hypothetical protein; b1811 [BEZ]
mwgecov2#1719	ECS2521 [KS]		b1812,		+	+	+	+	+	+	+	+	+	+	+	+	+	+	+	+	+	+	+	+	+	+	+	+	+	+	+	+	+	+	-	+	p-aminobenzoate synthetase, component I; pabB [BE]
mwgecov2#1720	ECS2522 [KSE]	Z2856,	b1813,	ECs2522,	+	+	+	-	+	+	+	+	+	+	+	+	+	+	+	+	+	+	+	+	+	-	+	+	+	+	+	+	+	+	+	+	orf, hypothetical protein; yeaB [BEZ]
mwgecov2#1721	Z2857 [KSE]	Z2857,	b1814,	ECs2523,	+	+	+	+	+	+	+	+	+	+	+	+	+	+	+	+	+	+	+	+	+	+	+	+	+	+	+	+	+	+	+	+	L-serine deaminase; sdaA [BEZ]
mwgecov2#1722	ECS2524 [KSE]	Z2858,	b1815,	ECs2524,	+	+	+	+	+	+	+	+	+	+	+	+	+	+	+	+	+	+	+	+	+	+	+	+	+	+	+	+	+	+	+	+	orf, hypothetical protein; b1815 [BEZ]
mwgecov2#1723	ECS2525 [KSE]	Z2859,	b1816,	ECs2525,	+	+	+	+	+	+	+	+	+	+	+	+	+	+	+	+	+	+	+	+	+	+	+	+	+	+	+	+	+	+	+	+	putative transport protein; yoaE [BEZ]
mwgecov2#1724	Z2860 [KSE]	Z2860,	b1817,	ECs2527,	+	+	+	+	+	+	+	+	+	+	+	+	+	+	+	+	+	+	+	+	+	+	+	+	+	+	+	+	+	+	+	+	PTS enzyme IIAB, mannose-specific; manX [BEZ]
mwgecov2#1725	Z2861 [KSE]	Z2861,	b1818,	ECs2528,	+	+	+	+	+	+	+	+	+	+	+	+	+	+	+	+	+	+	+	+	+	+	+	+	+	+	+	+	+	+	+	+	PTS enzyme IIC, mannose-specific; manY [BEZ]
mwgecov2#1726	Z2862 [KSE]	Z2862,	b1819,	ECs2529,	+	+	+	+	+	+	+	+	+	+	+	+	+	+	+	+	+	+	+	+	+	+	+	+	+	+	+	+	+	+	+	+	PTS enzyme IID, mannose-specific; manZ [BEZ]
mwgecov2#1727	Z2863 [KSE]	Z2863,	b1820,	ECs2530,	+	+	+	+	+	+	+	+	+	+	+	+	+	+	+	+	+	+	+	+	+	+	+	+	+	+	+	+	+	+	+	+	orf, hypothetical protein; b1820 [BEZ]
mwgecov2#1728	Z2864 [KSE]	Z2864,	b1821,	ECs2531,	+	+	+	+	+	+	+	+	+	+	+	+	+	+	+	+	+	+	-	+	-	+	+	+	+	+	+	+	-	+	+	-	orf, hypothetical protein; b1821 [BEZ]
mwgecov2#1729	Z2866 [KSE]	Z2866,	b1822,	ECs2532,	+	+	+	+	+	+	+	+	+	+	+	+	+	+	+	+	+	+	+	+	+	+	+	+	+	+	+	+	+	+	+	+	putative enzyme; yebH [BEZ]
mwgecov2#1730	ECS2534 [KSE]	Z2869,	b1824,	ECs2534,	+	+	+	+	+	+	+	+	+	+	+	+	+	+	+	+	+	+	+	+	+	+	+	+	+	+	+	+	+	+	+	+	orf, hypothetical protein; b1824 [BEZ]
mwgecov2#1731	ECS2535 [KSE]	Z2871,	b1825,	ECs2535,	+	+	+	+	+	+	+	+	+	+	+	+	+	+	+	+	+	+	+	+	+	+	+	+	+	+	+	+	+	+	+	+	orf, hypothetical protein; b1825 [BEZ]
mwgecov2#1732	ECS2536 [KSE]	Z2872,	b1826,	ECs2536,	+	+	+	+	+	+	+	+	+	+	+	+	+	+	+	+	+	+	+	+	+	+	+	+	+	+	+	+	+	+	+	+	orf, hypothetical protein; b1826 [BEZ]
mwgecov2#1733	ECS2537 [KSE]	Z2874,	b1827,	ECs2537,	+	+	+	+	+	+	+	+	+	+	+	+	+	+	+	+	+	+	+	+	+	+	+	+	+	+	+	+	+	+	+	+	putative regulator; b1827 [BEZ]
mwgecov2#1734	Z2875 [KSE]	Z2875,	b1828,	ECs2538,	+	+	+	+	+	+	+	+	+	+	+	+	+	+	+	+	+	+	+	+	+	+	+	+	+	+	+	+	+	+	+	+	putative transport protein; b1828 [BEZ]
mwgecov2#1735	Z2876 [KSE]	Z2876,	b1829,	ECs2539,	+	+	+	+	+	+	+	+	+	+	+	+	+	+	+	+	+	+	-	+	+	+	+	+	+	+	+	+	+	+	+	+	heat shock protein, integral membrane protein; htpX [BEZ]
mwgecov2#1736	Z2877 [KSE]	Z2877,	b1830,	ECs2540,	+	+	+	+	+	+	+	+	+	+	+	+	+	+	+	+	+	+	+	+	+	+	+	+	+	+	+	+	+	+	+	+	carboxy-terminal protease for penicillin-binding protein 3; prc [BEZ]
mwgecov2#1737	Z2878 [KSE]	Z2878m,	b1831,	ECs2541,	+	+	+	+	+	+	+	+	+	+	+	+	+	+	+	+	+	+	+	+	+	+	+	+	+	+	+	+	-	+	+	+	orf, hypothetical protein; yebJ [BEZ]
mwgecov2#1738	ECS2542 [KSE]	Z2879,	b1832,	ECs2542,	+	+	+	+	+	+	+	+	+	+	+	+	+	+	+	+	+	+	+	+	+	+	+	+	+	+	+	+	+	+	+	-	orf, hypothetical protein; b1832 [BEZ]
mwgecov2#1739	ECS2543 [KSE]	Z2880,	b1833,	ECs2543,	+	+	+	+	+	+	+	+	+	+	+	+	+	+	+	+	+	+	+	+	+	+	+	+	+	+	+	+	+	+	+	+	orf, hypothetical protein; b1833 [BEZ]
mwgecov2#1740	ECS2544 [KSE]	Z2881,	b1834,	ECs2544,	+	+	+	+	+	+	+	+	+	+	+	+	+	+	+	+	+	+	+	+	+	+	+	+	+	+	+	+	+	+	+	+	orf, hypothetical protein; b1834 [BEZ]
mwgecov2#1741	ECS2545 [KSE]	Z2882,	b1835,	ECs2545,	+	+	+	+	+	+	+	+	+	+	+	+	+	+	+	+	+	+	+	+	+	+	+	+	+	+	+	+	+	+	+	+	putative nucleolar proteins; yebU [BEZ]
mwgecov2#1742	ECS2546 [KSE]	Z2883,	b1836,	ECs2546,	+	+	+	+	+	+	+	+	+	+	+	+	+	+	+	+	+	+	+	+	+	+	+	+	+	+	+	+	+	+	+	+	orf, hypothetical protein; b1836 [BEZ]
mwgecov2#1743	Z2884 [KSE]	Z2884,	b1837,	ECs2547,	+	+	+	+	+	+	+	+	+	+	+	+	+	+	+	+	+	+	+	+	+	+	+	+	+	+	+	+	+	+	+	-	orf, hypothetical protein; b1837 [BEZ]
mwgecov2#1744	Z2885 [KSE]	Z2885,	b1838,	ECs2548,	+	+	+	+	+	+	+	+	+	+	+	+	+	+	+	+	+	+	+	+	+	+	+	+	+	+	+	+	+	+	+	+	protein phosphatase 1 modulates phosphoproteins, signals protein misfolding; pphA [BEZ]
mwgecov2#1745	Z2888 [KSE]	Z2888,	b1840,	ECs2550,	+	+	+	+	+	+	+	+	+	+	+	+	+	+	+	+	+	+	+	+	+	+	+	+	+	+	+	+	+	+	+	+	putative resistance protein; b1840 [BEZ]
mwgecov2#1746	ECS2551 [KSE]	Z2889,	b1841,	ECs2551,	+	+	+	+	+	+	+	+	+	+	+	+	+	+	+	+	+	+	+	+	+	+	+	+	+	+	+	+	+	+	+	+	orf, hypothetical protein; b1841 [BEZ]
mwgecov2#1747	ECS2552 [KSE]	Z2891,	b1842,	ECs2552,	+	+	+	+	+	+	+	+	+	+	+	+	+	+	+	+	+	+	+	+	+	+	+	+	+	+	+	+	+	+	+	+	DNA polymerase III, theta subunit; holE [BEZ]
mwgecov2#1748	Z2893 [KSE]	Z2893,	b1843,	ECs2553,	+	+	+	+	+	+	+	+	+	+	+	+	+	+	+	+	+	+	+	+	+	+	+	+	+	+	+	+	+	+	+	+	orf, hypothetical protein; b1843 [BEZ]
mwgecov2#1749	Z2894 [KSE]	Z2894,	b1844,	ECs2554,	+	+	+	+	+	+	+	+	+	+	+	+	+	+	+	+	+	+	+	+	+	+	+	+	+	+	+	+	+	+	+	+	orf, hypothetical protein; b1844 [BEZ]
mwgecov2#1750	Z2896 [KSE]	Z2896,	b1845,	ECs2555,	+	+	+	+	+	+	+	+	+	+	+	+	+	+	+	+	+	+	+	+	+	+	+	+	+	+	+	+	+	+	+	+	protease II; ptrB [BEZ]
mwgecov2#1751	Z2897 [KSE]	Z2897,	b1846,	ECs2556,	+	+	+	+	+	+	+	+	+	+	+	+	+	+	+	+	+	+	+	+	+	+	+	+	+	+	+	+	+	+	+	+	orf, hypothetical protein; yebE [BEZ]
mwgecov2#1752	Z2899 [KSE]	Z2899,	b1847,	ECs2557,	+	+	+	+	+	+	+	+	+	+	+	+	+	+	+	+	+	+	+	+	+	+	+	+	+	+	+	+	+	+	+	+	orf, hypothetical protein; yebF [BEZ]
mwgecov2#1753	Z2900 [KSE]	Z2900,	b1848,	ECs2558,	+	+	+	+	+	+	+	+	+	+	+	+	+	+	+	+	+	+	+	+	+	+	-	+	+	+	+	+	-	+	+	+	orf, hypothetical protein; yebG [BEZ]
mwgecov2#1754	ECS2559 [KSE]	Z2901,	b1849,	ECs2559,	+	+	+	+	+	+	+	+	+	+	+	+	+	+	+	+	+	+	+	+	+	+	+	+	+	+	+	+	+	+	+	+	phosphoribosylglycinamide formyltransferase 2; purT [BEZ]
mwgecov2#1755	ECS2560 [KSE]	Z2902,	b1850,	IR ECs2560 ECs2561,	+	+	+	+	-	+	+	+	+	+	+	+	+	+	+	+	+	+	+	+	+	+	+	+	+	+	+	+	+	+	+	+	2-keto-3-deoxygluconate 6-phosphate aldolase and 2-keto-4-hydroxyglutarate aldolase; eda [BEZ]
mwgecov2#1756	Z2903 [KSE]	Z2903,	b1851,	ECs2561,	+	+	+	+	+	+	+	+	+	+	+	+	+	+	+	+	+	+	+	+	+	+	+	+	+	+	+	+	+	+	+	+	6-phosphogluconate dehydratase; edd [BEZ]
mwgecov2#1757	Z2904 [KSE]	Z2904,	b1852,	ECs2562,	+	+	+	+	+	+	+	+	+	+	+	+	+	+	+	+	+	+	+	+	+	+	+	+	+	+	+	+	+	+	+	+	glucose-6-phosphate dehydrogenase; zwf [BEZ]
mwgecov2#1758	Z2905 [KSE]	Z2905,	b1853,	ECs2563,	+	+	+	+	+	+	+	+	+	+	+	+	+	+	+	+	+	+	+	+	+	+	+	+	+	+	+	+	+	+	+	+	orf, hypothetical protein; yebK [BEZ]
mwgecov2#1759	Z2906 [KSE]	Z2906,	b1854,	ECs2564,	+	+	+	+	+	+	+	+	+	+	+	+	+	+	+	+	+	+	+	+	+	+	+	+	+	+	+	+	+	+	+	+	pyruvate kinase II, glucose stimulated; pykA [BEZ]
mwgecov2#1760	Z2907 [KSE]	Z2907,	b1855,	ECs2565,	+	+	+	+	+	+	+	+	+	+	+	+	+	+	+	+	+	+	+	+	+	+	+	+	+	+	+	+	+	+	+	+	suppressor of htrB, heat shock protein; msbB [BEZ]
mwgecov2#1761	Z2908 [KSE]	Z2908,	b1856,	ECs2566,	+	+	+	+	+	+	+	+	+	+	+	+	+	+	+	+	+	+	+	+	+	+	+	+	+	+	+	+	+	+	+	+	orf, hypothetical protein; yebA [BEZ]
mwgecov2#1762	Z2909 [KSE]	Z2909,	b1857,	ECs2567,	+	+	+	+	+	+	+	+	+	+	+	+	+	+	+	+	+	+	+	+	+	+	+	+	+	+	+	+	+	+	+	+	putative adhesin; yebL [BEZ]
mwgecov2#1763	ECS2568 [KSE]	Z2911,	b1859,	ECs2569,	+	+	+	+	+	+	+	+	+	+	+	+	+	+	+	+	+	+	+	+	+	+	+	+	+	+	+	+	+	+	+	+	putative ATP-binding component of a transport system; yebM [BEZ]
mwgecov2#1764	Z2912 [KSE]	Z2912,	b1860,	ECs2570,	+	+	+	+	+	+	+	+	+	+	+	+	+	+	+	+	+	+	+	+	+	+	+	+	+	+	+	+	-	+	+	+	Holliday junction helicase subunit A; branch migration; repair; ruvB [BEZ]
mwgecov2#1766	Z2914 [KSE]	Z2914,	b1862,	ECs2572,	+	+	+	+	+	+	+	+	+	+	+	+	+	+	+	+	-	+	+	+	+	+	+	+	+	+	-	+	+	+	+	+	orf, hypothetical protein; yebB [BEZ]
mwgecov2#1767	Z2915 [KSE]	Z2915,	b1863,	ECs2573,	+	+	+	+	+	+	+	+	+	+	+	+	+	+	+	+	+	+	+	+	+	+	+	+	+	+	+	+	+	+	+	+	Holliday junction nuclease; resolution of structures; repair; ruvC [BEZ]
mwgecov2#1768	Z2916 [KSE]	Z2916,	b1864,	ECs2574,	+	+	+	+	+	+	+	+	+	+	+	+	+	+	+	+	+	+	+	+	+	+	+	+	+	+	+	+	-	+	+	+	orf, hypothetical protein; yebC [BEZ]
mwgecov2#1769	Z2917 [KSE]	Z2917,	b1865,	ECs2575,	+	+	+	+	+	+	+	+	+	+	+	+	+	+	+	+	+	+	+	+	+	+	+	+	+	+	+	+	+	+	+	+	dATP pyrophosphohydrolase; ntpA [BEZ]
mwgecov2#1770	Z2919 [KSE]	Z2919,	b1866,	ECs2576,	+	+	+	+	+	+	+	+	+	+	+	+	+	+	+	+	+	+	+	+	+	+	+	+	+	+	+	+	+	+	+	+	aspartate tRNA synthetase; aspS [BEZ]
mwgecov2#1771	ECS2577 [KSE]	Z2920,	b1867,	ECs2577,	+	+	+	+	+	+	+	+	+	+	+	+	+	+	+	+	+	+	+	+	+	+	+	+	+	+	+	+	+	+	+	+	orf, hypothetical protein; yecD [BEZ]
mwgecov2#1772	Z2921 [KSE]				+	+	+	+	+	+	+	+	+	+	+	+	+	+	+	+	+	+	+	+	+	+	+	+	+	+	+	+	+	+	+	+	orf, hypothetical protein; yecE [BEZ]
mwgecov2#1773	Z2922 [KSE]	Z2922,	b1869,	ECs2579,	+	+	+	+	+	+	+	+	+	+	+	+	+	+	+	+	+	+	+	+	+	+	+	+	+	+	+	+	+	+	+	+	orf, hypothetical protein; yecN [BEZ]
mwgecov2#1774	Z2923 [KSE]	Z2923,	b1870,	ECs2580,	+	+	+	+	+	+	+	+	+	+	+	+	+	+	+	+	+	+	+	+	+	+	+	+	+	+	+	+	+	+	+	-	orf, hypothetical protein; yecO [BEZ]
mwgecov2#1775	Z2924 [KSE]	Z2924,	b1871,	ECs2581,	+	+	+	+	+	+	+	+	+	+	+	+	+	+	+	+	+	+	+	+	+	+	+	+	+	+	+	+	+	+	-	+	putative enzyme; yecP [BEZ]
mwgecov2#1776	Z2925 [KSE]	Z2925,	b1872,	ECs2582,	+	+	+	+	+	+	+	+	+	+	+	+	+	+	+	+	+	+	+	+	+	+	+	+	+	+	+	+	+	+	+	+	biotin sulfoxide reductase 2; bisZ [BEZ]
mwgecov2#1777	Z2926 [KSE]	Z2926,	b1873,	ECs2583,	+	+	+	+	+	+	+	+	+	+	+	+	+	+	+	+	+	+	+	+	+	+	+	+	+	+	+	+	+	+	+	+	putative cytochrome C-type protein; yecK [BEZ]
mwgecov2#1778	Z2927 [KSE]	Z2927m,	b1874,	ECs2584,	+	+	+	+	+	+	+	+	+	+	+	+	+	+	+	+	+	+	+	+	+	+	+	+	+	+	+	+	+	+	+	+	copper homeostasis protein; cutC [BEZ]
mwgecov2#1779	Z2928 [KSE]	Z2928,	b1875,	ECs2585,	+	+	+	+	+	+	+	+	+	+	+	+	+	+	+	+	+	+	+	+	+	+	+	+	+	+	+	+	+	+	+	+	orf, hypothetical protein; yecM [BEZ]
mwgecov2#1780	Z2929 [KSE]	Z2929,	b1876,	ECs2586,	+	+	+	+	+	+	+	+	+	+	+	+	+	+	+	+	+	+	+	+	+	+	+	+	+	+	+	+	+	+	+	+	arginine tRNA synthetase; argS [BEZ]
mwgecov2#1781	Z2931 [KSE]	Z2931,	b1878,	ECs2588,	+	+	+	+	+	+	+	+	+	+	+	+	+	+	+	+	+	+	+	+	+	+	+	+	+	+	+	+	+	+	-	+	flagellar protein; flhE [BEZ]
mwgecov2#1782	Z2932 [KSE]	Z2932,	b1879,	ECs2589,	+	+	+	+	+	+	+	+	+	+	+	+	+	+	+	+	+	+	+	+	+	+	+	+	+	+	+	+	+	+	+	+	flagellar biosynthesis; possible export of flagellar proteins; flhA [BEZ]
mwgecov2#1783	ECS2590 [KSE]	Z2934,	b1880,	ECs2590,	+	+	+	+	+	+	+	+	+	+	+	+	+	+	+	+	+	+	+	+	+	+	+	+	+	+	+	+	+	+	+	+	putative part of export apparatus for flagellar proteins; flhB [BEZ]
mwgecov2#1784	ECS2591 [KSE]	Z2935,	b1881,	ECs2591,	+	+	+	+	+	+	+	+	+	+	+	+	+	+	+	+	+	+	+	+	+	+	+	+	+	+	+	+	+	+	+	+	chemotactic response; CheY protein phophatase; antagonist of CheY as switch regulator; cheZ [BEZ]
mwgecov2#1785	ECS2592 [KSE]	Z2936,	b1882,	ECs2592,	+	+	+	+	+	+	+	+	+	+	+	+	+	+	+	+	-	+	+	+	+	+	+	+	+	+	+	+	+	+	+	+	chemotaxis regulator transmits chemoreceptor signals to flagelllar motor components; cheY [BEZ]
mwgecov2#1786	ECS2593 [KSE]	Z2937,	b1883,	ECs2593,	+	+	+	+	+	+	+	+	+	+	+	+	+	+	+	+	+	+	+	+	+	+	+	+	+	+	+	+	+	+	+	-	response regulator for chemotaxis (cheA sensor); protein methylesterase; cheB [BEZ]
mwgecov2#1787	Z2938 [KSE]	Z2938,	b1884,	ECs2594,	+	+	+	+	+	+	+	+	+	+	+	+	+	+	+	+	+	+	+	+	+	+	+	+	+	+	+	+	+	+	+	+	response regulator for chemotaxis; protein glutamate methyltransferase; cheR [BEZ]
mwgecov2#1788	ECS2595 [KSE]	Z2939,	b1885,	ECs2595,	+	+	+	+	+	+	+	+	+	+	+	+	+	+	+	+	+	+	+	+	+	+	+	+	+	+	+	+	+	+	+	+	methyl-accepting chemotaxis protein IV, peptide sensor receptor; tap [BEZ]
mwgecov2#1789	Z2940 [KSE]	Z2940,	b1886,	ECs2596,	+	+	+	+	+	+	+	+	+	+	+	+	+	+	+	+	+	+	+	+	+	+	+	+	+	+	+	+	+	+	+	+	methyl-accepting chemotaxis protein II, aspartate sensor receptor; tar [BEZ]
mwgecov2#1790	Z2941 [KSE]	Z2941,	b1887,	ECs2597,	+	+	+	+	+	+	+	+	+	+	+	+	+	+	+	+	+	+	+	+	+	+	+	+	+	+	+	+	+	+	+	+	positive regulator of CheA protein activity; cheW [BEZ]
mwgecov2#1791	Z2942 [KSE]	Z2942,	b1888,	ECs2598,	+	+	+	+	+	+	+	+	+	+	+	+	+	+	+	+	+	+	+	+	+	+	+	+	+	+	+	+	+	+	+	+	sensory transducer kinase between chemo- signal receptors and CheB and CheY; cheA [BEZ]
mwgecov2#1792	Z2943 [KSE]	Z2943,	b1889,	ECs2599,	+	+	+	+	+	+	+	+	+	+	+	+	+	+	+	+	+	+	+	+	+	+	+	+	+	+	+	+	+	+	+	-	enables flagellar motor rotation, linking torque machinery to cell wall; motB [BEZ]
mwgecov2#1793	ECS2600 [KSE]	Z2944,	b1890,	ECs2600,	+	+	+	+	+	+	+	+	+	+	+	+	+	+	+	+	+	+	+	+	+	+	+	+	+	+	+	+	+	+	+	+	proton conductor component of motor; no effect on switching; motA [BEZ]
mwgecov2#1794	ECS2601 [KSE]	Z2945,	b1891,	ECs2601,	+	+	+	+	+	+	+	+	+	+	+	+	+	+	+	+	+	+	+	+	+	+	+	+	+	+	+	+	+	+	+	+	regulator of flagellar biosynthesis acting on class 2 operons; transcription initiation factor; flhC [BEZ]
mwgecov2#1795	ECS2602 [KSE]	Z2946,	b1892,	ECs2602,	+	+	+	+	+	+	+	+	+	+	+	+	+	+	+	+	+	+	+	+	+	+	+	+	+	+	+	+	+	+	+	+	regulator of flagellar biosynthesis, acting on class 2 operons; transcriptional initiation factor; flhD [BEZ]
mwgecov2#1796	Z2948 [KSE]	Z2948,	b1895,	ECs2603,	+	+	+	+	+	+	+	+	+	+	+	+	+	+	+	+	+	+	+	+	+	+	+	+	+	+	+	+	+	+	+	+	putative regulator; yecG [BEZ]
mwgecov2#1797	Z2949 [KSE]	Z2949,	b1896,	ECs2604,	+	+	+	+	+	+	+	+	+	+	+	+	+	+	+	+	+	+	+	+	+	+	+	+	+	+	+	+	+	+	+	+	trehalose-6-phosphate synthase; otsA [BEZ]
mwgecov2#1798	ECS2605 [KSE]	Z2950,	b1897,	ECs2605,	+	+	+	+	+	+	+	+	+	+	+	+	+	+	+	+	+	+	+	+	+	+	+	+	+	+	+	+	+	+	+	+	trehalose-6-phosphate phophatase, biosynthetic; otsB [BEZ]
mwgecov2#1799	B1898 [KSE]	Z2951m,	b4460,	IR ECs2605 ECs2606,	+	+	+	+	+	+	+	+	+	+	+	+	+	+	+	+	+	+	+	+	+	+	+	+	+	+	+	+	+	+	+	+	high-affinity L-arabinose transport system; membrane protein, fragment 2; araH_2 [BEZ]
mwgecov2#1800	Z2951 [KE]	Z2951m,	b4460,	IR ECs2606 ECs2607,	+	+	+	+	+	+	+	+	+	+	+	+	+	+	+	+	+	+	+	+	+	+	+	+	+	+	+	+	+	+	+	+	high-affinity L-arabinose transport system; membrane protein, fragment 1; araH_1 [BZ]
mwgecov2#1801	ECS2608 [KSE]	Z2953,	b1900,	ECs2608,	+	+	+	+	+	+	+	+	+	+	+	+	+	+	+	+	+	+	+	+	+	+	+	+	+	+	+	+	+	+	+	+	ATP-binding component of high-affinity L-arabinose transport system; araG [BEZ]
mwgecov2#1802	ECS2609 [KSE]	Z2954,	b1901,	ECs2609,	+	+	+	+	+	+	+	+	+	+	+	+	+	+	+	+	+	+	+	+	+	+	+	+	+	+	+	+	+	+	+	+	L-arabinose-binding periplasmic protein; araF [BEZ]
mwgecov2#1803	Z2956 [KSE]	Z2956,	b1902,	ECs2610,	+	+	+	+	+	+	+	+	+	+	+	+	+	+	+	+	+	+	+	+	+	+	+	+	+	+	+	+	+	+	+	+	ferritin-like protein; yecI [BEZ]
mwgecov2#1804	B1903 [K]		b1903,		+	+	+	+	+	+	+	+	+	+	+	+	+	+	+	+	+	+	+	+	+	+	+	+	+	+	+	+	+	+	+	+	orf, hypothetical protein; b1903 [B]
mwgecov2#1805	B1904 [KSE]	Z2959,	b1904,	ECs2612,	+	-	-	+	-	+	+	-	-	-	+	+	+	+	+	+	+	-	+	+	-	+	+	+	+	+	+	-	+	+	-	+	orf, hypothetical protein; b1904 [BEZ]
mwgecov2#1806	B1905 [KSE]	Z2960,	b1905,	ECs2613,	+	+	+	+	+	+	+	+	+	+	+	+	+	+	+	+	+	+	+	+	+	+	+	+	+	+	+	+	+	+	+	+	cytoplasmic ferritin (an iron storage protein); ftn [BEZ]
mwgecov2#1807	ECS2614 [KSE]	Z2962,	b1906,	ECs2614,	+	+	+	+	+	+	+	+	+	+	+	+	+	+	+	+	+	+	+	+	+	+	+	+	+	+	+	+	+	+	+	+	orf, hypothetical protein; yecH [BEZ]
mwgecov2#1808	ECS2615 [KSE]	Z2963,	b1907,	ECs2615,	+	+	+	+	+	+	+	+	+	+	+	+	+	+	+	+	+	+	+	+	+	+	+	+	+	+	+	+	+	+	+	-	tyrosine-specific transport system; tyrP [BEZ]
mwgecov2#1810	ECS2650 [KSE]	Z3000,	b1912,	ECs2650,	+	+	+	+	+	+	+	+	+	+	+	+	+	+	+	+	+	+	+	+	+	+	+	+	+	+	+	+	+	+	+	+	phosphatidylglycerophosphate synthetase = CDP-1,2-diacyl-sn-glycero-3-phosphate phosphatidyl transferase; pgsA [BEZ]
mwgecov2#1811	B1913 [KSE]	Z3001,	b1913,	ECs2651,	+	+	+	+	+	+	+	+	+	+	+	+	+	+	+	+	+	+	+	+	+	+	+	+	+	+	+	+	+	+	+	+	excinuclease ABC, subunit C; repair of UV damage to DNA; uvrC [BEZ]
mwgecov2#1812	B1914 [KSE]	Z3002,	b1914,	ECs2652,	+	+	+	+	-	+	+	+	+	+	+	+	+	+	+	+	+	+	+	+	+	+	-	-	+	+	+	+	+	+	+	+	putative 2-component transcriptional regulator; uvrY [BEZ]
mwgecov2#1813	Z3003 [KSE]	Z3003,	b1915,	ECs2653,	-	+	+	+	+	+	+	+	+	+	+	+	+	+	+	+	+	+	+	+	+	+	+	+	+	+	+	+	+	+	+	+	orf, hypothetical protein; yecF [BEZ]
mwgecov2#1814	Z3004 [KSE]				+	+	+	+	+	+	+	+	+	+	+	+	+	+	+	+	+	+	+	+	+	+	+	+	+	+	+	+	+	+	+	+	transcriptional regulator of ftsQAZ gene cluster; sdiA [BEZ]
mwgecov2#1815	Z3005 [KSE]	Z3005,	b1917,	ECs2655,	+	+	+	+	+	+	+	+	+	+	+	+	+	+	+	+	+	+	+	+	+	+	+	+	+	+	+	+	+	+	+	+	putative ATP-binding component of a transport system; yecC [BEZ]
mwgecov2#1816	Z3006 [KSE]	Z3006,	b1918,	ECs2656,	+	+	+	+	+	+	+	+	+	+	+	+	+	+	+	+	+	+	+	+	+	+	+	+	+	+	+	+	+	+	+	+	putative transport system permease protein (former yecC); yecS [BEZ]
mwgecov2#1817	Z3008 [KE]	Z3008,	b1919,	IR ECs2657 ECs2658,	+	+	+	+	+	+	+	+	+	+	+	+	+	+	+	+	+	+	+	+	+	+	+	+	+	+	+	+	+	+	+	+	putative 1-aminocyclopropane-1-carboxylate deaminase; yedO [BZ]
mwgecov2#1818	ECS2659 [KSE]	Z3010,	b1920,	ECs2659,	+	+	+	+	+	+	+	+	+	+	+	+	+	+	+	+	+	+	+	+	+	+	+	+	+	+	+	+	+	+	+	+	putative periplasmic binding transport protein; fliY [BEZ]
mwgecov2#1819	ECS2660 [KSE]	Z3011,	b1921,	ECs2660,	+	+	+	+	+	+	+	+	+	+	+	+	+	+	+	+	+	+	+	+	+	+	+	+	+	+	+	+	+	+	+	+	orf, hypothetical protein; fliZ [BEZ]
mwgecov2#1820	Z3012 [KSE]	Z3012,	b1922,	ECs2661,	+	+	+	+	+	+	+	+	+	+	+	+	+	+	+	+	+	+	+	+	+	+	+	+	+	+	+	+	+	+	+	+	flagellar biosynthesis; alternative sigma factor 28; regulation of flagellar operons; fliA [BEZ]
mwgecov2#1821	B1923 [K]		b1923,		+	+	+	+	+	+	+	+	+	+	-	+	-	+	+	-	-	+	-	+	+	+	+	+	+	+	+	-	-	+	+	-	flagellar biosynthesis; flagellin, filament structural protein; fliC [B]
mwgecov2#1822	Z3014 [KSE]	Z3014,	b1924,	ECs2663,	+	+	+	+	+	+	+	+	+	+	+	+	+	+	+	+	+	+	+	+	+	+	+	+	+	+	+	+	+	+	+	-	flagellar biosynthesis; filament capping protein; enables filament assembly; fliD [BEZ]
mwgecov2#1823	Z3015 [KSE]	Z3015,	b1925,	ECs2664,	+	+	+	+	+	+	+	+	+	+	+	+	+	+	+	+	+	+	+	+	+	+	+	+	+	+	+	+	+	+	-	+	flagellar biosynthesis; repressor of class 3a and 3b operons (RflA activity); fliS [BEZ]
mwgecov2#1824	Z3016 [KSE]	Z3016,	b1926,	ECs2665,	+	+	+	+	+	+	+	+	+	+	+	+	+	+	+	+	+	+	+	+	+	+	+	+	+	+	+	+	+	+	+	+	flagellar biosynthesis; repressor of class 3a and 3b operons (RflA activity); fliT [BEZ]
mwgecov2#1825	B1927 [KS]	Z3017,	b1927,	ECs2666,	+	+	+	+	+	+	+	+	+	+	+	+	+	+	+	+	+	+	+	+	+	+	+	+	+	+	+	+	+	+	+	+	cytoplasmic alpha-amylase; amyA [BE]
mwgecov2#1826	ECS2667 [KSE]	Z3018,	b1928,	ECs2667,	+	+	+	+	+	+	+	+	+	+	+	+	+	+	+	+	+	+	+	+	+	+	+	+	+	+	+	+	+	+	+	+	orf, hypothetical protein; yedD [BEZ]
mwgecov2#1827	ECS2668 [KSE]	Z3019,	b1929,	ECs2668,	+	+	+	+	+	+	+	+	+	+	+	+	+	+	+	+	+	+	+	+	+	+	+	+	+	+	+	+	+	+	+	+	putative transport system permease protein; yedE [BEZ]
mwgecov2#1828	ECS2669 [KSE]				+	+	+	+	+	+	+	+	+	+	+	+	+	+	+	+	+	+	+	+	+	+	+	+	+	+	+	+	+	+	+	+	orf, hypothetical protein; yedF [BEZ]
mwgecov2#1829	Z3021 [KSE]	Z3021,	b1931,	ECs2670,	+	+	+	+	+	+	+	+	+	+	+	+	+	+	+	+	+	+	+	+	+	+	+	+	+	+	+	+	-	+	+	+	orf, hypothetical protein; yedK [BEZ]
mwgecov2#1830	Z3022 [KSE]	Z3022,	b1932,	IR ECs2671 ECs2672,	+	+	+	+	+	+	+	+	+	+	+	+	+	+	+	+	+	+	+	+	+	+	+	+	+	+	+	+	+	+	+	+	orf, hypothetical protein; yedL [BEZ]
mwgecov2#1832	B1934 [K]		b4495,		+	-	+	+	+	+	+	-	-	-	-	+	-	+	-	-	-	-	-	+	-	-	+	+	+	+	+	-	+	+	+	+	orf, hypothetical protein; yedN [B]
mwgecov2#1833	B1935 [K]		b1935,		+	-	-	-	-	-	+	-	-	+	-	-	-	+	-	-	-	-	-	+	-	+	-	+	-	-	-	-	-	+	+	-	orf, hypothetical protein; yedM [B]
mwgecov2#1834	Z3024 [KSE]	Z3027,	b1937,	ECs2676,	+	+	+	+	+	+	+	+	+	+	+	+	+	+	+	+	+	+	+	+	+	+	+	+	+	+	+	+	+	+	+	+	orf, hypothetical protein; b1936 [BEZ]
mwgecov2#1836	ECS2677 [KSE]	Z3028,	b1938,	ECs2677,	+	+	+	+	+	+	+	+	+	+	+	+	+	+	+	+	+	+	+	+	+	+	+	+	+	+	+	+	+	+	+	+	flagellar biosynthesis; basal-body MS(membrane and supramembrane)-ring and collar protein; fliF [BEZ]
mwgecov2#1837	Z3029 [KSE]	Z3029,	b1939,	ECs2678,	+	+	+	+	+	+	+	+	+	+	+	+	+	+	+	+	+	+	+	+	+	+	-	+	+	+	+	-	-	+	+	+	flagellar biosynthesis, component of motor switching and energizing, enabling rotation and determining its direction; fliG [BEZ]
mwgecov2#1838	Z3030 [KSE]	Z3030,	b1940,	ECs2679,	+	+	+	+	+	+	+	+	+	+	+	+	+	+	+	+	+	+	+	+	+	+	+	+	+	+	+	+	+	+	+	+	flagellar biosynthesis; export of flagellar proteins?; fliH [BEZ]
mwgecov2#1839	Z3031 [KSE]	Z3031,	b1941,	ECs2680,	+	+	+	+	+	+	+	+	+	+	+	+	+	+	+	+	+	+	+	+	+	+	+	+	+	+	+	-	+	+	+	+	flagellum-specific ATP synthase; fliI [BEZ]
mwgecov2#1840	Z3032 [KSE]	Z3032,	b1942,	ECs2681,	+	+	+	+	-	+	+	+	+	+	+	+	+	+	+	+	+	+	+	+	+	+	+	+	+	+	+	+	+	+	+	+	flagellar fliJ protein; fliJ [BEZ]
mwgecov2#1841	Z3033 [KSE]	Z3033,	b1943,	ECs2682,	+	+	+	+	+	+	+	+	+	+	+	+	+	+	+	+	+	+	+	+	+	+	+	+	+	+	+	+	+	+	+	+	flagellar hook-length control protein; fliK [BEZ]
mwgecov2#1842	Z3034 [KSE]	Z3034,	b1944,	ECs2683,	+	+	+	+	+	+	+	+	+	+	+	+	+	+	+	+	+	+	+	+	+	+	+	+	+	+	+	+	+	+	-	+	flagellar biosynthesis; fliL [BEZ]
mwgecov2#1844	ECS2685 [KSE]	Z3036,	b1946,	ECs2685,	+	+	+	+	+	+	+	+	+	+	+	+	+	+	+	+	+	+	+	+	+	+	+	+	+	+	+	+	+	+	+	+	flagellar biosynthesis, component of motor switch and energizing, enabling rotation and determining its direction; fliN [BEZ]
mwgecov2#1845	Z3038 [KSE]	Z3038,	b1948,	ECs2687,	+	+	+	+	+	+	+	+	+	+	+	+	+	+	+	+	+	+	+	+	+	+	+	+	+	+	+	+	+	+	+	+	flagellar biosynthesis; fliP [BEZ]
mwgecov2#1846	Z3039 [KSE]	Z3039,	b1949,	ECs2688,	+	+	+	+	+	+	+	+	+	+	+	+	+	+	+	+	+	+	+	+	+	+	+	+	+	+	+	+	+	+	+	+	flagellar biosynthesis; fliQ [BEZ]
mwgecov2#1847	Z3040 [KSE]	Z3040,	b1950,	ECs2689,	+	+	+	+	+	+	+	+	+	+	+	+	+	+	+	+	+	+	+	+	+	+	+	+	+	+	+	+	+	+	-	+	flagellar biosynthesis; fliR [BEZ]
mwgecov2#1848	Z3041 [KSE]	Z3041,	b1951,	ECs2690,	+	+	+	+	+	+	+	+	+	+	+	+	+	+	+	+	+	+	+	+	+	+	+	+	+	+	+	+	+	+	+	+	positive regulator for ctr capsule biosynthesis, positive transcription factor; rcsA [BEZ]
mwgecov2#1849	Z3042 [KSE]	Z3042,	b1952,	ECs2691,	+	+	+	+	+	+	+	+	+	+	+	+	+	+	+	+	+	+	+	+	+	+	+	+	+	+	+	+	+	+	+	+	orf, hypothetical protein; dsrB [BEZ]
mwgecov2#1850	Z3043 [KSE]	Z3043,	b1953,	ECs2692,	+	+	+	+	+	+	+	+	+	+	+	+	+	+	+	+	+	+	+	+	+	+	+	+	+	+	+	+	+	+	+	+	orf, hypothetical protein; b1953 [BEZ]
mwgecov2#1851	Z3045 [KSE]	Z3045,	b1955,	ECs2693,	+	+	+	+	+	+	+	+	+	+	+	+	+	+	+	+	+	+	+	+	+	+	+	+	+	+	+	+	+	+	+	+	orf, hypothetical protein; b1955 [BEZ]
mwgecov2#1852	Z3047 [KSE]	Z3047,	b1956,	ECs2694,	+	+	+	+	+	+	+	+	+	+	+	+	+	+	+	+	+	+	+	+	+	+	+	+	+	+	+	+	+	+	+	+	orf, hypothetical protein; b1956 [BEZ]
mwgecov2#1853	B1957 [KSE]	Z3048,	b1957,	ECs2695,	+	+	+	+	+	+	+	+	+	+	+	+	+	+	+	+	+	+	+	+	+	+	+	+	+	+	+	+	+	+	+	+	orf, hypothetical protein; b1957 [BEZ]
mwgecov2#1854	B1958 [KSE]	Z3049,	b1958,	ECs2696,	+	+	+	+	+	+	+	+	+	+	+	+	+	+	+	+	+	+	+	+	+	+	+	+	+	+	+	+	+	+	+	+	orf, hypothetical protein; yedI [BEZ]
mwgecov2#1855	Z3050 [KSE]	Z3050,	b1959,	ECs2697,	+	+	+	+	+	+	+	+	+	+	+	+	+	-	+	+	+	+	-	+	+	+	+	+	+	+	+	-	+	+	+	+	putative transmembrane subunit; yedA [BEZ]
mwgecov2#1856	B1960 [KSE]	Z3053,	b1960,	ECs2698,	+	+	+	+	+	+	+	+	+	+	+	+	+	+	+	+	+	+	+	+	+	+	+	+	+	+	+	+	+	+	+	+	DNA mismatch endonuclease, patch repair protein; vsr [BEZ]
mwgecov2#1857	B1961 [KSE]	Z3054,	b1961,	ECs2699,	+	+	+	+	+	+	+	+	+	+	+	+	+	+	+	+	+	+	+	+	+	+	+	+	+	+	+	+	+	+	+	+	DNA cytosine methylase; dcm [BEZ]
mwgecov2#1858	ECS2700 [KSE]	Z3055,	b1962,	ECs2700,	+	+	+	+	+	+	+	+	+	+	+	+	+	+	+	+	+	+	+	+	+	+	+	+	+	+	+	+	+	+	+	+	orf, hypothetical protein; yedJ [BEZ]
mwgecov2#1859	B1963 [K]	IR Z3055 Z3056,	b1963,	IR ECs2700 ECs2701,	+	+	+	+	+	+	+	+	+	+	+	+	+	-	+	+	+	+	-	+	+	+	+	+	+	+	+	+	+	+	+	+	orf, hypothetical protein; b1963 [B]
mwgecov2#1860	ECS2702 [KSE]	Z3057,	b4496,	ECs2702,	+	+	+	+	+	+	+	+	+	+	+	+	+	+	+	+	+	+	-	+	+	+	+	+	+	+	+	-	-	+	+	-	putative outer membrane protein; b1964 [BEZ]
mwgecov2#1861	B1965 [K]		b4496,		+	-	-	+	+	+	+	-	+	+	-	+	-	-	+	-	-	+	-	+	-	+	+	+	+	+	+	-	-	+	-	+	orf, hypothetical protein; b1965 [B]
mwgecov2#1862	B1966 [K]		b4496,		+	-	-	-	-	-	-	-	-	-	-	-	-	-	-	-	-	-	-	-	-	-	-	-	+	-	-	-	-	-	-	-	putative outer membrane protein; b1966 [B]
mwgecov2#1863	ECS2705 [KSE]	Z3059,	b1967,	ECs2705,	+	+	+	+	+	+	+	+	+	+	+	+	+	+	+	+	+	+	+	+	+	+	+	+	+	+	+	+	+	+	+	+	orf, hypothetical protein; yedU [BEZ]
mwgecov2#1864	ECS2706 [KSE]	Z3060,	b1968,	ECs2706,	+	+	+	+	+	+	+	+	+	+	+	+	+	+	+	+	+	+	+	+	+	+	+	+	+	+	+	+	+	+	+	+	putative 2-component sensor protein; yedV [BEZ]
mwgecov2#1865	ECS2707 [KSE]	Z3061,	b1969,	ECs2707,	+	+	+	+	+	+	+	+	+	+	+	+	+	+	+	+	+	+	+	+	+	+	+	+	+	+	+	+	+	+	+	+	putative 2-component transcriptional regulator; yedW [BEZ]
mwgecov2#1866	B1970 [KSE]	Z3062,	b1970,	ECs2708,	+	+	+	+	+	+	+	+	+	+	+	+	+	+	+	+	+	+	+	+	+	+	+	+	+	+	+	+	+	+	+	+	orf, hypothetical protein; b1970 [BEZ]
mwgecov2#1867	B1971 [KSE]	Z3063,	b1971,	ECs2709,	+	+	+	+	+	+	+	+	+	+	+	+	+	+	+	+	+	+	+	+	+	+	+	+	+	+	+	+	-	+	+	+	putative reductase; b1971 [BEZ]
mwgecov2#1868	ECS2710 [KSE]	Z3064,	b1972,	ECs2710,	+	+	+	+	+	+	+	+	+	+	+	+	+	+	+	+	+	+	+	+	+	+	+	+	+	+	+	+	+	+	+	+	orf, hypothetical protein; b1972 [BEZ]
mwgecov2#1869	Z3065 [KSE]	Z3065,	b1973,	ECs2711,	-	+	+	+	+	+	+	+	+	+	+	+	+	+	+	+	+	+	+	+	+	+	+	+	+	+	+	+	+	+	+	+	orf, hypothetical protein; b1973 [BEZ]
mwgecov2#1870	Z3067 [KSE]	Z3067,	b1974,	ECs2712,	+	+	+	+	+	+	+	+	+	+	+	+	+	+	+	+	+	+	+	+	+	+	+	+	+	+	+	+	+	+	+	+	putative cytochrome; yodB [BEZ]
mwgecov2#1871	B1976 [KSE]	Z3132,	b1976,	ECs2774,	+	+	+	+	+	+	+	+	+	+	+	+	+	+	+	+	+	+	+	+	+	+	+	+	+	+	+	+	+	+	+	+	orf, hypothetical protein; b1976 [BEZ]
mwgecov2#1872	B1978 [K]		b1978,		+	+	-	+	-	-	+	-	-	+	+	+	-	-	+	-	-	-	-	+	+	-	-	-	-	-	-	-	-	-	-	-	putative factor; b1978 [B]
mwgecov2#1873	Z3137 [KSE]	Z3137,	b4497,	ECs2777,	+	+	+	+	+	+	+	+	+	+	+	+	+	+	+	+	+	+	+	+	+	+	+	+	+	+	+	+	+	+	+	+	orf, hypothetical protein; b1979 [BEZ]
mwgecov2#1874	ECS2777 [KSE]	Z3137,	b4497,	ECs2777,	+	+	+	+	+	+	+	+	+	+	+	+	+	+	+	+	+	+	+	+	+	+	+	+	+	+	+	+	+	+	+	+	orf, hypothetical protein; b1980 [BEZ]
mwgecov2#1875	Z3138 [KSE]	Z3138,	b1981,	ECs2778,	+	+	+	+	+	+	+	+	+	+	+	+	+	+	+	+	+	+	+	+	+	+	+	+	+	+	+	+	+	+	+	+	putative transport protein, shikimate; shiA [BEZ]
mwgecov2#1876	Z3139 [KSE]	Z3139,	b1982,	ECs2779,	+	+	+	+	+	+	+	+	+	+	+	+	+	+	+	+	+	+	+	+	+	+	+	+	+	+	+	+	+	+	+	+	AMP nucleosidase; amn [BEZ]
mwgecov2#1878	B1985 [KS]	Z3144,	b1985,	IR ECs2782 ECs2783,	+	+	+	+	+	+	+	+	+	+	+	+	+	+	+	+	+	+	+	+	+	+	+	+	+	+	+	+	+	+	+	+	orf, hypothetical protein; yeeO [BE]
mwgecov2#1879	Z3146 [KSE]	Z3146,	b1987,	ECs2783,	+	+	+	+	+	+	+	+	+	+	+	+	+	+	+	+	+	+	+	+	+	+	+	+	+	+	+	+	+	+	+	+	transcriptional regulator cys regulon; accessory regulatory circuit affecting cysM; cbl [BEZ]
mwgecov2#1880	ECS2784 [KSE]	Z3147,	b1988,	ECs2784,	+	+	+	+	+	+	+	+	+	+	+	+	+	+	+	+	+	+	+	+	+	+	+	+	+	+	+	+	+	+	+	+	nitrogen assimilation control protein; nac [BEZ]
mwgecov2#1881	ECS2785 [KSE]	Z3150,	b1990,	ECs2785,	+	+	+	+	+	+	+	+	+	+	+	+	+	+	+	+	+	+	+	+	+	+	+	+	+	+	+	+	+	+	+	+	orf, hypothetical protein; erfK [BEZ]
mwgecov2#1882	ECS2786 [KSE]	Z3151,	b1991,	ECs2786,	+	+	+	+	+	+	+	+	+	+	+	+	+	+	+	+	+	+	+	+	+	+	+	+	+	+	+	+	+	+	+	+	nicotinate-nucleotide dimethylbenzimidazole-P phophoribosyl transferase; cobT [BEZ]
mwgecov2#1883	ECS2787 [KSE]	Z3152,	b1992,	ECs2787,	+	+	+	+	+	+	+	+	+	+	+	+	+	+	+	+	+	+	+	+	+	+	+	+	+	+	+	+	+	+	+	+	cobalamin 5'-phosphate synthase; cobS [BEZ]
mwgecov2#1884	B1993 [KSE]	Z3153,	b1993,	ECs2788,	+	+	+	+	+	+	+	+	+	+	+	+	+	+	+	+	+	+	+	+	+	+	+	+	+	+	+	+	+	+	+	+	cobinamide kinase/cobinamide phosphate guanylyltransferase; cobU [BEZ]
mwgecov2#1885	B1995 [KSE]	Z3159,	b1995,	ECs2792,	+	+	+	+	+	+	+	+	+	+	+	+	+	+	+	+	+	+	+	+	+	+	+	+	+	+	+	+	+	+	+	+	orf, hypothetical protein; b1995 [BEZ]
mwgecov2#1886	B1998 [KSE]	Z3159,	b1998,	ECs2792,	+	+	+	+	+	+	+	+	+	+	+	+	+	+	+	+	+	+	+	+	+	+	+	+	+	+	+	+	+	+	+	-	orf, hypothetical protein; b1998 [BEZ]
mwgecov2#1887	B1999 [K]		b1999,		+	-	-	-	-	-	-	-	-	-	-	+	-	-	-	-	-	-	-	-	-	-	-	-	-	-	-	-	-	-	-	-	putative histone; yeeP [B]
mwgecov2#1888	B2000 [K]		b2000,		+	-	-	-	-	-	-	-	-	-	-	-	-	-	-	-	-	-	-	-	-	-	-	-	-	-	-	-	-	-	-	-	outer membrane fluffing protein, similar to adhesin; flu [B]
mwgecov2#1890	ECS2803 [KSE]	Z1217, Z1657	b2002,	ECs1403, ECs2803	-	+	+	+	+	+	+	+	+	+	+	+	+	+	+	+	+	+	+	+	+	+	+	+	+	+	+	+	+	+	+	+	putative DNA repair protein, RADC family; yeeS [BEZ]
mwgecov2#1891	B2004 [KSE]	Z3164, Z1220	b2004,	ECs2805, ECs1405	-	+	-	+	+	+	+	+	+	+	+	+	+	+	+	+	+	+	+	+	+	+	+	+	+	+	+	+	+	+	+	+	putative structural protein; yeeU [BEZ]
mwgecov2#1892	Z3165 [KSE]	Z3165,	b2005,	ECs2806,	+	+	+	+	+	+	+	+	+	+	+	+	+	+	+	+	+	+	+	+	+	+	+	+	+	+	+	+	+	+	+	+	orf, hypothetical protein; yeeV [BEZ]
mwgecov2#1893	Z3166 [KSE]	Z3166,	b2006,	ECs2807,	+	+	+	+	+	+	+	+	+	+	+	+	+	+	+	+	+	+	+	+	+	+	+	+	+	+	+	+	+	+	+	+	orf, hypothetical protein; yeeW [BEZ]
mwgecov2#1894	B2007 [KSE]	Z3168,	b2007,	ECs2809,	+	+	+	+	+	+	+	+	+	+	+	+	+	+	+	+	+	+	+	+	+	+	+	+	+	+	+	+	+	+	+	+	putative alpha helix protein; yeeX [BEZ]
mwgecov2#1895	B2008 [KSE]	Z3169,	b2008,	ECs2810,	+	+	+	+	+	+	+	+	+	+	+	+	+	+	+	+	+	+	+	+	+	+	+	+	+	+	+	+	+	+	+	+	orf, hypothetical protein; yeeA [BEZ]
mwgecov2#1896	Z3170 [KSE]	Z3170,	b2009,	ECs2811,	+	+	+	+	+	+	+	+	+	+	+	+	+	+	+	+	+	+	+	+	+	+	+	+	+	+	+	+	+	+	+	+	SbmC protein; sbmC [BEZ]
mwgecov2#1898	B2011 [K]		b2011,		+	-	-	+	-	-	+	-	-	-	-	+	-	+	-	-	-	-	-	+	-	+	-	-	+	-	-	-	-	+	+	-	exonuclease I, 3' --> 5' specific; deoxyribophosphodiesterase; sbcB [B]
mwgecov2#1899	Z3174 [KSE]	Z3174,	b2012,	ECs2814,	+	+	+	+	+	+	+	+	+	+	+	+	+	+	+	+	+	+	+	+	+	+	+	+	+	+	+	+	+	+	+	+	orf, hypothetical protein; yeeD [BEZ]
mwgecov2#1900	B2013 [KSE]	Z3175,	b2013,	ECs2815,	+	+	+	+	+	+	+	+	+	+	+	+	+	+	+	+	+	+	+	+	+	+	+	+	+	+	+	+	+	+	+	+	putative transport system permease protein; yeeE [BEZ]
mwgecov2#1901	B2014 [KSE]	Z3176,	b2014,	ECs2816,	+	+	+	+	+	+	+	+	+	+	+	+	+	+	+	+	+	+	+	+	+	+	+	+	+	+	+	+	+	+	+	+	putative amino acid/amine transport protein; yeeF [BEZ]
mwgecov2#1902	B2015 [KSE]	Z3177,	b2015,	ECs2817,	+	+	+	+	+	+	+	+	+	+	+	+	+	+	+	+	+	+	+	+	+	+	+	+	+	+	+	+	+	+	+	+	putative transcriptional regulator LYSR-type; yeeY [BEZ]
mwgecov2#1903	B2016 [KSE]	Z3178,	b2016,	ECs2818,	+	+	+	+	+	+	+	+	+	+	+	+	+	+	+	+	+	+	+	+	+	+	+	+	+	+	+	+	+	+	+	+	putative enzyme of sugar metabolism; b2016 [BEZ]
mwgecov2#1904	B2017 [K]		b2017,		+	-	-	-	-	-	-	-	-	-	-	-	-	-	-	-	-	-	-	-	-	+	-	-	-	-	-	-	-	-	-	-	orf, hypothetical protein; yefM [B]
mwgecov2#1905	B2019 [KSE]	Z3181,	b2019,	ECs2820,	+	+	+	+	+	+	+	+	+	+	+	+	+	+	+	+	+	+	+	+	+	+	+	+	+	+	+	+	+	+	+	+	ATP phosphoribosyltransferase; hisG [BEZ]
mwgecov2#1906	Z3182 [KSE]	Z3182,	b2020,	ECs2821,	+	+	+	+	+	+	+	+	+	+	+	+	+	+	+	+	+	+	+	+	+	+	+	+	+	+	+	-	-	+	+	-	L-histidinal:NAD+ oxidoreductase; L-histidinol:NAD+ oxidoreductase; hisD [BEZ]
mwgecov2#1907	Z3183 [KSE]	Z3183,	b2021,	ECs2822,	+	+	+	+	+	+	+	+	+	+	+	+	+	+	+	+	+	+	+	+	+	+	+	+	+	+	+	+	+	+	+	+	histidinol-phosphate aminotransferase; hisC [BEZ]
mwgecov2#1908	B2022 [KSE]	Z3184,	b2022,	ECs2823,	+	+	+	+	+	+	+	+	+	+	+	+	+	+	+	+	+	+	+	+	+	+	+	+	+	+	+	+	+	+	+	+	imidazoleglycerolphosphate dehydratase and histidinol-phosphate phosphatase; hisB [BEZ]
mwgecov2#1909	B2023 [KSE]	Z3185,	b2023,	ECs2824,	+	+	+	+	+	+	+	+	+	+	+	+	+	+	+	+	+	+	+	+	+	+	+	+	+	+	+	+	+	+	+	+	glutamine amidotransferase subunit of heterodimer with HisF = imidazole glycerol phosphate synthase holoenzyme; hisH [BEZ]
mwgecov2#1910	B2024 [KSE]	Z3186,	b2024,	ECs2825,	+	+	+	+	+	+	+	+	+	+	+	+	+	+	+	+	+	+	+	+	+	+	+	+	+	+	+	+	+	+	+	+	N-(5'-phospho-L-ribosyl-formimino)-5-amino-1-(5'- phosphoribosyl)-4-imidazolecarboxamide isomerase; hisA [BEZ]
mwgecov2#1911	B2025 [KSE]	Z3188,	b2026,	ECs2827,	+	+	+	+	+	+	+	+	+	+	+	+	+	+	+	+	+	+	+	+	+	+	+	+	+	+	+	+	+	+	+	-	imidazole glycerol phosphate synthase subunit in heterodimer with HisH = imidazole glycerol phsphate synthase holoenzyme; hisF [BEZ]
mwgecov2#1912	B2026 [KSE]	Z3188,	b2026,	ECs2827,	+	+	+	+	+	+	+	+	+	+	+	+	+	+	+	+	+	+	+	+	+	+	+	+	+	+	+	+	+	+	+	+	phosphoribosyl-amp cyclohydrolase; phosphoribosyl-ATP pyrophosphatase; hisI [BEZ]
mwgecov2#1913	B2027 [K]		b2027,		+	-	-	-	-	+	+	-	-	-	-	+	-	+	-	-	-	-	-	+	-	-	-	+	-	-	-	-	-	+	-	-	regulator of length of O-antigen component of lipopolysaccharide chains; wzzB [B]
mwgecov2#1914	ECS2829 [KSE]	Z3190,	b2028,	ECs2829,	+	+	+	+	+	+	+	+	+	+	+	+	+	+	+	+	+	+	+	+	+	+	+	+	+	+	+	+	+	+	+	+	UDP-glucose 6-dehydrogenase; ugd [BEZ]
mwgecov2#1915	Z3191 [KSE]	Z3191,	b2029,	ECs2830,	+	+	+	+	+	+	+	+	+	+	+	+	+	+	+	+	+	+	+	+	+	+	+	+	+	+	+	+	+	+	+	+	gluconate-6-phosphate dehydrogenase, decarboxylating; gnd [BEZ]
mwgecov2#1916	B2031 [K]		b2031,		+	-	-	-	-	-	-	-	-	-	-	-	-	-	-	-	-	-	-	-	-	+	-	-	-	-	-	-	-	-	-	-	putative creatinase (EC 3.5.-); yefJ [B]
mwgecov2#1917	B2032 [K]		b2032,		+	-	-	-	+	-	-	-	-	-	-	-	-	-	-	-	-	-	-	-	-	-	-	-	-	-	-	-	-	-	-	-	putative glucose transferase; wbbK [B]
mwgecov2#1918	B2033 [K]		b2033,		+	-	-	-	-	-	-	-	-	-	-	-	-	-	-	-	-	-	-	-	-	-	-	-	-	-	-	-	-	-	-	-	putative O-acetyl transferase; wbbJ [B]
mwgecov2#1919	B2034 [K]		b2034,		+	-	-	-	-	-	-	-	-	-	-	-	-	-	-	-	-	-	-	-	-	-	-	-	-	-	-	-	-	-	-	-	putative Galf transferase; wbbI [B]
mwgecov2#1920	B2035 [K]		IR b2035 b2036,		+	-	-	+	-	-	-	-	-	-	-	-	-	-	-	-	-	-	-	-	-	+	-	-	-	-	-	-	-	-	-	-	O-antigen polymerase; wbbH [B]
mwgecov2#1921	B2036 [K]		b2036,		+	-	-	-	-	-	-	-	-	-	-	-	-	-	-	-	-	-	-	-	-	-	-	-	-	-	-	-	-	-	-	-	UDP-galactopyranose mutase; glf [B]
mwgecov2#1922	B2037 [K]		b2037,		+	-	-	-	-	-	-	-	-	-	-	-	-	+	-	-	-	-	-	+	-	+	-	-	-	-	-	-	-	-	-	-	putative O-antigen transporter; rfbX [B]
mwgecov2#1923	B2038 [K]		b2038,		+	-	-	+	+	+	-	-	-	-	-	+	-	-	-	-	-	+	-	+	-	+	-	+	-	-	-	-	-	+	-	+	dTDP-6-deoxy-D-glucose-3,5 epimerase; rfbC [B]
mwgecov2#1924	B2039 [K]		b2039,		+	-	-	+	+	-	+	-	+	-	+	+	-	-	-	-	-	-	+	+	-	-	-	+	-	-	-	-	-	+	-	-	glucose-1-phosphate thymidylyltransferase; rfbA [B]
mwgecov2#1925	B2040 [K]		b2040,		+	-	-	-	-	-	-	-	-	-	-	-	-	-	-	-	-	-	-	-	-	-	-	-	-	-	-	-	-	-	-	-	dTDP-6-deoxy-L-mannose-dehydrogenase; rfbD [B]
mwgecov2#1926	B2041 [K]		b2041,		+	-	-	-	-	-	-	-	-	-	-	-	-	-	-	-	-	-	-	-	-	-	-	-	-	-	-	-	-	-	-	-	dTDP-glucose 4,6 dehydratase; rfbB [B]
mwgecov2#1927	B2042 [KSE]	Z3205,	b2042,	ECs2846,	+	+	+	+	+	+	+	+	+	+	+	+	+	+	+	+	+	+	-	+	+	+	+	+	+	+	+	+	-	+	+	+	homolog of Salmonella UTP--glucose-1-P uridyltransferase, probably a UDP-gal transferase; galF [BEZ]
mwgecov2#1928	ECS2848 [KSE]	Z3207,	b2043,	ECs2848,	+	+	+	+	+	+	+	+	+	+	-	+	+	+	+	+	+	+	-	+	+	+	+	+	+	+	+	+	+	+	+	-	orf, hypothetical protein; wcaM [BEZ]
mwgecov2#1929	ECS2849 [KSE]	Z3208,	b2044,	ECs2849,	+	+	+	+	+	+	+	+	+	+	+	+	+	+	+	+	+	+	+	+	+	+	+	+	+	+	+	+	+	+	+	+	putative colanic acid biosynthesis glycosyl transferase; wcaL [BEZ]
mwgecov2#1930	Z3209 [KSE]	Z3209,	b2045,	ECs2850,	+	+	+	+	+	+	+	+	+	+	+	+	+	+	+	+	+	+	+	+	+	+	+	+	+	+	+	+	+	+	+	+	putative galactokinase (EC 2.7.1.6).; wcaK [BEZ]
mwgecov2#1931	Z3210 [KSE]	Z3210,	b2046,	ECs2851,	+	+	+	+	+	+	+	+	+	+	+	+	+	+	+	+	+	+	+	+	+	+	+	+	+	+	+	+	+	+	-	+	probable export protein; wzxC [BEZ]
mwgecov2#1932	Z3211 [KSE]	Z3211,	b2047,	ECs2852,	+	+	+	+	+	+	+	+	+	+	+	+	+	+	+	+	+	+	+	+	+	+	+	+	+	+	+	+	+	+	-	+	putative colanic acid biosynthsis UDP-glucose lipid carrier transferase; wcaJ [BEZ]
mwgecov2#1933	B2048 [KSE]	Z3212,	b2048,	ECs2853,	+	+	+	+	+	+	+	+	+	+	+	+	+	+	+	+	+	+	+	+	+	+	+	+	+	+	+	+	+	+	+	+	phosphomannomutase; cpsG [BEZ]
mwgecov2#1934	B2049 [KSE]	Z3213,	b2049,	ECs2854,	+	+	+	+	+	+	+	+	+	+	+	+	+	+	+	+	+	+	+	+	+	+	-	+	+	+	+	+	+	+	+	+	mannose-1-phosphate guanyltransferase; cpsB [BEZ]
mwgecov2#1935	B2050 [KSE]	Z3214,	b2050,	ECs2855,	+	+	+	+	+	+	+	+	+	+	+	+	+	+	+	+	+	+	+	+	+	+	+	+	+	+	+	+	+	+	-	+	putative colanic biosynthesis glycosyl transferase; wcaI [BEZ]
mwgecov2#1936	ECS2856 [KSE]	Z3215,	b2051,	ECs2856,	+	+	+	+	+	+	+	+	+	+	+	+	+	+	+	+	+	+	+	+	+	+	+	+	+	+	+	+	+	+	+	+	GDP-mannose mannosyl hydrolase; wcaH [BEZ]
mwgecov2#1937	ECS2857 [KSE]	Z3216,	b2052,	ECs2857,	+	+	+	+	+	+	+	+	+	+	+	+	+	+	+	+	+	+	+	+	+	+	+	+	+	+	+	+	+	+	+	+	putative nucleotide di-P-sugar epimerase or dehydratase; wcaG [BEZ]
mwgecov2#1938	ECS2858 [KSE]	Z3217,	b2053,	ECs2858,	+	+	+	+	+	+	+	+	+	+	+	+	+	+	+	+	+	+	+	+	+	+	+	+	+	+	+	+	+	+	+	+	GDP-D-mannose dehydratase; gmd [BEZ]
mwgecov2#1939	Z3218 [KSE]	Z3218,	b2054,	ECs2859,	+	+	+	+	+	+	+	+	+	+	+	+	+	+	+	+	+	+	+	+	+	+	+	+	+	+	+	+	+	+	+	+	putative transferase; wcaF [BEZ]
mwgecov2#1940	Z3219 [KSE]	Z3219,	b2055,	ECs2860,	+	+	+	+	+	+	+	+	+	+	+	+	+	+	+	+	+	+	+	+	+	+	+	+	+	+	+	+	+	+	+	+	putative colanic acid biosynthesis glycosyl transferase; wcaE [BEZ]
mwgecov2#1941	Z3220 [KSE]	Z3220,	b2056,	ECs2861,	+	+	+	+	+	+	+	+	+	+	+	+	+	+	+	+	+	+	+	+	+	+	+	+	+	+	+	+	+	+	+	+	putative colanic acid polymerase; wcaD [BEZ]
mwgecov2#1942	B2057 [KSE]	Z3221,	b2057,	ECs2862,	+	+	+	+	+	+	+	+	+	+	+	+	+	+	+	+	+	+	+	+	+	+	+	+	+	+	+	+	+	+	+	+	putative glycosyl transferase; wcaC [BEZ]
mwgecov2#1943	B2058 [KSE]	Z3222,	b2058,	ECs2863,	+	+	+	+	+	+	+	+	+	+	+	+	+	+	+	+	+	+	+	+	+	+	+	+	+	+	+	+	+	+	-	+	putative transferase; wcaB [BEZ]
mwgecov2#1944	B2059 [KSE]	Z3223,	b2059,	ECs2864,	+	+	+	+	+	+	+	+	+	+	+	+	+	+	+	+	+	+	+	+	+	+	+	+	+	+	+	+	+	+	+	+	putative regulator; wcaA [BEZ]
mwgecov2#1945	ECS2865 [KSE]	Z3224,	b2060,	ECs2865,	+	+	+	+	+	+	+	+	+	+	+	+	+	+	+	+	+	+	+	+	+	+	+	+	+	+	+	+	+	+	+	+	orf, hypothetical protein; b2060 [BEZ]
mwgecov2#1946	ECS2866 [KSE]	Z3226,	b2061,	ECs2866,	+	+	+	+	+	+	+	+	+	+	+	+	+	+	+	+	+	+	+	+	+	+	+	+	+	+	+	+	+	+	+	+	probable protein-tyrosine-phosphatase; wzb [BEZ]
mwgecov2#1947	Z3227 [KSE]	Z3227,	b2062,	ECs2867,	+	+	+	+	+	+	+	+	+	+	+	+	+	+	+	+	+	+	+	+	+	+	+	+	+	+	+	+	+	+	+	+	putative polysaccharide export protein; wza [BEZ]
mwgecov2#1948	Z3229 [KSE]	Z3229,	b2063,	ECs2868,	+	+	+	+	+	+	+	+	+	+	+	+	+	+	+	+	+	+	+	+	+	+	+	+	+	+	+	+	+	+	+	+	putative transport protein; yegH [BEZ]
mwgecov2#1949	Z3232 [KSE]	Z3232,	b2064,	ECs2871,	+	+	+	+	+	+	+	+	+	+	+	+	+	+	+	+	+	+	+	+	+	+	+	+	+	+	+	+	+	+	+	+	suppressor of ompF assembly mutants; asmA [BEZ]
mwgecov2#1950	Z3233 [KSE]	Z3233,	b2065,	ECs2872,	+	+	+	+	+	+	+	+	+	+	+	+	+	+	+	+	+	+	+	+	+	+	+	+	+	+	+	+	+	+	+	+	2'-deoxycytidine 5'-triphosphate deaminase; dcd [BEZ]
mwgecov2#1951	B2066 [KSE]	Z3234,	b2066,	ECs2873,	+	+	+	+	+	+	+	+	+	+	+	+	+	+	+	+	+	+	+	+	+	+	+	+	+	+	+	+	+	+	+	+	uridine/cytidine kinase; udk [BEZ]
mwgecov2#1952	Z3236 [KSE]	Z3235m,	b2067,	IR ECs2876 ECs2877,	+	+	+	+	+	+	+	+	+	+	+	+	+	+	+	+	+	+	+	+	+	+	+	+	+	+	+	+	+	+	+	+	putative sensor-type protein; yegE [BEZ]
mwgecov2#1953	Z3237 [KSE]	Z3237,	b2068,	ECs2877,	+	+	+	+	+	+	+	+	+	+	+	+	+	+	+	+	+	+	+	+	+	+	+	+	+	+	+	+	+	+	-	+	3-methyl-adenine DNA glycosylase II, inducible; alkA [BEZ]
mwgecov2#1954	Z3238 [KSE]	Z3238,	b2069,	ECs2878,	+	+	+	+	+	+	+	+	+	+	+	+	+	+	+	+	+	+	+	+	+	+	+	+	+	+	+	+	+	+	+	+	putative heat shock protein; yegD [BEZ]
mwgecov2#1955	B2070 [K]		b2070,		+	-	-	-	-	-	-	-	-	-	-	-	-	-	-	-	-	-	-	-	-	-	-	-	-	-	-	-	-	-	-	-	putative chaperonin; b2070 [B]
mwgecov2#1956	B2071 [K]		b2071,		+	-	-	-	-	-	-	-	-	-	-	-	-	-	-	-	-	-	-	-	-	-	-	-	-	-	-	-	-	-	-	-	orf, hypothetical protein; b2071 [B]
mwgecov2#1957	Z3240 [KSE]	Z3240,	b2072,	ECs2880,	+	+	+	+	+	+	+	+	+	+	+	+	+	+	+	+	+	+	+	+	+	+	+	+	+	+	-	+	+	+	+	+	orf, hypothetical protein; b2072 [BEZ]
mwgecov2#1958	Z3241 [KSE]	Z3241,	b2073,	ECs2881,	+	+	+	-	+	+	+	+	+	+	+	+	+	+	+	+	+	+	+	+	+	+	+	+	+	+	+	+	+	+	+	+	orf, hypothetical protein; b2073 [BEZ]
mwgecov2#1959	Z3243 [KSE]	Z3243,	b2074,	ECs2882,	+	+	+	+	+	+	+	+	+	+	+	+	+	+	+	+	+	+	+	+	+	+	+	+	+	+	+	+	-	+	+	-	putative membrane protein; b2074 [BEZ]
mwgecov2#1960	ECS2883 [KSE]	Z3244,	b2075,	ECs2883,	+	+	+	+	+	+	+	+	+	+	+	+	+	+	+	+	+	+	+	+	+	+	+	+	+	+	+	+	+	+	-	+	orf, hypothetical protein; yegN [BEZ]
mwgecov2#1961	Z3245 [KSE]	Z3245,	b2076,	ECs2884,	+	+	+	+	+	+	+	+	+	+	+	+	+	+	+	+	+	+	+	+	+	+	+	+	+	+	+	-	-	-	-	-	orf, hypothetical protein; yegO [BEZ]
mwgecov2#1962	Z3246 [KSE]	Z3246,	b2077,	ECs2885,	+	+	+	+	+	+	+	+	+	+	+	+	+	+	+	+	+	+	+	+	+	+	+	+	+	+	+	+	+	+	-	+	putative transport protein; yegB [BEZ]
mwgecov2#1963	Z3247 [KSE]	Z3248,	b2079,	ECs2887,	+	+	+	+	+	+	+	+	+	+	+	+	+	+	+	+	+	+	+	+	+	+	+	+	+	+	+	+	-	+	+	+	sensor protein (for BaeR); baeS [BEZ]
mwgecov2#1964	Z3248 [KSE]	Z3248,	b2079,	ECs2887,	+	+	+	+	+	+	+	+	+	+	+	+	+	+	+	+	+	+	+	+	+	+	+	+	+	+	+	+	+	+	+	+	transcriptional response regulatory protein (sensor BaeS); baeR [BEZ]
mwgecov2#1965	Z3249 [KSE]	Z3249,	b2080,	ECs2888,	+	+	+	+	+	+	+	+	+	+	+	+	+	+	+	+	+	+	+	+	+	+	+	+	+	+	+	+	-	+	+	-	orf, hypothetical protein; b2080 [BEZ]
mwgecov2#1966	Z3250 [KSE]	Z3250,	b2081,	ECs2889,	+	+	+	+	+	+	+	+	+	+	+	+	+	+	+	+	+	+	+	+	+	+	+	+	+	+	+	+	+	+	+	+	orf, hypothetical protein; yegQ [BEZ]
mwgecov2#1967	B2082 [K]		b2082,		+	+	+	+	+	-	-	-	-	-	-	-	-	-	-	-	-	-	-	-	+	+	+	+	+	-	+	+	+	+	-	+	prophage P2 ogr protein; ogrK [B]
mwgecov2#1968	B2083 [K]		b2083,		+	+	+	+	+	-	+	-	-	-	-	-	-	-	-	-	-	-	-	+	+	+	+	+	+	-	+	+	+	+	-	+	orf, hypothetical protein; b2083 [B]
mwgecov2#1969	B2084 [K]		b2084,		+	+	+	+	+	-	+	-	+	-	-	-	-	-	-	-	-	-	-	+	+	+	+	+	+	-	+	+	+	+	-	+	orf, hypothetical protein; b2084 [B]
mwgecov2#1970	B2085 [KSE]	Z3251,	b2085,	ECs2891,	+	+	+	+	+	+	+	-	+	+	+	+	+	+	+	+	+	+	+	+	+	+	-	+	+	+	+	+	+	+	+	+	orf, hypothetical protein; b2085 [BEZ]
mwgecov2#1971	ECS2892 [KSE]	Z3252,	b2086,	ECs2892,	+	+	+	+	+	+	+	+	+	+	+	+	+	+	+	+	+	+	+	+	+	+	+	+	+	+	+	+	+	+	+	+	orf, hypothetical protein; b2086 [BEZ]
mwgecov2#1972	B2087 [KSE]	Z3253,	b4498,	ECs2893,	+	+	+	+	+	+	+	+	+	+	+	+	+	+	+	+	+	+	+	+	+	+	+	+	+	+	+	+	+	+	+	+	split galactitol utilization operon repressor, interrupted; gatR_1 [BEZ]
mwgecov2#1973	B2090 [KS]	IR Z3253 Z3254,	b4498,	ECs2893,	+	+	+	+	+	+	+	+	+	+	+	+	+	+	+	+	+	+	+	+	+	+	+	+	+	+	+	+	+	+	+	+	split galactitol utilization operon repressor, fragment 2; gatR_2 [BE]
mwgecov2#1974	Z3254 [KSE]	Z3254,	b2091,	ECs2894,	+	+	+	+	+	+	+	+	+	+	+	+	+	+	+	+	+	+	+	+	+	+	+	+	+	+	+	+	+	+	+	+	galactitol-1-phosphate dehydrogenase; gatD [BEZ]
mwgecov2#1975	Z3255 [KSE]	Z3255,	b2092,	ECs2895,	+	+	+	+	+	+	+	+	+	+	+	+	+	+	+	+	+	+	+	+	+	+	+	+	+	+	+	+	+	+	+	+	PTS system galactitol-specific enzyme IIC; gatC [BEZ]
mwgecov2#1976	B2093 [KSE]	Z3256,	b2093,	ECs2896,	+	+	+	+	+	+	+	+	+	+	+	+	+	+	+	+	+	+	+	+	+	+	+	+	+	+	+	+	+	+	+	+	galactitol-specific enzyme IIB of phosphotransferase system; gatB [BEZ]
mwgecov2#1977	B2094 [KSE]	Z3257,	b2094,	ECs2897,	+	+	+	+	+	+	+	+	+	+	+	+	+	+	+	+	+	+	+	+	+	+	+	+	+	+	+	+	+	+	+	+	galactitol-specific enzyme IIA of phosphotransferase system; gatA [BEZ]
mwgecov2#1978	B2095 [KSE]	Z3258,	b2095,	ECs2898,	+	+	+	+	+	+	+	+	+	+	+	+	+	+	+	+	+	+	+	+	+	+	+	+	+	+	+	+	+	+	+	+	putative tagatose 6-phosphate kinase 1; gatZ [BEZ]
mwgecov2#1979	B2096 [KSE]	Z3259,	b2096,	ECs2899,	+	+	+	+	+	+	+	+	+	+	+	+	+	+	+	+	+	+	+	+	+	+	+	+	+	+	+	+	+	+	+	+	tagatose-bisphosphate aldolase 1; gatY [BEZ]
mwgecov2#1980	B2097 [KSE]	Z3260,	b2097,	ECs2900,	+	+	+	+	+	+	+	+	+	+	+	+	+	+	+	+	+	+	+	+	+	+	+	+	+	+	+	+	+	+	+	+	orf, hypothetical protein; b2097 [BEZ]
mwgecov2#1981	B2098 [KSE]	Z3261,	b2098,	ECs2901,	+	+	+	+	+	+	+	+	+	+	+	+	+	+	+	+	+	+	+	+	+	+	+	+	+	+	+	+	+	+	+	+	putative nucleoside permease protein; yegT [BEZ]
mwgecov2#1982	ECS2902 [KSE]	Z3262,	b2099,	ECs2902,	+	+	+	+	+	+	+	+	+	+	-	+	+	+	+	+	+	+	+	+	-	+	+	+	+	+	-	+	-	+	+	-	orf, hypothetical protein; b2099 [BEZ]
mwgecov2#1983	Z3263 [KSE]	Z3263,	b2100,	ECs2903,	+	+	+	+	+	+	+	+	+	+	+	+	+	+	+	+	+	+	+	+	+	+	+	+	+	+	+	+	+	+	+	+	putative kinase; b2100 [BEZ]
mwgecov2#1984	Z3264 [KSE]	Z3264,	b2101,	ECs2904,	+	+	+	+	+	+	+	+	+	+	+	+	+	+	+	+	+	+	+	+	+	+	+	+	+	+	+	+	+	+	+	+	putative transcriptional regulator; yegW [BEZ]
mwgecov2#1985	Z3266 [KSE]	Z3266,	b2102,	ECs2905,	+	+	+	+	+	+	+	+	+	+	+	+	+	+	+	+	+	+	+	+	+	+	+	+	+	+	+	+	+	+	+	+	orf, hypothetical protein; yegX [BEZ]
mwgecov2#1986	B2103 [KSE]	Z3267,	b2103,	ECs2906,	+	+	+	+	+	+	+	+	+	+	+	+	+	+	+	+	+	+	+	+	+	+	+	+	+	+	+	+	+	+	+	+	phosphomethylpyrimidine kinase; thiD [BEZ]
mwgecov2#1987	B2104 [KSE]	Z3268,	b2104,	ECs2907,	+	+	+	+	+	+	+	+	+	+	+	+	+	+	+	+	+	+	+	+	+	+	+	+	+	+	+	+	+	+	+	+	hydoxyethylthiazole kinase; thiM [BEZ]
mwgecov2#1988	ECS2911 [KSE]	Z3273,	b2105,	ECs2911,	+	+	+	+	+	+	+	+	+	+	+	+	+	+	+	+	+	+	+	+	+	+	+	+	+	+	+	+	+	+	+	+	orf, hypothetical protein; yohL [BEZ]
mwgecov2#1989	Z3274 [KSE]	Z3274,	b2106,	ECs2912,	+	+	+	+	+	+	+	+	+	+	+	+	+	+	+	+	+	+	+	+	+	+	+	+	+	+	+	+	+	+	+	+	orf, hypothetical protein; yohM [BEZ]
mwgecov2#1990	B2107 [K]		b2107,		+	-	-	+	+	+	+	-	-	-	-	+	-	+	+	-	-	-	-	+	-	+	+	+	+	+	+	-	-	+	-	+	orf, hypothetical protein; b2107 [B]
mwgecov2#1991	B2108 [K]		b2108,		+	-	-	-	-	-	-	-	-	-	-	-	-	-	-	-	-	-	-	-	-	+	-	-	-	-	-	-	-	-	-	-	putative type-1 fimbrial protein; yehA [B]
mwgecov2#1992	Z3277 [KSE]	Z3277,	b2109,	ECs2915,	+	+	+	+	+	+	+	+	+	+	+	+	+	+	+	+	+	+	+	+	+	+	+	+	+	+	+	+	+	+	+	+	putative outer membrane protein; yehB [BEZ]
mwgecov2#1993	B2110 [K]		b2110,		+	-	-	-	-	-	-	-	-	-	-	-	-	-	-	-	-	-	-	-	-	+	-	-	-	-	-	-	-	-	+	-	putative chaperone; yehC [B]
mwgecov2#1994	B2111 [K]		b2111,		+	-	-	-	-	-	-	-	-	-	-	-	-	-	-	-	-	-	-	+	-	-	-	-	-	-	-	-	-	-	-	-	putative fimbrial-like protein; yehD [B]
mwgecov2#1995	B2112 [K]		b2112,		+	-	-	+	-	-	-	-	-	-	-	+	-	-	+	-	-	-	-	+	-	-	-	-	+	-	-	-	-	+	-	-	orf, hypothetical protein; yehE [B]
mwgecov2#1996	Z3281 [KSE]	Z3281,	b2113,	ECs2919,	+	+	+	+	+	+	+	+	+	+	+	+	+	+	+	+	+	+	+	+	+	+	+	+	+	+	+	+	+	+	+	+	putative ATPase; mrp [BEZ]
mwgecov2#1997	ECS2920 [KSE]	Z3282,	b2114,	ECs2920,	+	+	+	+	+	+	+	+	+	+	+	+	+	+	+	+	+	+	+	+	+	+	+	+	+	+	+	+	+	+	+	+	methionine tRNA synthetase; metG [BEZ]
mwgecov2#1998	B2115 [K]		b4499,		+	-	-	+	-	-	-	-	-	-	-	+	-	-	+	-	-	-	-	-	-	-	-	+	-	-	-	-	-	-	-	-	molybdate metabolism regulator, first fragment; molR_1 [B]
mwgecov2#1999	B2116 [K]		b4499,		+	-	-	+	-	-	-	-	-	-	-	-	-	-	-	+	-	-	-	-	-	-	-	-	-	-	-	-	-	-	-	-	molybdate metabolism regulator, second fragment 2; molR_2 [B]
mwgecov2#2000	B2118 [K]		b2118,		+	-	-	-	-	-	-	-	-	-	-	-	-	-	-	-	-	-	-	-	-	-	-	-	-	-	-	-	-	-	-	-	putative regulator; yehI [B]
mwgecov2#2001	Z3291 [KSE]	Z3291,	b2119,	ECs2927,	+	+	+	+	+	+	+	+	+	+	+	+	+	+	+	+	+	+	+	+	+	+	+	+	+	+	+	+	-	+	-	+	orf, hypothetical protein; yehL [BEZ]
mwgecov2#2002	B2120 [K]	Z3293,	b2120,	IR ECs2928 ECs2929,	+	+	+	+	+	+	+	+	+	+	+	+	+	+	+	+	+	+	+	+	+	+	+	+	+	+	+	+	+	+	+	+	orf, hypothetical protein; yehM [B]
mwgecov2#2003	B2121 [KSE]	Z3294,	b2121,	ECs2930,	+	+	+	+	+	+	+	+	+	+	+	+	+	+	+	+	+	+	+	+	+	+	+	+	+	+	+	+	+	+	+	+	orf, hypothetical protein; yehP [BEZ]
mwgecov2#2004	B2122 [K]		b2122,		+	-	-	-	+	+	+	-	+	-	-	-	+	+	+	-	-	+	-	+	-	+	-	-	+	-	-	-	-	+	-	-	orf, hypothetical protein; yehQ [B]
mwgecov2#2005	Z3300 [KSE]	Z3300,	b2123,	ECs2934,	+	+	+	+	+	+	+	+	+	+	+	+	+	+	+	+	+	+	+	+	+	+	+	+	+	+	+	+	+	+	+	+	orf, hypothetical protein; yehR [BEZ]
mwgecov2#2006	Z3301 [KSE]	Z3301,	b2124,	ECs2935,	+	+	+	+	+	+	+	+	+	+	+	+	+	+	+	+	+	+	+	+	+	+	+	+	+	+	+	+	+	+	+	+	orf, hypothetical protein; yehS [BEZ]
mwgecov2#2007	Z3302 [KSE]	Z3302,	b2125,	ECs2936,	+	+	+	+	+	+	+	+	+	+	+	+	+	+	+	+	+	+	+	+	+	+	+	+	+	+	+	+	+	+	+	+	orf, hypothetical protein; yehT [BEZ]
mwgecov2#2008	ECS2937 [KSE]	Z3303,	b2126,	ECs2937,	+	+	+	+	+	+	+	+	+	+	+	+	+	+	+	+	+	+	+	+	+	+	+	+	+	+	+	+	+	+	+	+	putative 2-component sensor protein; yehU [BEZ]
mwgecov2#2009	ECS3014 [KSE]	Z3376,	b2127,	ECs3014,	+	+	+	+	+	+	+	+	+	+	+	+	+	+	+	+	+	+	+	+	+	+	+	+	+	+	+	+	+	+	+	+	putative transcriptional regulator; yehV [BEZ]
mwgecov2#2010	ECS3015 [KSE]	Z3377,	b2128,	ECs3015,	+	+	+	+	+	+	+	+	+	+	+	+	+	+	+	+	+	+	+	+	+	+	+	+	+	+	+	+	+	+	+	+	putative transport system permease protein; yehW [BEZ]
mwgecov2#2011	B2129 [KSE]	Z3378,	b2129,	ECs3016,	+	+	+	+	+	+	+	+	+	+	+	+	+	+	+	+	+	+	+	+	+	+	+	+	+	+	+	+	+	+	+	+	putative ATP-binding component of a transport system; yehX [BEZ]
mwgecov2#2012	Z3379 [KSE]	Z3379,	b2130,	ECs3017,	+	+	+	+	+	+	+	+	+	+	+	+	+	+	+	+	+	+	+	+	+	+	+	+	+	+	+	+	+	+	+	-	putative transport system permease protein; yehY [BEZ]
mwgecov2#2013	Z3380 [KSE]	Z3380,	b2131,	ECs3018,	+	+	+	+	+	+	+	+	+	+	+	+	+	+	+	+	+	+	+	+	+	+	+	+	+	+	+	+	+	+	+	+	putative transport system permease protein; yehZ [BEZ]
mwgecov2#2014	ECS3019 [KSE]	Z3381,	b2132,	ECs3019,	+	+	+	+	+	+	+	+	+	+	+	+	+	+	+	+	+	+	+	+	+	+	+	+	+	+	+	+	+	+	+	+	beta-D-glucoside glucohydrolase, periplasmic; bglX [BEZ]
mwgecov2#2015	ECS3020 [KSE]	Z3382,	b2133,	ECs3020,	+	+	+	+	+	+	+	+	+	+	+	+	+	+	+	+	+	+	+	+	+	+	+	+	+	+	+	+	+	+	+	+	D-lactate dehydrogenase, FAD protein, NADH independent; dld [BEZ]
mwgecov2#2016	ECS3021 [KSE]	Z3383,	b2134,	ECs3021,	+	+	+	+	+	+	+	+	+	+	+	+	+	+	+	+	+	+	+	+	+	+	+	+	+	+	+	+	+	+	+	+	penicillin-binding protein 7; pbpG [BEZ]
mwgecov2#2017	ECS3022 [KSE]	Z3384,	b2135,	ECs3022,	+	+	+	+	+	+	+	+	+	+	+	+	+	+	+	+	+	+	+	+	+	+	+	+	+	+	+	+	+	+	+	+	orf, hypothetical protein; yohC [BEZ]
mwgecov2#2018	ECS3023 [KSE]	Z3385,	b2136,	ECs3023,	+	+	+	+	+	+	+	+	+	+	+	+	+	+	+	+	+	+	+	+	+	+	+	+	+	+	+	+	+	+	+	+	orf, hypothetical protein; yohD [BEZ]
mwgecov2#2019	ECS3024 [KSE]	Z3386,	b2137,	ECs3024,	+	+	+	+	+	+	+	+	+	+	+	+	+	+	+	+	+	+	+	+	+	+	+	+	+	+	+	+	+	+	+	+	putative oxidoreductase; yohF [BEZ]
mwgecov2#2020	B2138 [KSE]	Z3387,	b2138,	ECs3025,	+	+	+	+	+	+	+	+	+	+	+	+	+	+	+	+	+	+	+	+	+	+	+	+	+	+	+	+	+	+	+	+	putative channel/filament proteins; yohG [BEZ]
mwgecov2#2021	B2139 [KS]	IR Z3387 Z3388,	b2139,	ECs3025,	+	+	+	+	+	+	+	+	+	+	+	+	+	+	+	+	+	+	+	+	+	+	+	+	+	+	+	+	+	+	+	+	orf, hypothetical protein; yohH [BE]
mwgecov2#2022	Z3389 [KSE]	Z3389,	b2140,	ECs3026,	+	+	+	+	+	+	+	+	+	+	+	+	+	+	+	+	+	+	+	+	+	+	+	+	+	+	+	+	+	+	+	+	putative regulator protein; yohI [BEZ]
mwgecov2#2023	B2141 [KSE]	Z3397,	b2142,	ECs3034,	+	+	+	+	+	+	+	+	+	+	+	+	+	+	+	+	+	+	+	+	+	+	+	+	+	+	+	+	+	+	+	+	orf, hypothetical protein; yohJ [BEZ]
mwgecov2#2024	Z3397 [KSE]	Z3397,	b2142,	ECs3034,	+	+	+	+	+	+	+	+	+	+	+	+	+	+	+	+	+	+	+	+	+	+	+	+	+	+	+	+	+	+	+	+	putative seritonin transporter; yohK [BEZ]
mwgecov2#2025	Z3398 [KSE]	Z3398,	b2143,	ECs3035,	+	+	+	+	+	+	+	+	+	+	+	+	+	+	+	+	+	+	+	+	+	+	+	+	+	+	+	+	+	+	+	+	cytidine/deoxycytidine deaminase; cdd [BEZ]
mwgecov2#2026	Z3399 [KSE]	Z3399,	b2144,	ECs3036,	+	+	+	+	+	+	+	+	+	+	+	+	+	+	+	+	+	+	+	+	+	+	+	+	+	+	+	+	+	+	+	+	vancomycin sensitivity; sanA [BEZ]
mwgecov2#2027	ECS3037 [KSE]	Z3400,	b2145,	ECs3037,	+	+	+	+	+	+	+	+	+	+	+	+	+	+	+	+	+	+	+	+	+	+	+	+	+	+	+	+	+	+	+	+	orf, hypothetical protein; b2145 [BEZ]
mwgecov2#2028	ECS3038 [KSE]	Z3402,	b2147,	ECs3039,	+	+	+	+	+	+	+	+	+	+	+	+	+	+	+	+	+	+	+	+	+	+	+	+	+	+	+	+	+	+	+	+	putative oxidoreductase; b2146 [BEZ]
mwgecov2#2029	B2147 [KSE]	Z3402,	b2147,	ECs3039,	+	+	+	+	+	+	+	+	+	+	+	+	+	+	+	+	+	+	+	+	+	+	+	+	+	+	+	+	+	+	+	+	putative oxidoreductase; yeiA [BEZ]
mwgecov2#2030	B2148 [KSE]	Z3403,	b2148,	ECs3040,	+	+	+	+	+	+	+	+	+	+	+	+	+	+	+	+	+	+	+	+	+	+	+	+	+	+	+	+	+	+	+	+	methyl-galactoside transport and galactose taxis; mglC [BEZ]
mwgecov2#2031	B2149 [KSE]	Z3404,	b2149,	ECs3041,	+	+	+	+	+	+	+	+	+	+	+	+	+	+	+	+	+	+	+	+	+	+	+	+	+	+	+	+	+	+	+	+	ATP-binding component of methyl-galactoside transport and galactose taxis; mglA [BEZ]
mwgecov2#2032	B2150 [KSE]	Z3405,	b2150,	ECs3042,	+	+	+	+	+	+	+	+	+	+	+	+	+	+	+	+	+	+	+	+	+	+	+	+	+	+	+	+	+	+	+	+	galactose-binding transport protein; receptor for galactose taxis; mglB [BEZ]
mwgecov2#2033	Z3407 [KSE]	Z3407,	b2151,	ECs3043,	+	+	+	+	+	+	+	+	+	+	+	+	+	+	+	+	+	+	+	+	+	+	+	+	+	+	+	+	+	+	+	+	mgl repressor, galactose operon inducer; galS [BEZ]
mwgecov2#2034	Z3408 [KSE]	Z3408,	b2152,	ECs3044,	+	+	+	+	+	+	+	+	+	+	+	+	+	+	+	+	+	+	+	+	+	+	+	+	+	+	+	+	+	+	+	+	orf, hypothetical protein; yeiB [BEZ]
mwgecov2#2035	Z3409 [KSE]	Z3409,	b2153,	ECs3045,	+	+	+	+	+	+	+	+	+	+	+	+	+	+	+	+	+	+	+	+	+	+	+	+	+	+	+	+	+	+	+	+	GTP cyclohydrolase I; folE [BEZ]
mwgecov2#2036	ECS3046 [KSE]	Z3410,	b2154,	ECs3046,	+	+	+	+	+	+	-	-	-	-	+	+	+	+	+	+	-	-	+	+	-	+	+	+	+	+	-	-	+	+	-	+	putative esterase (EC 3.1.1.-).; yeiG [BEZ]
mwgecov2#2037	ECS3047 [KSE]	Z3411,	b2155,	ECs3047,	+	+	+	+	+	+	+	+	+	+	+	+	+	+	+	+	+	+	+	+	+	+	+	+	+	+	+	+	+	+	+	+	outer membrane receptor for iron-regulated colicin I receptor; porin; requires tonB gene product; cirA [BEZ]
mwgecov2#2038	B2156 [KSE]	Z3413,	b2156,	ECs3048,	+	+	+	+	+	+	+	+	+	+	+	+	+	+	+	+	+	+	+	+	+	+	+	+	+	+	+	+	+	+	-	+	lysine-specific permease; lysP [BEZ]
mwgecov2#2039	B2157 [KSE]	Z3414,	b2157,	ECs3049,	+	+	+	+	+	+	+	+	+	+	+	+	+	+	+	+	+	+	+	+	+	+	+	+	+	+	+	+	+	+	+	+	putative transcriptional regulator LYSR-type; yeiE [BEZ]
mwgecov2#2040	B2158 [KSE]	Z3415,	b2158,	ECs3050,	+	+	+	+	+	+	+	+	+	+	+	+	+	+	+	+	+	+	+	+	+	+	+	+	+	+	+	+	+	+	+	+	orf, hypothetical protein; yeiH [BEZ]
mwgecov2#2041	Z3416 [KSE]	Z3416,	b2159,	ECs3051,	+	+	-	+	+	+	+	+	+	+	+	+	+	+	+	+	+	+	+	+	+	+	+	+	+	+	+	+	+	+	+	+	endonuclease IV; nfo [BEZ]
mwgecov2#2042	Z3417 [KSE]	Z3417,	b2160,	ECs3052,	+	+	+	+	+	+	+	+	+	+	+	+	+	+	+	+	+	+	+	+	+	+	+	+	+	+	+	+	+	+	+	+	putative kinase; yeiI [BEZ]
mwgecov2#2043	Z3419 [KSE]	Z3419,	b2162,	ECs3054,	+	+	+	+	+	+	+	+	+	+	+	+	+	+	+	+	+	+	+	+	+	+	+	+	+	+	+	+	+	+	+	+	orf, hypothetical protein; yeiK [BEZ]
mwgecov2#2044	ECS3055 [KSE]	Z3420,	b2163,	ECs3055,	+	+	+	+	+	+	+	+	+	+	+	+	+	+	+	+	+	+	+	+	+	+	+	+	+	+	+	+	+	+	+	+	putative transcriptional regulator; yeiL [BEZ]
mwgecov2#2045	ECS3056 [KSE]	Z3421,	b2164,	ECs3056,	+	+	+	+	+	+	+	+	+	+	+	+	+	+	+	+	+	+	+	+	+	+	+	+	+	+	+	+	+	+	-	+	putative transport system permease protein; yeiM [BEZ]
mwgecov2#2046	B2165 [KSE]	Z3422,	b2165,	ECs3057,	+	+	+	+	+	+	+	+	+	+	+	+	+	+	+	+	+	+	+	+	+	+	+	+	+	+	+	+	+	+	+	+	orf, hypothetical protein; yeiN [BEZ]
mwgecov2#2047	B2166 [KSE]	Z3423,	b2166,	ECs3058,	+	+	+	+	+	+	+	+	+	+	+	+	+	+	+	+	+	+	+	+	+	+	+	+	+	+	+	+	+	+	+	+	putative kinase; yeiC [BEZ]
mwgecov2#2048	Z3425 [KSE]	Z3425,	b2167,	ECs3059,	+	+	+	+	+	+	+	+	+	+	+	+	+	+	+	+	+	+	+	+	+	+	+	+	+	+	+	+	+	+	+	+	PTS system, fructose-specific transport protein; fruA [BEZ]
mwgecov2#2049	Z3426 [KSE]	Z3426,	b2168,	ECs3060,	+	+	+	+	+	+	+	+	+	+	+	+	+	+	+	+	+	+	+	+	+	+	+	+	+	+	+	+	+	+	+	+	fructose-1-phosphate kinase; fruK [BEZ]
[truncated: 4,062 more rows]
